# Supplementary material for: Lactoferrin Displays Stimulating and Protective Effects on Newly Isolated Phage vB_Sau-E: A New Perspective for Treatment of Staphylococcal Skin Infections
Source: Pharmaceuticals (Basel). 2026 May 22;19(6):808. doi: 10.3390/ph19060808 (PMC13306224; doi:10.3390/ph19060808)
Supplement: Supplementary file 1 [file pharmaceuticals-19-00808-s001.zip]

Archive with 18 entries (17 files):
- Supplementary File 1/
- Supplementary File 1/acc_list.txt
- Supplementary File 1/checkv_result.txt
- Supplementary File 1/completeness.tsv
- Supplementary File 1/CRISPR-Cas_summary.tsv
- Supplementary File 1/Crisprs_REPORT.tsv
- Supplementary File 1/gene.faa
- Supplementary File 1/gene.fna
- Supplementary File 1/host_assignment_result.tsv
- Supplementary File 1/quality_summary.tsv
- Supplementary File 1/result.txt
- Supplementary File 1/sequence.gff3
- Supplementary File 1/transcription_terminator (1).tsv
- Supplementary File 1/transmembrane.tsv
- Supplementary File 1/transmembrane_protein.tsv
- Supplementary File 1/transterm_output.tt
- Supplementary File 1/transterm_output.txt
- Supplementary File 1/vB_Sau-E genome sequence.fasta
