# Supplementary material for: Lactoferrin Displays Stimulating and Protective Effects on Newly Isolated Phage vB_Sau-E: A New Perspective for Treatment of Staphylococcal Skin Infections
Source: Pharmaceuticals (Basel). 2026 May 22;19(6):808. doi: 10.3390/ph19060808 (PMC13306224; doi:10.3390/ph19060808)
Supplement: Supplementary file 1 [file pharmaceuticals-19-00808-s001.zip › Supplementary File 1/acc_list.txt]

vB_Sau-E_1	unknown	-	339	464	-	unsorted;
vB_Sau-E_2	unknown	-	562	1032	-	unsorted;
vB_Sau-E_3	unknown	-	1462	1563	-	unsorted;
vB_Sau-E_4	unknown	-	1577	1918	-	unsorted;
vB_Sau-E_5	TreN-like membrane protein	Iterative search	2176	2322	-	assembly;
vB_Sau-E_6	unknown	-	2378	2524	-	unsorted;
vB_Sau-E_7	unknown	-	2607	2840	-	unsorted;
vB_Sau-E_8	unknown	-	2842	2997	-	unsorted;
vB_Sau-E_9	unknown	-	3070	3384	-	unsorted;
vB_Sau-E_10	unknown	-	3481	3678	+	unsorted;
vB_Sau-E_11	unknown	-	3931	4338	-	unsorted;
vB_Sau-E_12	unknown	-	5191	5421	-	unsorted;
vB_Sau-E_13	Pentapeptide repeats (8 copies)	eggNOG-mapper	5599	6222	-	unsorted;
vB_Sau-E_14	unknown	-	6372	6677	-	unsorted;
vB_Sau-E_15	unknown	-	6677	7015	-	unsorted;
vB_Sau-E_16	unknown	-	7155	7505	-	unsorted;
vB_Sau-E_17	unknown	-	7537	7725	-	unsorted;
vB_Sau-E_18	unknown	-	7757	7918	-	unsorted;
vB_Sau-E_19	unknown	-	7968	8195	-	unsorted;
vB_Sau-E_20	unknown	-	8261	8446	-	unsorted;
vB_Sau-E_21	unknown	-	8679	8888	-	unsorted;
vB_Sau-E_22	nuclease	Iterative search	9002	9415	-	packaging;
vB_Sau-E_23	homing endonuclease	Iterative search	10559	11467	-	packaging;
vB_Sau-E_24	unknown	-	11486	11593	-	unsorted;
vB_Sau-E_25	unknown	-	11615	11911	-	unsorted;
vB_Sau-E_26	Pentapeptide repeats (8 copies)	eggNOG-mapper	12018	12251	-	unsorted;
vB_Sau-E_27	unknown	-	12196	12939	-	unsorted;
vB_Sau-E_28	unknown	-	12909	13082	-	unsorted;
vB_Sau-E_29	unknown	-	13076	13333	-	unsorted;
vB_Sau-E_30	unknown	-	13320	14009	-	unsorted;
vB_Sau-E_31	unknown	-	14009	14215	-	unsorted;
vB_Sau-E_32	unknown	-	14218	14772	-	unsorted;
vB_Sau-E_33	Pentapeptide repeats (8 copies)	eggNOG-mapper	14826	14975	-	unsorted;
vB_Sau-E_34	hypothetical protein	eggNOG-mapper	14998	15492	-	hypothetical;
vB_Sau-E_35	unknown	-	15627	15872	-	unsorted;
vB_Sau-E_36	unknown	-	15875	16189	-	unsorted;
vB_Sau-E_37	unknown	-	16253	16546	-	unsorted;
vB_Sau-E_38	unknown	-	16559	16843	-	unsorted;
vB_Sau-E_39	unknown	-	16844	17107	-	unsorted;
vB_Sau-E_40	unknown	-	17117	17368	-	unsorted;
vB_Sau-E_41	unknown	-	17509	17907	-	unsorted;
vB_Sau-E_42	unknown	-	17943	18578	-	unsorted;
vB_Sau-E_43	DNA binding protein	Iterative search	18589	19026	-	replication;
vB_Sau-E_44	virion structural protein	Iterative search	19091	19549	-	assembly;infection;
vB_Sau-E_45	hypothetical protein	eggNOG-mapper	19567	20298	-	hypothetical;
vB_Sau-E_46	hypothetical protein	eggNOG-mapper	20672	21526	-	hypothetical;
vB_Sau-E_47	hypothetical protein	eggNOG-mapper	21526	22032	-	hypothetical;
vB_Sau-E_48	hypothetical protein	eggNOG-mapper	22004	22774	-	hypothetical;
vB_Sau-E_49	hypothetical protein	eggNOG-mapper	22758	23303	-	hypothetical;
vB_Sau-E_50	unknown	-	23373	23702	-	unsorted;
vB_Sau-E_51	hydrolase activity	eggNOG-mapper	23714	24967	-	unsorted;
vB_Sau-E_52	unknown	-	24960	25730	-	unsorted;
vB_Sau-E_53	unknown	-	25715	25984	-	unsorted;
vB_Sau-E_54	domain, Protein	eggNOG-mapper	26088	26294	-	unsorted;
vB_Sau-E_55	Bacterial Ig-like domain 2	eggNOG-mapper	26311	26823	-	unsorted;
vB_Sau-E_56	N-acetylmuramoyl-L-alanine amidase activity	eggNOG-mapper	27024	27476	-	unsorted;
vB_Sau-E_57	RNA polymerase sigma factor	Iterative search	27580	28239	-	replication;
vB_Sau-E_58	hypothetical protein	eggNOG-mapper	28226	28579	-	hypothetical;
vB_Sau-E_59	recA bacterial DNA recombination protein	eggNOG-mapper	28572	29597	-	integration;
vB_Sau-E_60	recA bacterial DNA recombination protein	eggNOG-mapper	29831	30064	-	integration;
vB_Sau-E_61	single strand DNA binding protein	Iterative search	30127	31287	-	replication;
vB_Sau-E_62	hypothetical protein	eggNOG-mapper	31358	31840	-	hypothetical;
vB_Sau-E_63	DNA polymerase family A	eggNOG-mapper	31865	35077	-	replication;
vB_Sau-E_64	Putative transposase DNA-binding domain	eggNOG-mapper	35336	35614	-	integration;replication;
vB_Sau-E_65	Bacterial DNA-binding protein	eggNOG-mapper	35897	36208	-	replication;
vB_Sau-E_66	catalytic activity	eggNOG-mapper	36217	36966	-	lysis;
vB_Sau-E_67	Thioredoxin	eggNOG-mapper	37026	37346	-	assembly;
vB_Sau-E_68	unknown	-	37330	37656	-	unsorted;
vB_Sau-E_69	Provides the precursors necessary for DNA synthesis. Catalyzes the biosynthesis of deoxyribonucleotides from the corresponding ribonucleotides	eggNOG-mapper	37669	38373	-	replication;
vB_Sau-E_70	nucleic acid binding	eggNOG-mapper	38550	39272	-	replication;
vB_Sau-E_71	Provides the precursors necessary for DNA synthesis. Catalyzes the biosynthesis of deoxyribonucleotides from the corresponding ribonucleotides	eggNOG-mapper	39393	41423	-	replication;
vB_Sau-E_72	Ribonucleotide reductase, small chain	eggNOG-mapper	41439	42776	-	replication;
vB_Sau-E_73	RusA-like Holliday junction resolvase	Iterative search	42761	43399	-	unsorted;
vB_Sau-E_74	unknown	-	43389	43868	-	unsorted;
vB_Sau-E_75	unknown	-	43868	44224	-	unsorted;
vB_Sau-E_76	CHC2 zinc finger	eggNOG-mapper	44237	45313	-	regulation;
vB_Sau-E_77	anti-sigma factor	Iterative search	45327	45920	-	unsorted;
vB_Sau-E_78	exonuclease activity	eggNOG-mapper	45904	47838	-	packaging;
vB_Sau-E_79	unknown	-	47831	48097	-	unsorted;
vB_Sau-E_80	hydrolase activity	eggNOG-mapper	48099	49130	-	unsorted;
vB_Sau-E_81	N-methyltransferase activity	eggNOG-mapper	49200	49889	-	immune;
vB_Sau-E_82	unknown	-	49889	50137	-	unsorted;
vB_Sau-E_83	helicase activity	eggNOG-mapper	50198	50413	-	replication;
vB_Sau-E_84	unknown	-	50423	50668	-	unsorted;
vB_Sau-E_85	unknown	-	50690	50995	-	unsorted;
vB_Sau-E_86	DNA helicase activity	eggNOG-mapper	50995	52434	-	replication;
vB_Sau-E_87	HTH domain	eggNOG-mapper	52427	54013	-	unsorted;
vB_Sau-E_88	Type III restriction enzyme, res subunit	eggNOG-mapper	54023	55336	-	unsorted;
vB_Sau-E_89	Type III restriction enzyme, res subunit	eggNOG-mapper	55563	56018	-	unsorted;
vB_Sau-E_90	tail fiber protein	Iterative search	56106	57470	-	infection;
vB_Sau-E_91	tail fiber protein	Iterative search	57476	57832	-	infection;
vB_Sau-E_92	Phage minor structural protein	eggNOG-mapper	57850	59796	-	assembly;
vB_Sau-E_93	unknown	-	59753	59923	-	unsorted;
vB_Sau-E_94	Pfam:DUF4815	eggNOG-mapper	59975	63433	-	unsorted;
vB_Sau-E_95	virion structural protein	Iterative search	63455	63976	-	assembly;infection;
vB_Sau-E_96	virion structural protein	Iterative search	64080	66782	-	assembly;infection;
vB_Sau-E_97	Baseplate J-like protein	eggNOG-mapper	66793	67839	-	infection;
vB_Sau-E_98	lytic transglycosylase activity	eggNOG-mapper	67854	68558	-	lysis;
vB_Sau-E_99	hypothetical protein	eggNOG-mapper	68558	69079	-	hypothetical;
vB_Sau-E_100	virion structural protein	Iterative search	69079	69930	-	assembly;infection;
vB_Sau-E_101	glycerophosphodiester phosphodiesterase activity	eggNOG-mapper	70042	72498	-	unsorted;
vB_Sau-E_102	amidase activity	eggNOG-mapper	72489	73382	-	unsorted;
vB_Sau-E_103	amidase activity	eggNOG-mapper	73388	75811	-	unsorted;
vB_Sau-E_104	amidase activity	eggNOG-mapper	75863	76702	-	unsorted;
vB_Sau-E_105	amidase activity	eggNOG-mapper	76761	77630	-	unsorted;
vB_Sau-E_106	amidase activity	eggNOG-mapper	78086	81079	-	unsorted;
vB_Sau-E_107	GO:0044877	eggNOG-mapper	81133	81591	-	unsorted;
vB_Sau-E_108	tail assembly chaperone	Iterative search	81683	82111	-	assembly;infection;
vB_Sau-E_109	virion structural protein	Iterative search	82200	82508	-	assembly;infection;
vB_Sau-E_110	unknown	-	82556	83014	-	unsorted;
vB_Sau-E_111	unknown	-	83051	83188	-	unsorted;
vB_Sau-E_112	HNH endonuclease	Iterative search	83242	83976	-	packaging;
vB_Sau-E_113	unknown	-	84084	84173	-	unsorted;
vB_Sau-E_114	virion	eggNOG-mapper	85231	85569	-	infection;
vB_Sau-E_115	Phage tail sheath protein	eggNOG-mapper	85632	87392	-	infection;
vB_Sau-E_116	hypothetical protein	eggNOG-mapper	87415	87621	-	hypothetical;
vB_Sau-E_117	hypothetical protein	eggNOG-mapper	87621	88457	-	hypothetical;
vB_Sau-E_118	hypothetical protein	eggNOG-mapper	88476	89096	-	hypothetical;
vB_Sau-E_119	virion structural protein	Iterative search	89096	89971	-	assembly;infection;
vB_Sau-E_120	Helix-turn-helix domain	eggNOG-mapper	90263	91471	-	replication;regulation;
vB_Sau-E_121	tail fiber protein	Iterative search	91908	92657	-	infection;
vB_Sau-E_122	hypothetical protein	eggNOG-mapper	92667	92900	-	hypothetical;
vB_Sau-E_123	major head protein	Iterative search	93004	94395	-	assembly;
vB_Sau-E_124	hypothetical protein	eggNOG-mapper	94478	95437	-	hypothetical;
vB_Sau-E_125	Pfam:Peptidase_S78	eggNOG-mapper	95451	96215	-	lysis;
vB_Sau-E_126	Phage portal protein	eggNOG-mapper	96392	97093	-	infection;
vB_Sau-E_127	Helix-turn-helix domain	eggNOG-mapper	97286	98308	-	replication;regulation;
vB_Sau-E_128	Phage portal protein	eggNOG-mapper	98939	99895	-	infection;
vB_Sau-E_129	portal protein	Iterative search	99936	100301	-	infection;
vB_Sau-E_130	unknown	-	100253	100600	-	unsorted;
vB_Sau-E_131	unknown	-	100727	101497	-	unsorted;
vB_Sau-E_132	hypothetical protein	eggNOG-mapper	101540	102019	-	hypothetical;
vB_Sau-E_133	virion structural protein	Iterative search	102172	102972	-	assembly;infection;
vB_Sau-E_134	Phage terminase large subunit (GpA)	eggNOG-mapper	102988	104472	-	packaging;assembly;
vB_Sau-E_135	unknown	-	104527	104724	-	unsorted;
vB_Sau-E_136	Phage terminase large subunit (GpA)	eggNOG-mapper	105450	105647	-	packaging;assembly;
vB_Sau-E_137	terminase small subunit	Iterative search	105664	106077	-	packaging;
vB_Sau-E_138	hypothetical protein	eggNOG-mapper	106059	106355	-	hypothetical;
vB_Sau-E_139	membrane protein	Iterative search	106333	106719	-	assembly;
vB_Sau-E_140	hypothetical protein	eggNOG-mapper	107163	107501	+	hypothetical;
vB_Sau-E_141	hemolysin	Iterative search	107502	107834	+	lysis;
vB_Sau-E_142	unknown	-	107845	108060	+	unsorted;
vB_Sau-E_143	DNA binding	eggNOG-mapper	108610	109473	+	replication;
vB_Sau-E_144	ribosome associated inhibitor A; zinc finger domain	Iterative search	109571	109786	+	regulation;
vB_Sau-E_145	unknown	-	110590	110778	+	unsorted;
vB_Sau-E_146	COG5546 Small integral membrane protein	eggNOG-mapper	110859	111359	+	assembly;
vB_Sau-E_147	N-acetylmuramoyl-L-alanine amidase	eggNOG-mapper	111359	112276	+	unsorted;
vB_Sau-E_148	LysM domain	eggNOG-mapper	112290	113048	+	lysis;
vB_Sau-E_149	unknown	-	113150	113371	+	unsorted;
vB_Sau-E_150	sequence-specific DNA binding	eggNOG-mapper	113385	113600	+	replication;
vB_Sau-E_151	unknown	-	113593	114231	+	unsorted;
vB_Sau-E_152	unknown	-	114245	114433	+	unsorted;
vB_Sau-E_153	RNase H	eggNOG-mapper	114426	114851	+	unsorted;
vB_Sau-E_154	unknown	-	114863	115126	+	unsorted;
vB_Sau-E_155	unknown	-	115140	115310	+	unsorted;
vB_Sau-E_156	unknown	-	115444	115779	+	unsorted;
vB_Sau-E_157	HNH endonuclease	eggNOG-mapper	115859	116056	+	packaging;
vB_Sau-E_158	Nucleoside 2-deoxyribosyltransferase	eggNOG-mapper	116056	116649	+	immune;
vB_Sau-E_159	hypothetical protein	eggNOG-mapper	116642	117265	+	hypothetical;
vB_Sau-E_160	COG0741 Soluble lytic murein transglycosylase and related regulatory proteins (some contain LysM invasin domains)	eggNOG-mapper	117240	117413	+	lysis;regulation;
vB_Sau-E_161	virion structural protein	Iterative search	117427	117690	+	assembly;infection;
vB_Sau-E_162	PcfJ-like protein	eggNOG-mapper	117772	119811	+	unsorted;
vB_Sau-E_163	unknown	-	119811	119972	+	unsorted;
vB_Sau-E_164	unknown	-	119972	120157	+	unsorted;
vB_Sau-E_165	Protein of unknwon function (DUF3310)	eggNOG-mapper	120276	120692	+	unsorted;
vB_Sau-E_166	unknown	-	120667	121011	+	unsorted;
vB_Sau-E_167	Glycosyl hydrolase family 20, catalytic domain	Iterative search	121207	125013	+	lysis;
vB_Sau-E_168	Staphylococcal nuclease homologue	eggNOG-mapper	125029	125394	+	packaging;
vB_Sau-E_169	hydrolase activity	eggNOG-mapper	125783	126541	+	unsorted;
vB_Sau-E_170	unknown	-	126531	126755	+	unsorted;
vB_Sau-E_171	Glycosyl hydrolase family 20, catalytic domain	eggNOG-mapper	126845	129004	+	lysis;
