# Supplementary material for: Lactoferrin Displays Stimulating and Protective Effects on Newly Isolated Phage vB_Sau-E: A New Perspective for Treatment of Staphylococcal Skin Infections
Source: Pharmaceuticals (Basel). 2026 May 22;19(6):808. doi: 10.3390/ph19060808 (PMC13306224; doi:10.3390/ph19060808)
Supplement: Supplementary file 1 [file pharmaceuticals-19-00808-s001.zip › Supplementary File 1/completeness.tsv]

contig_id	contig_length	viral_length	aai_expected_length	aai_completeness	aai_confidence	aai_error	aai_num_hits	aai_top_hit	aai_id	aai_af	hmm_completeness_lower	hmm_completeness_upper	hmm_num_hits	kmer_freq
vB_SauS-E	129312	NA	141058.19361302967	91.67280303811812	high	1.48335936798253	24	CheckV-044516	96.95	91.2	83.14126751428718	97.5520784677695	115	1.01
