# Supplementary material for: Lactoferrin Displays Stimulating and Protective Effects on Newly Isolated Phage vB_Sau-E: A New Perspective for Treatment of Staphylococcal Skin Infections
Source: Pharmaceuticals (Basel). 2026 May 22;19(6):808. doi: 10.3390/ph19060808 (PMC13306224; doi:10.3390/ph19060808)
Supplement: Supplementary file 1 [file pharmaceuticals-19-00808-s001.zip › Supplementary File 1/Crisprs_REPORT.tsv]

Strain	Sequence	Sequence_basename	Duplicated_Spacers	CRISPR_Id	CRISPR_Start	CRISPR_End	CRISPR_Length	Potential_Orientation (AT%)	CRISPRDirection	Consensus_Repeat	Repeat_ID (CRISPRdb)	Nb_CRISPRs_with_same_Repeat (CRISPRdb)	Repeat_Length	Spacers_Nb	Mean_size_Spacers	Standard_Deviation_Spacers	Nb_Repeats_matching_Consensus	Ratio_Repeats_match/TotalRepeat	Conservation_Repeats (% identity)	EBcons_Repeats	Conservation_Spacers (% identity)	EBcons_Spacers	Repeat_Length_plus_mean_size_Spacers	Ratio_Repeat/mean_Spacers_Length	CRISPR_found_in_DB (if sequence IDs are similar)	Evidence_Level
