# Supplementary material for: Lactoferrin Displays Stimulating and Protective Effects on Newly Isolated Phage vB_Sau-E: A New Perspective for Treatment of Staphylococcal Skin Infections
Source: Pharmaceuticals (Basel). 2026 May 22;19(6):808. doi: 10.3390/ph19060808 (PMC13306224; doi:10.3390/ph19060808)
Supplement: Supplementary file 1 [file pharmaceuticals-19-00808-s001.zip › Supplementary File 1/gene.faa]

>vB_SauS-E_1 # 339 # 464 # -1 # ID=1_1;partial=00;start_type=ATG;rbs_motif=GGA/GAG/AGG;rbs_spacer=5-10bp;gc_cont=0.317
MNNNTTSYSNSPYGSLEELREAYDLSSLSTGEIKELIQTFV*
>vB_SauS-E_2 # 562 # 1032 # -1 # ID=1_2;partial=00;start_type=ATG;rbs_motif=AGGA;rbs_spacer=5-10bp;gc_cont=0.365
MNTIREFLNGYEESTVKDVATHGVQSRAIGSLIYTNDVVRFFDQYKQDIKNVITEYVEGF
TGEQYYDLLNYELMNDLQDYLNVEFQHEDTYIELEYSEAERIANAYVEGFEDMDENEQAD
VIGECLEFVELDIQDTDKVQFVNLAVEIVAQQMQEA*
>vB_SauS-E_3 # 1462 # 1563 # -1 # ID=1_3;partial=00;start_type=ATG;rbs_motif=AGGAG;rbs_spacer=5-10bp;gc_cont=0.304
MNLSEKELIDIMDNVNSFTGIDEAINEMEKQNN*
>vB_SauS-E_4 # 1577 # 1918 # -1 # ID=1_4;partial=00;start_type=ATG;rbs_motif=GGA/GAG/AGG;rbs_spacer=5-10bp;gc_cont=0.316
MKNTVKEMANGNTKLERLLVLAIEEAVMTELVEYDALDKYNHLEQQLLNNETLTQAERKP
SNIDYSTYEGAILAQDKAEHFTNVILNHMNKEQFEQMIMDIETLEFNAEQMLF*
>vB_SauS-E_5 # 2176 # 2322 # -1 # ID=1_5;partial=00;start_type=ATG;rbs_motif=GGA/GAG/AGG;rbs_spacer=11-12bp;gc_cont=0.259
MIKFKYNGKKYRSTQKTDAIVTIIGGTAVITLIDWFIRLQDNINIFIK*
>vB_SauS-E_6 # 2378 # 2524 # -1 # ID=1_6;partial=00;start_type=ATG;rbs_motif=GGA/GAG/AGG;rbs_spacer=5-10bp;gc_cont=0.293
MRDIRIVKREIEEVTQAIKDGNNSKEESHSLQMQLVKLEKEKQDINWS*
>vB_SauS-E_7 # 2607 # 2840 # -1 # ID=1_7;partial=00;start_type=ATG;rbs_motif=GGAGG;rbs_spacer=5-10bp;gc_cont=0.286
MKYLDYIRGTYNRIKTQGSIMNDYRLWSDIDECDDLYYHINKACHALYNSSVKEITATDK
CVKLTLENGKTKFVKKD*
>vB_SauS-E_8 # 2842 # 2997 # -1 # ID=1_8;partial=00;start_type=ATG;rbs_motif=AGGA;rbs_spacer=5-10bp;gc_cont=0.346
MKTLITNSKPYKNYGYEMEKFEKENNVIITRAYHEPTKQGYDLVIHYTEVR*
>vB_SauS-E_9 # 3070 # 3384 # -1 # ID=1_9;partial=00;start_type=ATG;rbs_motif=AGGA/GGAG/GAGG;rbs_spacer=11-12bp;gc_cont=0.267
MNVNKIGDILVELLDMDGYKSDNYYRNDLKYSTHYQVKYLAYIDDSYEILELFKGTKFFS
VSHSNRLPININVKVVNKHLFIELDNTLYLVNENAEIIKEKKLK*
>vB_SauS-E_10 # 3481 # 3678 # 1 # ID=1_10;partial=00;start_type=ATG;rbs_motif=None;rbs_spacer=None;gc_cont=0.182
MISYYYIEETRNYSKENDIKKTLNKNSDIIRIKESRLKIAKINNDIETIKKLEKELQELY
KRVID*
>vB_SauS-E_11 # 3931 # 4338 # -1 # ID=1_11;partial=00;start_type=ATG;rbs_motif=AGGA;rbs_spacer=5-10bp;gc_cont=0.275
MNIQEAKDKLYDELLYTVSLCEGTEEDLLELIENLFYIYNDEPAFLSKDGMQYTIKEFME
RRKTLEPILTELGIGYAMIEYHTHTEYELVTYSVLKVIQYDVDNYTVIIDTNSDKNIKLS
DLTLEAVKDILNQIK*
>vB_SauS-E_12 # 5191 # 5421 # -1 # ID=1_12;partial=00;start_type=ATG;rbs_motif=None;rbs_spacer=None;gc_cont=0.307
MNYNQGQWIIYASRKPYITDIMKKYPDKVEVLEQLENGTPVLVKVVLDEDLITLRKPVSN
ERKEQMKKIAKERFGK*
>vB_SauS-E_13 # 5599 # 6222 # -1 # ID=1_13;partial=00;start_type=ATG;rbs_motif=AGGAG;rbs_spacer=5-10bp;gc_cont=0.306
MKTITQEELDKVLKEHKLWLNSDGVEGTRANLSYTMLRSVNLRGADLRRAILRKADLSHA
YLTEAILREVDLDGAILSHIDLSNADLTHASLKYVDLRYADLSYAILSATDLSSAYLRFS
YLDNAILKFTNLSRASITGVIGLNIYSIDNIGTFNGKVTYIPSLDTVFAGCWNGNLEAFL
EKGLEMNEGKEAGKIKKAYEFFKVCTD*
>vB_SauS-E_14 # 6372 # 6677 # -1 # ID=1_14;partial=00;start_type=ATG;rbs_motif=GGAGG;rbs_spacer=5-10bp;gc_cont=0.327
MDITVSELFEYILGHCNFGSGDWYTYDLGEGYCIKVNNGYCRSMYFIKGTRVVKEVLIDD
KQLFKGFSNIYDFIDYYEEALDAKCRKERKRLKEIRTFLGK*
>vB_SauS-E_15 # 6677 # 7015 # -1 # ID=1_15;partial=00;start_type=ATG;rbs_motif=AGGAG;rbs_spacer=5-10bp;gc_cont=0.316
MSKLSKFCRKYGEVTGIMENITDYEMYLGRGYKVRCRVGNSLIYILVYKDSHIIARFEEA
DNIVFPLSDTLEVGTIKDLEELEGLYTNIYTLLGYLYTEYENKVMYEYGRLE*
>vB_SauS-E_16 # 7155 # 7505 # -1 # ID=1_16;partial=00;start_type=ATG;rbs_motif=GGAGG;rbs_spacer=5-10bp;gc_cont=0.259
MEKLQVLNKVLENRLGIKAFTYSHYSKHASNGYIYSFHMKKESFTCHIVVYDVICEGLDT
YRVKVLDKDDKVHVSTLDTLIESMYDILLYEYDKYLKDKEHQNEIYSMFDKQLNTI*
>vB_SauS-E_17 # 7537 # 7725 # -1 # ID=1_17;partial=00;start_type=ATG;rbs_motif=GGAGG;rbs_spacer=5-10bp;gc_cont=0.265
MLSFILVCVDLGISELFLLTILGVILVISIKDRDIVSAIFAIVVFIIMSILISASVIRML
GM*
>vB_SauS-E_18 # 7757 # 7918 # -1 # ID=1_18;partial=00;start_type=ATG;rbs_motif=GGAG/GAGG;rbs_spacer=5-10bp;gc_cont=0.259
MLILSWFIIGIYLACLVTITLFSIKDRDIIPATLGIVALIIVIILISTKVLNM*
>vB_SauS-E_19 # 7968 # 8195 # -1 # ID=1_19;partial=00;start_type=ATG;rbs_motif=GGA/GAG/AGG;rbs_spacer=5-10bp;gc_cont=0.254
MSIFISIVAIFLATIGIVLSIRFGKKYYKHVLDNYDGVSDLESACVFGLLFMSICIGTIS
IVLSLGYLIVNLLHC*
>vB_SauS-E_20 # 8261 # 8446 # -1 # ID=1_20;partial=00;start_type=ATG;rbs_motif=AGGAG;rbs_spacer=5-10bp;gc_cont=0.280
MIGLTILLTIVAVMVLFMYTFILVEMVQSIKYDRFDKWTNIVSFTVMTVVLVSIILALFG
I*
>vB_SauS-E_21 # 8679 # 8888 # -1 # ID=1_21;partial=00;start_type=ATG;rbs_motif=AGGAG;rbs_spacer=5-10bp;gc_cont=0.257
MSLSDIYVHLNQLGYKIEVLGDISTLKVNDYYIENRCIDSGFRVTGDNVFLSVYYGEDVV
RFFKQRLLK*
>vB_SauS-E_22 # 9002 # 9415 # -1 # ID=1_22;partial=00;start_type=ATG;rbs_motif=AGGAG;rbs_spacer=5-10bp;gc_cont=0.273
MKIKREVSFIELMYMYYKGDIDKGHYYSNNSHFIIGITDDDISFYNVFYTSRTIAIPNDT
KFIVEAVIDVSTELSSIVVTYKQGNNVLNSVWYRSSINEVIDYYVEGKNTWLLSVSTVVD
NELVTIWKDGKVLWFGI*
>vB_SauS-E_23 # 10559 # 11467 # -1 # ID=1_23;partial=00;start_type=GTG;rbs_motif=None;rbs_spacer=None;gc_cont=0.261
MPFKYHSTKGKLYIKYLTPTKKESRVEITYNNKIQATQVANVYKVKFNFITQGQKSYTVH
NIKQGDIIKNCEVLKVVDTHLGTQLYVYNIREEVYGKVNKQNLLKYKTDNYIPYGTIPQS
KMLYHKKHIHKYVKYKDLFKYKYTTKKKIETICPNCKRKKDIRITDLIKDNYSCQCSKQY
SSFGERLTQSYLDISNIEYIREYKFKELGKKRFDFYLPKYNTVIEVHGVQHYQEVSGYMN
HQKTKLSDIEKREYCKENSIQYIEIDARKSTFKHILSNLQRTFKYSNIDSKEVIKRYRHV
YR*
>vB_SauS-E_24 # 11486 # 11593 # -1 # ID=1_24;partial=00;start_type=ATG;rbs_motif=AGGAG;rbs_spacer=5-10bp;gc_cont=0.278
MEYWKEQDIYYSKTKQGVISYIDLSSLPKKKSRID*
>vB_SauS-E_25 # 11615 # 11911 # -1 # ID=1_25;partial=00;start_type=ATG;rbs_motif=AGGAG;rbs_spacer=5-10bp;gc_cont=0.279
MKKILILTIIVFIVLSIMVVKNQEVNNNQEETQVKTTIQEEPKKNDVDDNTDYVPENNGE
HKDVSEERKRLWGTEYQEGKTHNPNARVYNHNTGEQVQ*
>vB_SauS-E_26 # 12018 # 12251 # -1 # ID=1_26;partial=00;start_type=TTG;rbs_motif=AGGA;rbs_spacer=5-10bp;gc_cont=0.291
MSQTSIQNIIGLEIYSIDNIGTFNGKVTYIPKYDRVYAGCWGGNLEAFLEKGLEMNEENN
KQCTNIVLAYQFFKNQI*
>vB_SauS-E_27 # 12196 # 12939 # -1 # ID=1_27;partial=00;start_type=ATG;rbs_motif=None;rbs_spacer=None;gc_cont=0.265
MASEYYEKYITPTEHIIQTKVEEVIENIKKEYNVSTVIIDSSSNEDKIILHVNDKYLKKV
VYKDMYEYIYDSNTKYQYIINNVTYKSSTLLKQDEVNKLKGILNKVPVTAKHTFKNELLN
HRNEYVLGYTTICIYGDLTAKITKNGYVQDFSTLEDFCDKYEAYCRFVRIDLYDWVKEVR
TINGYKLKVDIKPYFKITATKTSKYEFVVSDDVSNVKVYRDDMLLNRNWFVSNIYSKYHR
TRDLLHR*
>vB_SauS-E_28 # 12909 # 13082 # -1 # ID=1_28;partial=00;start_type=ATG;rbs_motif=GGAGG;rbs_spacer=5-10bp;gc_cont=0.276
MVGMVITFLICLGIILLSVLIIVIPDLSKAKKNVKKTQILTIVNILKTWLLSTMKSI*
>vB_SauS-E_29 # 13076 # 13333 # -1 # ID=1_29;partial=00;start_type=TTG;rbs_motif=AGGAG;rbs_spacer=5-10bp;gc_cont=0.298
MIKFNSDEHKHILNVMDRLPYTCWLDTIDGESGADFLCVSHRTHYELTELGIMIYSYGSW
YMIPYDKEDLIEYAIKRDIEEEREW*
>vB_SauS-E_30 # 13320 # 14009 # -1 # ID=1_30;partial=00;start_type=ATG;rbs_motif=AGGA;rbs_spacer=5-10bp;gc_cont=0.293
MQDLKRITQPELDLLIEKHEQWIATNEKEGEKLFLQCVDLRNLDFHSADLQYSTIVMSSL
SDANLSYCDLSYSDLSYSECISTRFTNARMRDTELYHTNLEWANLVKANLENACLAEANV
SEADARWANMKNANLSMANLKSADFGGTNLTNTTLYYANTLDVFGISIYTISNVLDFDNH
VTYLPDYDRIISNYNEYTLEYEEDRIKEVSKKIKLAYDFFKGVKEIDKI*
>vB_SauS-E_31 # 14009 # 14215 # -1 # ID=1_31;partial=00;start_type=ATG;rbs_motif=GGAG/GAGG;rbs_spacer=5-10bp;gc_cont=0.213
MCLKDLIEDYINQDKEIIITVTSTKVIIEADYDVICLPKSKIDIDDLKAYVYEFNRFNIE
QIVLKDVE*
>vB_SauS-E_32 # 14218 # 14772 # -1 # ID=1_32;partial=00;start_type=ATG;rbs_motif=AGGA;rbs_spacer=5-10bp;gc_cont=0.276
MNIVEQRKPIKSKHINLTKHAYERYTLRVSNDSKERACQWFASALMQATFEYTQKGGNEV
YVFKNYRIVIDKHLTIITVIDTEDGNWEGIKEAREQIDTYIKGKLKRTVTPLFTKLDRID
ISIHEAHISMIKTRNPKTKDIINKNIVELERNKSLLLNSIEGVKKTAHKYYVELKDIHKR
LEDW*
>vB_SauS-E_33 # 14826 # 14975 # -1 # ID=1_33;partial=00;start_type=ATG;rbs_motif=AGGAG;rbs_spacer=5-10bp;gc_cont=0.273
MKTITKEELHKVLEEHKLWLDSNSEEGAKADLSYTILRNANLVDADLRK*
>vB_SauS-E_34 # 14998 # 15492 # -1 # ID=1_34;partial=00;start_type=ATG;rbs_motif=AGGAG;rbs_spacer=5-10bp;gc_cont=0.368
MKNLYKILTGVFFSTTLLLGGCAYYSQEDTPTHDYKEDRKENKKDDSSKVEEQENKQIQE
DNTVQNNQQDNQVQGNQAQQNEQMQKASRSEHNGLSNAEYADKYNQYREAQQAQAELENR
TEADKASGGGGGGASWNYAGANESFEQWLQRSQQEKAEAGVQAN*
>vB_SauS-E_35 # 15627 # 15872 # -1 # ID=1_35;partial=00;start_type=ATG;rbs_motif=GGAG/GAGG;rbs_spacer=5-10bp;gc_cont=0.228
MKNLNKQKRLTLELISDNLNTQHNLNTSVSLVDYSIKDFTNRKVYVRTKKGLELTNMKSL
KSTESLDLLFKYLELILKGDV*
>vB_SauS-E_36 # 15875 # 16189 # -1 # ID=1_36;partial=00;start_type=ATG;rbs_motif=GGAG/GAGG;rbs_spacer=5-10bp;gc_cont=0.276
MCKEKVHRQLSNAIEILATYKEWWSFPKELSTTETFKIINWKEDTLVFEVRDNGNYIGRF
SVATPIIDFHYDRIKKTTAQYMINYFAKLVCKDMYTYYKLQRGQ*
>vB_SauS-E_37 # 16253 # 16546 # -1 # ID=1_37;partial=00;start_type=ATG;rbs_motif=GGxGG;rbs_spacer=5-10bp;gc_cont=0.265
MLTEKHRNLIHITHSILVSIQELASNLLNKEVKLVTKENKYLCVVDGIIMLIVEEGLVYT
YFDKVGLRVPERIALGHLAKSLQFTISESNKDLENQK*
>vB_SauS-E_38 # 16559 # 16843 # -1 # ID=1_38;partial=00;start_type=ATG;rbs_motif=GGAGG;rbs_spacer=5-10bp;gc_cont=0.260
MEVVYENECRGYYICVIDNEGKYEVSSFKKSVNKYTPEIIGYTTEKLLLELKIPCTYVNA
SEVESFMQELKVARIALDKFTKDLYNKGITNIIF*
>vB_SauS-E_39 # 16844 # 17107 # -1 # ID=1_39;partial=00;start_type=ATG;rbs_motif=AGxAGG/AGGxGG;rbs_spacer=5-10bp;gc_cont=0.258
MDIVDKLMLGFILLFYVGVFIWYLWEVWKLTSLISDIVIKYYVRKEWVKGLLPYLIHQVI
ITLVWATLVLVPFILSYIMIKYLIGGY*
>vB_SauS-E_40 # 17117 # 17368 # -1 # ID=1_40;partial=00;start_type=ATG;rbs_motif=AGGAG;rbs_spacer=5-10bp;gc_cont=0.270
MMKKSDLDNLYIVVVSIKNGVLPDERIIPIGLDVLSKVLEGKTTWTVKKEIKHTFGKDEL
KRFKDNYKFLQHKIVDLATQGYR*
>vB_SauS-E_41 # 17509 # 17907 # -1 # ID=1_41;partial=00;start_type=ATG;rbs_motif=AGGA;rbs_spacer=5-10bp;gc_cont=0.281
MSKKAIIAYVIILVMLALSISTYYVSSYLYHEKTKSQVTDQLTHHGKLKKDKNVEYVGDY
TLKKVIDNKAYFMEKLPTYLPGRTSDNSIDMRYYRTSKFREGVNFKLIRVYTEDNDNNPV
HKYRFEAVLNKK*
>vB_SauS-E_42 # 17943 # 18578 # -1 # ID=1_42;partial=00;start_type=ATG;rbs_motif=GGAG/GAGG;rbs_spacer=5-10bp;gc_cont=0.280
MRKERIVDYLYNVKNIDNNLTIQGIENSLFNKESLQDLVPDFDTSSKEINESNLYLCTIP
EDYNSDHVESGQYIGIDVGFISEDPAFDHLIGQVPRSVYEKAHVMQPLIKIENTDIDYTQ
ADMINDIKVGTSISDVKIKDKLSLMSNNLITHLEIVDKHYFDSSIEEALLKYYELKNPNY
YLKHFLKLKELVGDNRMIYCPLLLKCIKVID*
>vB_SauS-E_43 # 18589 # 19026 # -1 # ID=1_43;partial=00;start_type=ATG;rbs_motif=AGGAG;rbs_spacer=5-10bp;gc_cont=0.253
MIITLNEEEKALLENKSNYTPLSKNKEFNTPKEEYIVTSYNKGVPVTDIAKEAKVSMGLI
YTVLNFYKVPKKHKKSRVAKRVKHITNDKNKVQALIKDYQYMDLQSIYKKYNIHKNGLYY
ILDLYNIERKSDLKEKALEDTIEVE*
>vB_SauS-E_44 # 19091 # 19549 # -1 # ID=1_44;partial=00;start_type=ATG;rbs_motif=GGAG/GAGG;rbs_spacer=5-10bp;gc_cont=0.270
MTEEISLIPIKDVKPLTDIVDIITHLYKGDVLRVKQENQGDILLRLSTGKHKFTEVSRDL
DKETMFYKRYWVLYNVSINSLLTFDVYLEDDYVESTKVKFPKNTIVEYVRDNQESDVAKV
KDILVDSNGNYFYALSGETSLYSEDKLNKIKS*
>vB_SauS-E_45 # 19567 # 20298 # -1 # ID=1_45;partial=00;start_type=ATG;rbs_motif=AGxAGG/AGGxGG;rbs_spacer=5-10bp;gc_cont=0.291
MARKKNLRNKKSDIKVVPDKESILSKLYNNKLLRSKVDNAIDEDVSYDDIIDLCKEYDLE
LSKSAITRYKSKRKEAIENGWDLGELIDKRKKVSATQIQKKENPMKELDSENYTPFELAT
QNVQTIYDDIQILDMIIQKGAKGLNFVETLDPALMIKAMETKDRITGNQLKGMSFIGLRE
LMIKQQAQDTAMTEVMLEFIPEDKHEEVLQRMEQLQEEFYKNLDLDEEGRKLKDTLDRVG
YTI*
>vB_SauS-E_46 # 20672 # 21526 # -1 # ID=1_46;partial=00;start_type=ATG;rbs_motif=AGxAGG/AGGxGG;rbs_spacer=5-10bp;gc_cont=0.268
MVKYLRTKAKKTNISTLFKKLQSKDITLLGVSYDSDYFPSGVTIIPYLEDISQVEDGIEF
TNKVIVTENLKPAIVGMNNMISDSGLGYVKTEQLNKRLENTGLMTDLLSKGTELTSTKKV
DIVSTFIEPTIMYQDTTINKELKLRLYTIEDVSPLNDYTHVVYLLVTDKQYDGQSFIGTL
CNQGTLNKLDTLKVLTFFKGNNLINRSVFSVKLYTNKYHYSLYNTHETGIFFLDDDKDLI
IACGQSYVKVRYKDIVSSKVEKVSDNNYKMIVNLVGNDELTILL*
>vB_SauS-E_47 # 21526 # 22032 # -1 # ID=1_47;partial=00;start_type=ATG;rbs_motif=GGAG/GAGG;rbs_spacer=5-10bp;gc_cont=0.276
MAKRKPDAFKPKSNGYKHQPVNFAPTGNLSGRSTSFFNKKRKDISDESIVVKYKPLFVKR
FDNVTATDIKIQKKYALDLISEAVNIKKKYLVMKQKGKLTQTILHTDRVYYVYRGKKLIG
KCSIREQRTFRGTHLIYIFSTRHRISIRKNSRLDKKRTPKKMIYKGGK*
>vB_SauS-E_48 # 22004 # 22774 # -1 # ID=1_48;partial=00;start_type=ATG;rbs_motif=GGA/GAG/AGG;rbs_spacer=5-10bp;gc_cont=0.304
MSEITKFYEQDIKDLIRTKRHMFKDDEITSNIQDIRIFNEKAICQGKCRTDCLILDRNGT
VMGIEIKTERDSTQRLNKQLYYYSLVCKYVYVMCHDKHVPKVEQILKRYKHHHVGIMSYI
NFKGSPVVGKYKEATPSPLRSPYHTLNILWKQHLMTILKQLRDYNTYLTGYNYREHGKNT
NNEGSYIEGTQRMRMKKSAIINQVIHYLGVENSYKIFTRGVIYGYSNRWQILEDDFFKVI
QNGVRVLYGKEETWCI*
>vB_SauS-E_49 # 22758 # 23303 # -1 # ID=1_49;partial=00;start_type=TTG;rbs_motif=GGAG/GAGG;rbs_spacer=5-10bp;gc_cont=0.278
MLQLNFGKFDNEIIKTKVSEGVYSFRGVPYYYIEHVQDETSEYVLVYNIHSVDDEVPQKK
YKIETVSKTIRGGTILSNTIKSMLPNNKKYKKVYEPPIFLANIIPLGTDTTTGAVGKGFF
EREKDRVTITQKEGTKVIHGEYTGVFICLSNIKWIKSYTPLDSILQYYQRIKGDRINVWD
N*
>vB_SauS-E_50 # 23373 # 23702 # -1 # ID=1_50;partial=00;start_type=ATG;rbs_motif=GGAG/GAGG;rbs_spacer=5-10bp;gc_cont=0.294
MDILSIIALTLLIIIIVNTTMNFVGMLRGERDLVKKGGNPLPNWQYYNVLLPNLCGIILL
GIVVYFGDSIYKITTRLEVLFAIIALIVIDVLLTALVLLVLSFVTKNKE*
>vB_SauS-E_51 # 23714 # 24967 # -1 # ID=1_51;partial=00;start_type=ATG;rbs_motif=AGGA;rbs_spacer=5-10bp;gc_cont=0.305
MSNYKTVEELQAVVVGVFLKDEGKVVTSKFNKVLASFGIDRVNRNELKDIVDNIRKDTYL
NDLKNKAVKGEVLLEDLRDVEDKQVFEGNDYHEEVSSYVVAHEKELSRLRELRKINRQTA
YPTILFDELKRTMVNELKGNKLLDHKVSKYTSTEEEEELVILLSDFHVGCAFQDLTNEYN
FEVLKRRLNQLLQETIKDISKRGISNVTVYFVGDLIEHINMRDVNQAFDTEFTMAEQVAK
GTRLLIDFLTELSPYVGGNLRFGMIAGNHDRLQGNKNQKVYNDSVAYIVLDSLLLLKENG
VLEGIEIIDNRKDVYTIKDTVCNLNIIINHGDGLKGKGKHIPKFIENTHIDLLITGHVHH
FSVTQEDYNRMHIVASSPMGYNNYAKELHLSRTKPSQQLLFLNKKNKDIDIKTVFLD*
>vB_SauS-E_52 # 24960 # 25730 # -1 # ID=1_52;partial=00;start_type=ATG;rbs_motif=AGGA;rbs_spacer=5-10bp;gc_cont=0.296
MLFILNEVASHTEHLSEGIDMFDVESVVSFDSALHLASDNTYDSVIFLGFIYNNEDYLKY
KELLKDTKLYFVSNINLPDNKEFITVGDDLKYLSLLEQLVVLEDKDLDINFSQYTKDTAS
KYTELFSFKSTYEEAKEMGLVGYPADIVLPTMTDKFYNVNDLYVLYEVAPEYKLPLAYEC
LKDKEKGIVVIGSQTRGTSDILTFYVKGYDVNSVAKTFGASYNENSNIFSIFIDSHIHVL
GENMNKYLITEGSIYE*
>vB_SauS-E_53 # 25715 # 25984 # -1 # ID=1_53;partial=00;start_type=ATG;rbs_motif=GGAGG;rbs_spacer=5-10bp;gc_cont=0.267
MDIKTVYLTSDNDHLKVKKLMESKEKYIAVTYDNKSVSKVNVVMVINVIKDLVHMYRYKI
VEYGLSNNDKDKEMVGYLLERIEDWCYLF*
>vB_SauS-E_54 # 26088 # 26294 # -1 # ID=1_54;partial=00;start_type=ATG;rbs_motif=GGAGG;rbs_spacer=5-10bp;gc_cont=0.329
MEKTLKVYKDGEVVGTKTAEQTGKTTISISGLTADTTYPKGTYKVAYSNESGESEKVDVP
EFKTSPHN*
>vB_SauS-E_55 # 26311 # 26823 # -1 # ID=1_55;partial=00;start_type=TTG;rbs_motif=GGAGG;rbs_spacer=5-10bp;gc_cont=0.316
MDKLNLYKDDQLLKSEEKQAGKTSITIDNLTANTDYPQGTYKVSFSNESGESEKVDVPAF
KTKDIKVVSVTLDVESLDLKVGETHNLVATIEPSNATKATYTFTSEHDDIASVSSKGLVE
AKAKGQTTITVTTDDGNHTDTVTVVVKDKVPEAPTDVTVDPKETTADITA*
>vB_SauS-E_56 # 27024 # 27476 # -1 # ID=1_56;partial=00;start_type=ATG;rbs_motif=GGAG/GAGG;rbs_spacer=5-10bp;gc_cont=0.320
MAKKNINEVLKQATATVADKYLQVQVEQDGYTRTHRGQYNYKVVDNKGELFLYPIETDGR
GNIKIMKKAPVAYTDGDQIHFVVNTVKDPYNHAFIRTENIKGKDKGKQLIQAFLAFVEDR
FSFGVYNVFLANNKKDVFALVDAESKDAKK*
>vB_SauS-E_57 # 27580 # 28239 # -1 # ID=1_57;partial=00;start_type=ATG;rbs_motif=GGAG/GAGG;rbs_spacer=5-10bp;gc_cont=0.302
MKKVNNGNRYIIDLDGIPTDFGRDLDMLLKRYKNLRWSLFHRYSRGMSHDFEKQELREYI
DEQFIKLVKEYDIQSKVDFPGYIKTKLTLRVQNSYIKKNNKYKRTELVGKTDYTVESLTQ
ELNVGLEENELLNYVFDDTQFTEVQSELLKELLINTDKEDNAFIVSTVANRLEVERSEVV
KELTELKDYVKFKINAYHEQNSRRYIRDNKIDTQNNVWE*
>vB_SauS-E_58 # 28226 # 28579 # -1 # ID=1_58;partial=00;start_type=ATG;rbs_motif=AGGA;rbs_spacer=5-10bp;gc_cont=0.319
MNNLIDRNINSVKEALGRANTNDVLPLPYIEIAERFKKARDTKEAIIVEEAGFPYTDSTV
MYIEHVESRWAGGYSLVRYNGSEVKIPKTIHYSDIYVSNDVHRIKIVFEGEHPYEES*
>vB_SauS-E_59 # 28572 # 29597 # -1 # ID=1_59;partial=00;start_type=ATG;rbs_motif=None;rbs_spacer=None;gc_cont=0.333
MKSTFAVHLSRVATQLGVITVWIDIEGTADNQRMEQLGVDVSKLFSVQSGEGRLKNVTEL
SVETVGKELEYWIDTFNEKAPGVPILFIWDSLGATRTQDEIDAGVDHKKLGTKATSTQKV
VNAISPKLNDTNTGLIVINQARDNLNMSNPYDDPIKSTGGRAFEHGASLRIKVSKGKESE
LKQNDAMTGKPTYKGHVMRIETKKSKLSRPGQKAEVDLLSGYEVGSGEDTVQLNGVDPYH
TIYKEAVERGLITKGTWRNYVTLNGEEIKKYDKDWVPTLMDNHELYLELFNRVYHENFPN
KYVPLSNTKVDITQLEEFKALQDYYEELSSTNKETKEDVNE*
>vB_SauS-E_60 # 29831 # 30064 # -1 # ID=1_60;partial=00;start_type=ATG;rbs_motif=AGGA;rbs_spacer=5-10bp;gc_cont=0.312
MVRAKKGKEVDTTNLNTIDLGKELGLTLLSDSNRADIKNIIPTMIPQYDRILGGGIPLGR
LTEVYGLTGSGRQYLPL*
>vB_SauS-E_61 # 30127 # 31287 # -1 # ID=1_61;partial=00;start_type=ATG;rbs_motif=AGGAG;rbs_spacer=5-10bp;gc_cont=0.346
MDFNQFINQQSEKLQSSGFDNEVETYKPKNPVLRLGKIKDVNNNQINKESALVRVLPPVA
GSNEFFKEFRTLGINYVKKDGAQKFSMLTLPEKVNSSVVDPYVNTWLKQDVQFSNFPNKP
ARRAYIHVIEYFNQNGQLVPNTDEQGNVIIQPMELSNTGLSQLIDRLKDRMLSPSPTATH
SFISADEAFPINIAKAKKGEKSWNVTVYPTVKLGALPQGWEQQLSDLDKLATPTEENNPN
FVNWLINNVNNTEVSHDNFKFNRETNTLGEEPSTQEQTQAPTQQSVEQQLPSNLGGQNNT
QPNFDNVQQLTPQVPPQQNTQFGQGTPVQQAPQQPTQQEQSNPFENFDANNIDDSQIPFN
TNESTPEPPKQNQPKSVDDVLAGLDL*
>vB_SauS-E_62 # 31358 # 31840 # -1 # ID=1_62;partial=00;start_type=ATG;rbs_motif=GGAGG;rbs_spacer=5-10bp;gc_cont=0.331
MEIHLDTLDFNELTLKDNNGNTQTFNIHDELKLSEYTIQDEMYQQSSKFAWWASLKERVS
NYTEAEQRKLEKIGAQLNLQIRAQYEQQGKKPTKDQVESAVFLSDEYQQQAKVVEAWNYR
EKQLHYIVKAFETRTTMLVQISAELRQTNKNGGVTNPFTH*
>vB_SauS-E_63 # 31865 # 35077 # -1 # ID=1_63;partial=00;start_type=ATG;rbs_motif=4Base/6BMM;rbs_spacer=13-15bp;gc_cont=0.302
MKVLILYDYIREEHFSVSNDGSVKNVLLNTPNGRVLKQLLSNISGINRDRSTKDYDIDFL
YPKVPTPIKNNYGKTIKYQDVKLSEVKPYYERMSQIIINNKYDIIIPLGKLGVKYLLNVS
AIGKVRGVPNKVTITSEDKKHDVWVLPTYSIEYTNVNKNSERHVVADLKLLGKFVEQGED
VFKPKEVKYELVTSIERVREIFNKEVKNDNHDGVDITAWDLETNSLSPDREGSKPLVLSM
SWKNGQGVTIPLYKSDFTWENGQQDIDKILSLLKEWVASKEDIKVLHNATYDINFLMATQ
GFTNFENNQDTKVGWYLAVTQEQAESLRLSDLAYEVTDVGGYDKPLEDFKEWYVLKLLRF
LSDKLKDIKKENKKVAKKEYNIKSNEYDTWLKNKLDNIDIELTDEDKYYGITEEQKRYLE
LKLTPEVITKNMLMDSEFKEVAESSPEYMSLSNKAKDYVLDTSINLINTYKDNTKVINEV
DGGDFNYDWIPLELMHPYASGDTDVCRRIYCDVIEKLKEQNRPKALDLMSISYPRLIRTL
ARIQSNGLHCDLEYMHKNDEFYINEMEKTHQEIREHWAIQEFEETRYNLYQLALAEHEKK
PSDRDKEIHEYRAKFKDEGWKFKPSSGDHKGEVLYSILGIQLPYSKETVKDKPFSNGTKE
DELSWKDYKTDTKSIKMALSLVENEDNKKLLDLLIYYASLQTKRNSFTKKLPKRVNKNTH
NLHGNYNSTGTASGRLSSSNINMQQLPAHTSDINKFDYHHPIKRSFISRFKDGVILQADY
SALEMRITALYTGDKEMLEMFLTGQDIHKNTASIMYGKSMKDVTAEERQASKAVAFGLIY
GESEFSFAGKNNMTVDEATEIFNKFYSNKPAIKKSIDETHEFVQKHGYVETMNGHRRYIH
SAQSRDKKIKNEGLRQSFNTIIQGTGGYLTNMAITYIDDFIQNKNMKSKLVATVHDSIVV
DSPPEEVNIMAKVIVHVMENLPYDFLKIKINGELRQYPIDADIEIGLTYNDMVEYNEELI
KQFNSYKGYIKYKLALQQIKDYYESDKLTEEKYKQKTEYIKNNIDSFKVI*
>vB_SauS-E_64 # 35336 # 35614 # -1 # ID=1_64;partial=00;start_type=ATG;rbs_motif=None;rbs_spacer=None;gc_cont=0.269
MMKNKRLSNSFQQIGLGYIIEWLKWKCYQYDIELRQVDRFYPSSQICNQCGNRQKMPLNK
RIYECDNCDMIEDRDINASINLKQAKEYTILV*
>vB_SauS-E_65 # 35897 # 36208 # -1 # ID=1_65;partial=00;start_type=GTG;rbs_motif=GGA/GAG/AGG;rbs_spacer=5-10bp;gc_cont=0.314
MSTANRRDIARKISESTGYYIQDVEEILEAETKAISELLLEDYDKVKNHKYFQIEVVERK
GKKAWDGLNKTYFTLPNRKALKFKPLSELDKVIDVLNKEEENS*
>vB_SauS-E_66 # 36217 # 36966 # -1 # ID=1_66;partial=00;start_type=ATG;rbs_motif=AGxAGG/AGGxGG;rbs_spacer=5-10bp;gc_cont=0.287
MKGWIVIAKNKTLTIYNSDRYFNIHVKNKDELSKAIKVTTLNEDEIEKDMDNLANKSTRY
ILRDDKHYMLFNEKYNNDKLIEKICKHGGQVTYYTDSVIPYYVLKDLSAHPKSSVVYRMR
SKFSNKEMDNIALSFMGTKVIIDISVVFPYVNPYDIIRSLYDVKTNVDEVHLSFPRISSI
DAKQGKYYTYDKEAYKLKPRYTLDFADKLRVSLSVWKMYIYILASKENKDYEIIEDLLTE
LKRQRKIKI*
>vB_SauS-E_67 # 37026 # 37346 # -1 # ID=1_67;partial=00;start_type=ATG;rbs_motif=AGGA/GGAG/GAGG;rbs_spacer=11-12bp;gc_cont=0.308
MEKVNSLLELNTTIRQKQDVIVMVTQDECAKCEILKSVIPLFEAEGDITKPVYVINLDDK
DVDREKAVKLFDIMSTPVLIGYKDGELAKKFEDRVTPKNLMELDLL*
>vB_SauS-E_68 # 37330 # 37656 # -1 # ID=1_68;partial=00;start_type=ATG;rbs_motif=GGAG/GAGG;rbs_spacer=5-10bp;gc_cont=0.275
MNKKEAFGLLSRTEDIFKSNDIFSQVSNVQDPIKMFNREDDTKADSKSSKFQLEFIYNTY
VYILIYEGTLKLFKADGMMQLTHVADIETFKDIIDTLEKDDTENGKSE*
>vB_SauS-E_69 # 37669 # 38373 # -1 # ID=1_69;partial=00;start_type=GTG;rbs_motif=GGA/GAG/AGG;rbs_spacer=5-10bp;gc_cont=0.294
MINDHYWTQGLGYHSYLQSKLIPFESIKASQINEEIFKLLKEKTYKASEQLAKLYGEPSI
LKGYGRRNSCLMAVAPTTSSSFILGQVSKSIEPFMSNYYVVDTAKVKKTMINPYLKRLLK
EKGKDNKKVIESIRDNDGSVQHLTFLSDYEKEVFKTYGEINQYNILDQASTRQKYIDQGQ
SINIMINPKHVTAEELNELYLFAWSNGIKSLYYQHGTNASQQFNLSKICINCEA*
>vB_SauS-E_70 # 38550 # 39272 # -1 # ID=1_70;partial=00;start_type=ATG;rbs_motif=AGGAG/GGAGG;rbs_spacer=11-12bp;gc_cont=0.268
MSYIYMIQNKVNNKIYIGSTVDYEKRYKSHMRSLRGNYHDNKVLQKDFNLYGECSFNFIK
LCETVSEEERFEIEANIIKELKTYENGYNLTIDGRGKYLITKKTRLKMSKNSTGSGNPFY
GKKHTKETRKKLSKNAKSRTGSKNPFYGKKHKEESIEKMKKSYDKLKNSGWVNPQKGVPK
SEKSKLRNAKSQPNRKPVYAEGKKYISVSECARDLGVVNATVTNRIKNKKYKNYYYYIDD
*
>vB_SauS-E_71 # 39393 # 41423 # -1 # ID=1_71;partial=00;start_type=ATG;rbs_motif=GGA/GAG/AGG;rbs_spacer=11-12bp;gc_cont=0.312
MSNFEWLNNDSRVFLERGYLSDGETPEQRIKDIADYAEDILGIDGFSDKFYDYMSKGYYS
LSSPIWSNFGKDRGFSISCFGSWIDDTIPSILNTASEVGMMSKYGGGTSGYFGNIRPRGS
EITDNGLTSGSVHFMKLFEQMTDTISQGSQRRGRFSPYLPIEHKDIDEFLEIGTEGNPIQ
NLTHAVTVTDDWLLDMINGDKEKRKTWAKVLTRRTQIGYPYIFFHDNANSNTVDVYKDKG
LTINNSNLCVAPYTKILTDEGYKEIGKLKDQKVNVWNGEEWSEVTVKQTGENQEMLKVKT
NSGFELDSTPYHKYYVLETTKSGKRARKNKYKEVRAKDLKVGDKLIKFDLPIIEGQKELN
FAYDNGFFTGDGTLNGKNQVIYLYGEKQKLIDYFKSIDKWSESKEQDRHVGLTKKLEDKY
FVPMNEYTIDSRLKWLAGFLDADGTVTNNNGSQSIQAGSINKEFLKDVQLMLQTLGVDSK
VTLGKKEGTSMMPANDGTGEYKEFKIKELYRILISGNSLYKLNQLGLECNRLTWETKEPN
RECSQFIKVTGIEEIEETMDTFCFTEPKRHMGMFNGILTGQCSEIMLPNKEDWSFVCDLS
SMNLVKYDEWKHTDAVETLVYFLDAVMSEFIRDLEYLRDSDEKDKQEAFKFMERAYNFSV
ENRALGIGVNYCTLTQ*
>vB_SauS-E_72 # 41439 # 42776 # -1 # ID=1_72;partial=00;start_type=TTG;rbs_motif=GGA/GAG/AGG;rbs_spacer=5-10bp;gc_cont=0.306
MITQIKKRDGSVVDYDLSKVTNAILRANSETEEYIEDVIDSLVDDVDSLLEEQDTIITVE
LIQDIVEEVLFSSMYKDTAKAFILYRDKKKRERKRDLFKPRKELKPYEYPELLEYKDAIR
QSYWVHTEFNYTSDIQDYKNNVKYNEQMTIKKAMLAIAQVEVAVKTFWGDLYHRMPKWET
GAVGATFSESEARHADAYSHLLEILGLNEEFKTIDDIPALKERVDELAMHVKLSKSEDDR
DYVLSVLLFSIFIEHVSLFSQFLIMMSFNKYKNLFRGLSNAIEATSKEEQIHGLFGTEII
NILREERPEWFNKEMEDAVYTACKKSYESETRLLDWMYEDGELEFLPKKVVQEFIKNRLN
NSLVAVGYTKLFDVDEELLSEVSWFDDEVISTKLTDFLSKRSVNYTKFSNSVTEDTIFST
ESDFENTGKRVTKDKVNAILRLKMI*
>vB_SauS-E_73 # 42761 # 43399 # -1 # ID=1_73;partial=00;start_type=ATG;rbs_motif=3Base/5BMM;rbs_spacer=13-15bp;gc_cont=0.308
MTNSKKKGDVFERKIAKELSDWWGYPFSRSPQSGGASWGANNNAVGDIVAPLESNFPLVV
ECKHRENWIMDNVLLNNKEPHTWWEQVIGDSLQVNKTPCLIFTRNRAQSYVALPYIEDVY
VKLRDEEYPIMRTDFIVENVRKDKHFYDVLITTIDGLTNLTPSYIISCYNKKEIKPYRVV
KSKISKVSKKEDKLIDDLLDGIWGRDTSWLHK*
>vB_SauS-E_74 # 43389 # 43868 # -1 # ID=1_74;partial=00;start_type=ATG;rbs_motif=AGGA;rbs_spacer=5-10bp;gc_cont=0.325
MEKNISTHTKGISQKDMDMWLEAITQGTVEGKELTEDTAKQLHRIGARSVSLDEATRIAR
AINAVTVQEYASAFNDAFNAIDLLMIVMEDNLDVTTEQVEKAQLKLKEKREKYLEEKQEE
VRKKQEEVRKKQEEVRKKQEEHKAKEDNEKVVQLKKHDK*
>vB_SauS-E_75 # 43868 # 44224 # -1 # ID=1_75;partial=00;start_type=ATG;rbs_motif=None;rbs_spacer=None;gc_cont=0.291
MYSMLQYIYKNKGSVILEEKDILHFVDEYVTALRVGNEQRMHQLEELGKEQTATLTDVMK
AITNLLLGVNKQMVDLEQNTELNLNILIDALYKAELVNDDVLKYIEEAIEESKEKDGE*
>vB_SauS-E_76 # 44237 # 45313 # -1 # ID=1_76;partial=00;start_type=ATG;rbs_motif=AGGA/GGAG/GAGG;rbs_spacer=11-12bp;gc_cont=0.282
MRFEDFLSQEIGTPKENTVGELRYCCPFCGEQKYKFYVKQSLDSTNGMYHCKKCGEHGNP
ITFMKSYYSITGRQAFELLETKNIDIQFSPTLEIYNTDLTESEKLLLRLNGYAKDNSSIK
SKAPELPIGFKLIKDNLNNKEVVPYLRYLKNRGITLQQILDYSIGYIINGYCYSYGINNE
KKKIVLRNSVIFFTYDNEGKYIYWNTRSIETNPYIKSINAPSKPNEYGKSDVIFNLNIAS
KQKFVVITEGVFDALTFDKYGIATFGKQVSKIQVNNLISSIPKETPIYIMLDTDATDFSI
NLANKLISHFNVVYLVPHGNEDANDMGMEKAFSTLKHNRFLVTPESIQSYKLQQKLKL*
>vB_SauS-E_77 # 45327 # 45920 # -1 # ID=1_77;partial=00;start_type=ATG;rbs_motif=AGGA;rbs_spacer=5-10bp;gc_cont=0.286
MKLKIKDNQFASLTVNYTNNAKLHIDNIPVSTLVDWYPLSNAYEYKASNDFGYIELKRLR
SSLPVSYGLTHQTLYKCETVKCKLGLWYNEKIKEDNEKIIEKAKLYGLPTIDEPFTSKDV
KQGFSDLGVIFQTLKTISTKEYLKDKTIEEINTFSKKSEDYQLNEVLKYSTTLVDDTYSD
LSQIYNMLLLMKKIVSI*
>vB_SauS-E_78 # 45904 # 47838 # -1 # ID=1_78;partial=00;start_type=ATG;rbs_motif=AGxAGG/AGGxGG;rbs_spacer=5-10bp;gc_cont=0.282
MVKFNYVEMNNFLAIEHIKLNLDKQGLVLIEGINKTNDSFESNGTSKTSMISSITYALFG
KTEKGLKADDVVNKYKKKDTYVKLSFNIGKDEYLIERYRKHKEHKNKVKLFCNNKEITGS
TNDVTDTQIQELFGIPFNTYVNAIIYGQGDIPMFSQATDKGKKEILESITKTDIYKQAQE
VAKEKVKEVEEKQSKEQQEIEKLEYKRNLKQEQYNNEVNKYNNLLERKKQEEEQFNQKKQ
EYENKLKDLDNQISVCKGSIPKVEDFEFVFSENYTKANQGIEKINTNINDKLLPLLSQET
TNKNTTLNIINQLKQSINKLDTNDHCPVCGSPIDNTHKIKEKENLELQIKEKQAKISQYE
HNEQTIINKKEELLAKSKELQQFIQQEDIEKKKHDDDIQRQYREQQEVYDKISQLENTKA
NLKEPILNDYSYIEEPNEELHNKELKDIDNTIDKRKENIVQLESKKTKYKQAVDAFSNKG
LRSVILDFITPFLNDKANEYLQILAGSDIEIEFQTQVENAKGELKDKFDVIVKNNNGGES
YKSNSAGEQKRIDLAISFAIQDLIMSKEDISTNIALYDECFDGLDTIGCENVVKLLKDRL
KTVGTIFVITHNKSLAPLFENTITVVKENGVATLRKELNNETKD*
>vB_SauS-E_79 # 47831 # 48097 # -1 # ID=1_79;partial=00;start_type=ATG;rbs_motif=AGxAGG/AGGxGG;rbs_spacer=5-10bp;gc_cont=0.243
MIDIIIKNIKPSIYKSKPILQFLHNKRTYDVCNVKNIDDAMYLINKVLEEANYAHYYTRV
IEQEDCYILDYGSHQCFFKLLKEGGTNG*
>vB_SauS-E_80 # 48099 # 49130 # -1 # ID=1_80;partial=00;start_type=ATG;rbs_motif=GGAGG;rbs_spacer=5-10bp;gc_cont=0.315
MKFIFFTDSHFHMFTNYSKPDEEYGNDRFKEQIETLQKVFDLARENKAKVIFGGDLFHKR
NAVDTRVYNKVFETFAKNQDVKVYMVRGNHDAVSNSLYTESSIDIFETLPNVEVTKDLRS
DSLSSKVQLTMCAYGDETEEIKEYIKKSYQKDKVNILVAHLGVENSLTGKGSHRLEGAFG
YQDLLPEQYDFILLGHYHRRQYLNNNPNHMYGGSLMQQSFSDEQEANGVHLIDTDKLTST
FISLDTRKFITVQGDNVPDNMNDLVNQGHFIRFIGTPEQAKVIELDKTEDESNVQVQMKK
EYTVEKRVDADVSDSPITITSSYADKYYPEAKDEILECLKAVL*
>vB_SauS-E_81 # 49200 # 49889 # -1 # ID=1_81;partial=00;start_type=ATG;rbs_motif=GGAG/GAGG;rbs_spacer=5-10bp;gc_cont=0.326
MIKLLQGDCLELLDTIEDSSVDAIITDPPYNIAKENRFTTIGRAGIDFGEWGKNFEATLW
INKAIPKVKKGGNIVVFCDMRQFTPIIDTMEALGCEFKDVIRMEKSNPMPRNRDRRFIFD
TEFALYFVKKGAKWTFNRLDEKYERPCIKTSVTPRSEKQGKGHLTQKPLYAMEWLLERLT
NEGDIVLDCFMGSGTTGVACKKLNRNFIGCELSEEYFSMAQDRLLNNTN*
>vB_SauS-E_82 # 49889 # 50137 # -1 # ID=1_82;partial=00;start_type=ATG;rbs_motif=AGGAG;rbs_spacer=5-10bp;gc_cont=0.305
MKMTIQELQDKTEFLRHVKVDTEEAMDILEDILRGEPYTDEVCELIHFYSSKLLNEINDN
HMFKLQEFANHDVIEISEEEVK*
>vB_SauS-E_83 # 50198 # 50413 # -1 # ID=1_83;partial=00;start_type=ATG;rbs_motif=AGxAGG/AGGxGG;rbs_spacer=5-10bp;gc_cont=0.231
MELELNKIYNEDCLEGMKKIPDNSIDLIVTDPPYLINYKTNWRKNKEHRFGKVILNDNNE
QLIINYILVLN*
>vB_SauS-E_84 # 50423 # 50668 # -1 # ID=1_84;partial=00;start_type=TTG;rbs_motif=None;rbs_spacer=None;gc_cont=0.244
MNLNEAKVKLKNFKVINKHGFIETINTKYSEKELEDVSTDIFNTLDNYVIDKYGCKLFNI
KPKRSIIELELTNNKIKHLRK*
>vB_SauS-E_85 # 50690 # 50995 # -1 # ID=1_85;partial=00;start_type=ATG;rbs_motif=AGGAG/GGAGG;rbs_spacer=11-12bp;gc_cont=0.281
MDDFTKLYKKVRRTFTRNKAEWDYTNTGLRTFQLKGTNVCVTLLDSIARNNTTGYKYNVM
SNKVPAIPCNTHQEVIKAIEYKLKNWEKALTMYLLRLILLL*
>vB_SauS-E_86 # 50995 # 52434 # -1 # ID=1_86;partial=00;start_type=ATG;rbs_motif=AGGA;rbs_spacer=5-10bp;gc_cont=0.313
MSKRIKEIILHKSMKDIHFAREVLDKLPKSLFATESEDMGYLFTAIKRTAHIADKMSNES
LAIKVEQLMGSDKQDDEKVTQTLKYLDSLYTVDMNNKDDSVNYEVEKYIKTEMSKEVLVK
FIAENKQEDSDNLPELVEKLKQIEVSDINGTDGEFIDFFEDVDKKRELLSNLSINKYSTG
FHSIDQQIEGGIGRGEVGLVIAPTGRGKSLMASNLGKNYVKQGLNVLYIALEEKMDRMVL
RAEQQMVGVQKNQLLNGDLSLNTDAYNKIQEHYKKNRQLLGNFYIVKHMPGEVTPNQLEQ
IIINTTIKKDKHIDVVIIDYPKLMRNPYLKYQSESDAGGRIFEDIRKLSQEYNFVCWTLA
QTNRTAYGSEIITSEHVEGSRKIVNAVEVAFAVNQKDEEFKNGFLRLYLDKVRNSSNTGE
RFVNLKVEPTKMVVRDETPEEAEEHKQILAELNGEDKSRFKEKPNKAEAINNSFGGLSF*
>vB_SauS-E_87 # 52427 # 54013 # -1 # ID=1_87;partial=00;start_type=GTG;rbs_motif=AGxAGG/AGGxGG;rbs_spacer=5-10bp;gc_cont=0.254
MTKTERRLYDYIEKKSKNNTYQIATKKELAEELDVSVSTLSKNLKRLEQDNKINVVSKRG
NKGGIVISLVRDYDTDSLLHFNDTDDNVITSNLEYATELRNRFFPSYVYERKENKRRTKL
EMVQYNASKDKNRKIISDMNFYNSSLPYPTKDIFNMSYDPEGFYKAYILCKLYDQYAIAH
MNAKYIQHLTLSNGNEDVDRHKHLSEYYRKKMLQNLSRDSICKDFFGSKTFNTFYNFYLK
IKDKNINVFKYMQNVFKNTTFGFENKTQPYPIPAPNFFSSDKYLTSYENYVKGIKRGVNK
TNRQIGEVESLIKSSDYLLNPAVAQLHQLYTTPLNEEIHDIDTMFKTALDIEDTIYGIFN
GMKHIILLSYNKYIEHLIEKLPSKHKNLLNKFIKQCIVNEYSPTTIPNNARLSMFLMQKE
YKANIAELNGGIDRRDLIGISLVNTTDLSKQDIVNIEQTTMNYLHMRRFTSTSYILQMYS
NYLGYEVNLKEVKSIIEKYNLIDKIPLTKEGMLNYNKVIDIVKDDTYE*
>vB_SauS-E_88 # 54023 # 55336 # -1 # ID=1_88;partial=00;start_type=TTG;rbs_motif=None;rbs_spacer=None;gc_cont=0.314
MKTEVASGIIDQLLPQLEKGERVAFFTSSTEIFNQSADRLSERLNIQVGKVGSGKFDVKQ
VTVVMIPTVNSNLKDPTEGVKVSAKVNLSKKIAKEILPKFEGGKNQKRLLKLLLESTTPK
TKVEQNVLDILQDIYHNSKTDAEVLMALNNHNVIFQKEVRKKNQKSYDKYHKMREFLDSI
AVMIVDEAHHSKSDSWYTSLMSCENALYRIALTGSIDMKDELLWMRMQALFGDIIVRTSN
EFLIENGYSARPTINIIPIANPDDIDNIKDYRDAYNKGIVHNEFRNKLIAKLTAKWYNQD
KATLIIINFVEHGEILSTMLNEMGVENFFLHGEIESDMRKQKLDEMRNGKLKVMIATSLI
DEGVDISGIRSLILGAGGKSLRQTLQRVGRALRKKKEDNTTQIFDFNDMTHKFLYKHSNE
RRKIYEEEKFEIKELGK*
>vB_SauS-E_89 # 55563 # 56018 # -1 # ID=1_89;partial=00;start_type=ATG;rbs_motif=AGGAG;rbs_spacer=5-10bp;gc_cont=0.329
MQLRQQNIYTYVDFDESDGYIKDIILKRVHKTLGAKKEGYQHSLAFKRGVWDGYVDFYDY
AENKFPSGLLPKMITLLGELQSRHNFQYEIIDEKSESFLAEEDIDDEIQLLDNNVGKITL
RDYQYEAVFNSLVNYNGICKQATNAGKFCPL*
>vB_SauS-E_90 # 56106 # 57470 # -1 # ID=1_90;partial=00;start_type=ATG;rbs_motif=AGGA;rbs_spacer=5-10bp;gc_cont=0.320
MALNFTPITENSTIADLTKQVNNIGSVLTEDRNIFEVTTDLQLDVRKAQKVKLTTDRGLA
KDIDYTNYLTDIKKVGLYYIGARTLATMHDKPDMENIDVLLQVLTLDTEDRVIQILYTLS
TADSKSKVMHRFVTNYQTSQWQVVQSLPNNKYTSRIGGSPFDINTQGTYYVSNMSDMPSG
VYEGFLQVSIDSNNNRMLRLTDSSTGKEYLNVKKSYDNWGAWRTDLDVQKISKYLVSNVN
GDAENNNYSLSVYTADNITFQQAIAKHIKETSKTVFTFYIQGGVSGSPSTVSCRGIFISD
SNNYTNLYGVYTAIDTDGRTINGSVNGNTWNTTKTLPGFKELWNGAHNFKDTNKKETMSD
SISNYQYVEIYTRYRALQNTKGTDKTGTLCHKFYIDGNGIYTCSGAYVSGDSNIGVEYYR
VTLSITGDTWTIKDSAVNNNKDQYVTRVVGISLP*
>vB_SauS-E_91 # 57476 # 57832 # -1 # ID=1_91;partial=00;start_type=ATG;rbs_motif=GGAG/GAGG;rbs_spacer=5-10bp;gc_cont=0.297
MVKYEIGKDEIVLHLKDNKYIIGYTIVGGYEENNGDVKVSRSILPDGFFVDFVSNRYAYY
KNTNEVIYNKSFEDNSKSVEDIEYQPPEEFVPKEDYKKLESEVEELKRMLQELLSKKG*
>vB_SauS-E_92 # 57850 # 59796 # -1 # ID=1_92;partial=00;start_type=ATG;rbs_motif=GGA/GAG/AGG;rbs_spacer=5-10bp;gc_cont=0.310
MSLKNWKVITHMTFNYTPLTESQRLKDMYPKVNEMGKYLKEEVNLSDLKTISYPDLNNVL
NFIQDSGDYFVTQAINTPQGVSNIGFLHLDKKGSTYYKLYYAPSNTNKLFVKTYYNGTVY
DWVSFKLDEGTLYDSGNTINVKNLTESTTQFATLINPPKSNLNTGWINYKESKNGTSALA
EFNPINSTSTFKMIRKLPRQDQQPNLLRDSLFTLPMTDVANIRTDYIDNTSFWGFTNNAS
TSTVRYMGENTIQLDDGGESYPTVMSKRFRIGDELYVGDTVTMSVYIKVNDPNLLNGNFP
CFEIAGYNYVHQENNPYTGGRREVNYYDLSTEWKKFSFTFTLQSYNQESSNDKVNYISAL
LRFNCSNSTNNGAIVYYALPKLEKSYSVTPFITHTYDKRKYDEIWSNWTETTSKDELQSH
SSVDTYSNDYYKYVWDYQSSNGRSLQQLAMSVPQGFYTFYCDGSISGTPSNKTIQGTIQV
AYKNNNINTTNKVIQMDFSDTKGKKYSLTYNKDNNGWQAMKVQMASNILWEGKLDLASGN
TVNLSDSLYNYDFIDVVYWTRSSGHNATRRFPATTSSIVIRDFNLINDGSNSSVDFFEGC
CDITDKINVTAKMSKTINLDGNRNTTTVAQFNQTGHIEVLKVIGLTYI*
>vB_SauS-E_93 # 59753 # 59923 # -1 # ID=1_93;partial=00;start_type=ATG;rbs_motif=AGGA;rbs_spacer=5-10bp;gc_cont=0.304
MPTEYRDPYSQAKLFIPTVEEKAIKEMEQTYKDKLQEVNELIDELKKLKGDYTHDV*
>vB_SauS-E_94 # 59975 # 63433 # -1 # ID=1_94;partial=00;start_type=ATG;rbs_motif=AGGAG(G)/GGAGG;rbs_spacer=13-15bp;gc_cont=0.330
MAINFKSSPYLDRFDPTKDRTRVLFNPDRPLQQSELNEMQSIEQYYLKNLGDSIFKDGDK
QSGLGFTLTKDNVLQVNPGYVYINGKIRYYNSEDTVKITGVGKETVGIKLTERIITPDED
NSLLDQTSGVPSYFSKGADRLEEKLSLTVNDPTSATIYTFMDGDLYIQSTNAEMDKINKV
LAERTYDESGSYKVSGFELFSEGNAEDDNHVSVVVDAGKAYVKGYKVDKPVSTRISVEKS
RELGKAENESTVFNKSSNSITLANTPVKDVQRVTAQVLVDKERVTRSSTGDSQDYLSNKT
AFEVVRVWTETSPGQTTKEYKQGEDYRLTDGQTIDWSPSGQEPNGGTSYYVSYKYNRKME
VGKDYEVSTVGEGVGKRWSINFTPVNGTKPIDQSVVLVDYTYYLARKDAVFINKFGDIAI
LKGEPNIMRLVTPPLNTDPENLQLGTVTVLPDSNEAVCISYAITRLSMEDLQKVKTRVDN
LEYNQAVNALDDGAMEKQNPLTLRSVFSEGFISLDKADITHPDFGIVFSFDDAEATLAYK
EAVNQPKIIQGDTTAHVWGRLISAPFTEERTIYQGQASETLNVNPYNIPNKQGVLKLTPS
EDNWIDTQNVTITEQKTKKVTMKRFWRHNESYYGETEHYLYSNLQLDKGQEWKGKSYAYD
REHGRTGTLLEAGGQRTLEEMIEFIRVRDVSFEVNGLNPNDNNLYILFDGVRCAITPATG
YRKGSEDGTIMSDAKGTAKGTFTIPAGIRCGNREVTLKNSNSTSTTTYTAQGRKKTVQDV
IIKTRVTVNLVDPLAQSFQYDESRIISSLGLYFASKGDKSSNVTVQIRGMGDTGYPNKTV
YAETVINSDDIKVSNNASAETRVYFDDPMMAEAGKEYAIVIITENSDYTMWVGTRTKPKI
DKPNEVISGNPYVQGVLFTSSNASTWTPHQNSDLKFGVYTSKFNETATIEFEPIKNVSAD
RLVLMSTYLTPERTGCTWEIKMILDGMATSTTFDQLKWEPIGNYQDLEVLGLAKQVKLKA
TFESNKYISPLLSSNDLTFTTFLTELKGSYIGRAIDMTEAPYNTIRFSYEAFLPKGTNVI
PKYSDDDGKTWKTFTKSAQVVKANRDFNRYVIDEKVNHSTKNNKLQVRLDLSTENSFLRP
RVRRLMVTTRDE*
>vB_SauS-E_95 # 63455 # 63976 # -1 # ID=1_95;partial=00;start_type=ATG;rbs_motif=AGGA;rbs_spacer=5-10bp;gc_cont=0.328
MAIATNASHVELAKYIVSKADSIYLTIGKSTAWSNETSPPQPEETATSLQEVIGYKKATK
VALVRPAKTTGDESKKEITYGNKRWVEIDSANAVAEGAKWVYLESSIVGDELPLGTYRQV
GFVMDLLAKDSISKVNLLPSEVQSTGTLLFYDNKQFQNRSEQTTVKERFIIEV*
>vB_SauS-E_96 # 64080 # 66782 # -1 # ID=1_96;partial=00;start_type=ATG;rbs_motif=AGxAGG/AGGxGG;rbs_spacer=5-10bp;gc_cont=0.282
MANFLRNLHPLLRRNKNNKDNQDPNYALITALNDEMNNIELDTIKSKLQSSLKTATGDYL
DKFGDWFGVYRRINENDDSYRKRIIKYLLLKRGTNNAIISAIKDYLDNENINVSVYEPFK
NIFYTNKSKLNGEDYLMGYYYRFAVINVSVDGYFPLEIIDVINEFKPAGVKLYLTYDGAT
TIKGDGVVKWLKNLPKIETYTDLDRLLGYDETFYGHLNMSEATAEQSDKTRFRTNKSTLN
SEDILSGSSNIGRRFINYAYITTYAYEPTSTSAVTHIASLNDKGKEAPLDYYLYTSLKNT
NDTNISMETAYGVSYLYNNFNVSEFISRYKPNIDITRDNAKKQISDFVGELTIDFFAKAL
VSPDESLPIKLQIFDFRTNEWLTVSETELSFYEKNIGVNIGYIRDYLNDDLNLFTRLEVN
IGKDKQKDISINYMDLHFYNYKKDVYTIKPFKALVENYIDLTKDTYIEGFKVASLLNGDI
INKNGYQPIKYLRLHATYDSTKPIVSITGKNSNNEVQNNTPIDLYKNTTNRNLLQSYKGD
SSIFKGVVSTKEFYISSWDDTLYNSTYLSKVLEPQKVYTLSFEMEITDANMDLKTYSDNH
GIYLYSSTKGIVANGVKSMQRKIGNKIDVSITFTAPTITDHRLVVYTGRYTADSTDSKTP
IASNTVKVTNLQLKEGATRKDYTVAPEDVTNVIDKAIVFDNILTDIQTIGINTTTPLKNI
ELSYSYYGDNWTNLKTISNLSQGETITPNNLVDLYGLETIDYSSITPFSRVILKTIWNAN
LNNLTNKKDSISNMSNNYFNAVWQEVDMIYNTTLSSMSILTDSEGNVFDSSTGQVIKLAP
KIYQGYTDVDRLLTSTTLYNENITLGSNRFIYDLRDMLLSSDTFTVDNKIKVIDTYTEVQ
*
>vB_SauS-E_97 # 66793 # 67839 # -1 # ID=1_97;partial=00;start_type=ATG;rbs_motif=AGGA;rbs_spacer=5-10bp;gc_cont=0.318
MRTRKLTQILSRLMDKTIQGTSKITDFTPGSAVRSLLEAVALEIEQYYILTRENINWGIQ
EGIVEAFDFQKRKAKRAYGNVNIQFYQPLDMRMYIPAGTTFSSTRQEYPQQFETLVDYYA
EEGTTEITVEVYCKEVGIVGNIPEDIINTIASGSSLIRTITNPTSFNTGTKEESQEDFKR
RFHMFVESRGRATNKSIRYGTLQVPDVDGVYVYEEVGHVTVYAHDKNGNLSATLKNDIIT
ALEDYRPSGIKLDVVGVEKEEIDVSAVVTISNKARIGDTLQRHIESVIRGYLNSLTTSDD
LIINDLIQAIMNIDDNLIYDVAFKNLSTNIEVSSKGIIRAGDIKVELI*
>vB_SauS-E_98 # 67854 # 68558 # -1 # ID=1_98;partial=00;start_type=ATG;rbs_motif=GGAG/GAGG;rbs_spacer=5-10bp;gc_cont=0.311
MRFRKHEVQSEETLQAISQRYYGDVSYWLDLIEHNNLQYPYIVDTDEEKKKNPEHLITKG
DIIIIPLDAELTDSVSKEITSRDKDVLVELALGRDLNMTDNNEYIDAHGTDDEILALSSD
GRGDLDIVKGIDNIKQSLRARLLTPKGSLLLHPEYGSNIHNLFGLNIPEQATLIEVDVLK
TLTSDSRVKSANLKGWEIKGNEYYGSFNVEIKSVEESIDFVLGQDDSGVFALFY*
>vB_SauS-E_99 # 68558 # 69079 # -1 # ID=1_99;partial=00;start_type=ATG;rbs_motif=AGGAG/GGAGG;rbs_spacer=11-12bp;gc_cont=0.289
MNNYIPQPQGLLRFLNGLELDMSYTHMNLLDEEAPFVSKFYTPQIQLSELARIKLKEIKS
TDIPTLERTFNNNTIVNKVEQTSLKLQSPRMYLIMQSIVMEAYAIVNCFVESPEYLKYLT
EKDVSIVRSNVNYVADYLSDYEEYNSIVLDLRDLDLCFGSLELQLPLIKSEVV*
>vB_SauS-E_100 # 69079 # 69930 # -1 # ID=1_100;partial=00;start_type=ATG;rbs_motif=AGxAGG/AGGxGG;rbs_spacer=5-10bp;gc_cont=0.340
MPQSDGKNTIRRIALRFPTASGKYNMYRFKVNPESYEINAPQRTSITKTKSDIIVEDYGK
DIETITFSGTTGFRPVKEVDGTKTGKQKIEELQEQVEAYAKQGGDGSVAGAYIEFYNFTD
DKYYKVHLAPQGLKITRSKDESLLYRYEITLVVIGNLAEADRGSVTSAEFGNVKPNAKQR
VDEGVNDLDSNARKTRNKNNQIVSQFENKSSQSSSNSSSSGSRYGTAGTLRGGSGIRTGG
SEGNRDGMSNIGIYNPRQNTNGLSSTVDDMALKIGYGDGGVSR*
>vB_SauS-E_101 # 70042 # 72498 # -1 # ID=1_101;partial=00;start_type=ATG;rbs_motif=GGAG/GAGG;rbs_spacer=5-10bp;gc_cont=0.286
MVVRLQSSLGRSLKKIDSEELNVKGLLLGTVSKINYKYQTVEVKINSLTLGHNPSDDGKL
AVPYPKDYVGRTPEGSMYGSNTLITEGTTVLLGFINDDINYPIILAIYGNTEANQLINTN
PLEGGKMSNDDVYKYSSALYSILPDLTYTYKDGEGTSIKTFNGKSFLSITSGDKEKPLSS
DFYTGTEYQDLFPSYYSNKNLIEPRIQKAPNMLFKHQGLYFDDGSEDNHVTTLFISEKGD
VRASVLDKSTQKRTTQEMSHDGSYRVIKQDDDLLLDSAQVWVEFGINDNNVFYIKNPRHM
FEFNDKGIYLDDKPILDTLDASITESIDRLKEVQKELDDINYLLEGVGKENLEELIQETK
KSIEVSSKASSDVTTMKSQISNVSSRAEGIITQFQEFRDKTFKGLYEDASTMINKYNQEI
PELKSRLNTLDTITLPNINNTLLEKSSKTYVNNSSQSVSSNYLGSLLQLDSNLTIYPYTP
TRITWNKIVFNNSEFVNKTKDAFVIPLGVSKVKVSINLKWDILQDKVKTITVKKNSNTYK
TITNGNTHDNIITNVIPVKQGDTFTVEVQQDNDINLTLLQDNTMFSIEVLETTLAPTNTE
LLGIVSKQTDKQLQTLVNSNVDLLSLTTQVTKDNQLVCLNDSKLDTITTGKGNVSDYTLQ
QIKSFSAKNGESILSLEDVLAKYKNSIRYSINLPTTANIVELLKKYNLIGIRAPRNQVYL
KVKDLTITQEVLNNFSNLPVLYNTSYLTSTDINKGIYTNIYGVILPYTSITQDTVNTAHN
NNLSIYASGDMTSDIINKLILYGIDGVETNKILEFKKV*
>vB_SauS-E_102 # 72489 # 73382 # -1 # ID=1_102;partial=00;start_type=ATG;rbs_motif=AGGA;rbs_spacer=5-10bp;gc_cont=0.283
MATDKQVKDVIDKFIDNLFNFEVLTKEKVEEKDREVKKITTEDVYNKVVYIRPYVGVIQS
ITPRQVTYDSFTNNGTDIEAKLTLRKISYTTDNLTVPTDALSTCMVHMVERNGVLVIDYF
DELQNILYGSYMDNEHIFDEDVPVSTLVTLDLKDNLSSYKHIQYMFKGNTDKNPFESKDI
VPLDTYNLLYWMYKKRNVELKNPLTVNYFFTGKSFYTIFGKGHKYKVDIDKFKIGDILFF
GRSDDNIGIYIGDKKFISLMGTFPKDNTSISTYKLDDYWDDFNGRVMRFDEDDIAWW*
>vB_SauS-E_103 # 73388 # 75811 # -1 # ID=1_103;partial=00;start_type=ATG;rbs_motif=AGGA;rbs_spacer=5-10bp;gc_cont=0.335
MYRIRRPKIRIEIVTDDNTFTLKFEDTKDYNGNQFASKLLSFQTKNAMEDDSAVFQITMA
GDTYWDKLVMANDIIKIYITPNNDHKDKEGNQEKLIQVGMVSQVSKVGSYGNDQVQFRIT
GQSFVKPFMKFGLGVIQEVQAVLPTVGWLVDGDGENQVKFTGSSAKDVMQGIIQRFIPYM
KYSYTDKTYNTLESYLEYDDLSSWDEYEKLTEVSAFTNFDGTLKQLMDLVTARPFNELFF
RNSDKHKGKAQLVLRKTPFNPTEWKALEYIVVPTDDFIEEDVGKSDVETYSIFTVKPAGM
LKELTGDVFSKPQFHQELVDRYGYSKYETENLYIGTKSGSATEDSETTGGDNGHERVTYD
RLLKDLNNYGRESISKGLDKYSSKISSKYNNITKPEVKSILESYIKKGNLSKEDYEKITK
NNTSRESVSDTRPKLTKEKLKSILAEKFNKKETFDDKDLNKKTTKAVIDDITKNYKYGNP
THAKKLLEDYTRFKGNPPTSTTGDIYDKYLKAVEGVANVARDTGSDASDDPLIIFTKMLF
NWYHSNPNFYAGNIVVLGDPKYDLGKRLFIKDKQRGDIWEFYIESVEHKFDYKQGYFTTI
GVTRGLKDAIIEDGEGSKHRFKGLWNQSSDFMGGLMGEETSKELKEKGVAEKKTKGGDSD
GGAQDGGTLASLEKYNGKLPKHDPNFVQPGNRHYKYQCTWYAYNRRGELGIPVPLWGDAA
DWIGGAKSAGYSVGRTPKQGACVIWQRGAPGGSPQYGHVAFVEKVLDGGASIFISEHNYA
TPNGYGTRTIDMSSAIGKGAQFIYDKG*
>vB_SauS-E_104 # 75863 # 76702 # -1 # ID=1_104;partial=00;start_type=ATG;rbs_motif=None;rbs_spacer=None;gc_cont=0.375
MSTEQLREKNNKSETKNLKTYSNLLDRAQQIIEDAKALDSGGSDSSSDSGGSASDVDGEG
AGKIYKFLKGKGLSDNQVGAVMGNLKQESGLDPNAKNASSGAFGIAQWLGSRKSDLDSFA
KSKGKKSNDLDVQLDFLWKEMSSGQNSDMLKNAGWSKSGSLEKNTKAFAQGFERMGAGEA
MMSTRINNAKSYVRKYGKSGGGGGGAIPSSYTSVLRNPILSSASGSSASGSTASQNNVSV
NVSITGTNDKRDAEEIGKGIKSTFGDDLDIFSNTYKRNY*
>vB_SauS-E_105 # 76761 # 77630 # -1 # ID=1_105;partial=00;start_type=ATG;rbs_motif=GGA/GAG/AGG;rbs_spacer=5-10bp;gc_cont=0.351
MKVYYCLYVLTYGINDKSQSKDRQKAEEKREKNNDSREGNVTVYSHFLDHLADNLTNKGS
SSNDSSSGGTLDYLDGKNFTDKDVTKHDLGKTAKGVNAEMLNKWIESQAPSNSKMRGLGE
LYMKAGKESGLDPRYLVAHSAVETGWGTSSLSKGGDPNKGNWFGIGAFDNNPNNGFNYGL
GIVSGAKWIRDNFYNKGQKNLHDMRHNNGVHEYATAGNWDTMIASIMKGSDKFIGGGGGG
SDVMPRHALKNDHQPKNLKYNIEVPKSKNPNETGKAIGRKLKQLLESNF*
>vB_SauS-E_106 # 78086 # 81079 # -1 # ID=1_106;partial=00;start_type=TTG;rbs_motif=AGxAGG/AGGxGG;rbs_spacer=5-10bp;gc_cont=0.364
MAMNDDYRLVLTGDSSSLEQSLKAIEMYMDALESKNIDAPLTNFLEKLKVIAKEVKSVQN
IMDKQSDKSLISPKAMDEAISSTQNVTKNINDLKRALNDIQTDNITKGIAPDPEVEKVYS
KLNKTLNNTQTELEKVASQKIGSDSDVTNRIKEMKTLNQVTEEYNKLVKDASSAKEYTKQ
LRANRNMVKGYISRSEGSNRMSYDQGARVRSELGKVDIFEKQREANNRRIKENQDRYRGY
RQQQQDLVGKRARGEISSEDYKKQSASIKMMIDESEKLSEVYRKTGAELDKSINYYKNSA
KKQFAQREIEQQRGTMGKLFQDRLPSIGAHATMAVTALAGGMYMRGASLSEANRPMVTSL
GQNSDNMDIDAVRNTYGDLSIDNKLGYNSTDMLKMATSYESSIGHKSDADTYKGAKQLAV
GGRSLGIQDQEMYQQSMSQLMHTGGVNSDNMKAMQDAFLGGIRESDMVGRQDEQLKALST
IAEQSGQGRTLSKGDMSNLTSLQAQVAGTGSKGLQGAQGAQALSSIDQGIKNGMGNSYTR
LAMGWGTKYQGLEGMHDLQAQMDKGISDPNNLVNIFDQANNIGSTTKEKQAIAKKGFESM
GANLTQEQTDELYNLYASGKLSKEELASKAKKMEQEGSKAGDKNRDKYSESKAGRNDQNK
AKTDDKAEDIYDLAQPIRDVHSAMASLPAPLYLASGAVLAFVASLAKSTAMMAGGSLLGK
GQRGLKDWFNNRKDGSIGKTGGGKPGGNPNGGGRFGGLKNLADTILGDNPKGGDRPFKDQ
VKGAGQTAKGMGKTLFDTFGKRDFTFGEYMGRTKDLGKGAWNKGKGAFGKAKGKFSGKGS
NLGFMSQAPTANAGGLGKLGGLTSKLGWIGAGLSAFDIGSSLIQGDTKEASSKFGNTIGS
VIDPLNLGYGDGLRDYATKTAEGASTGDGWKLWANGDKDGKNKFQDSPVGKLWGGITDFF
TPDDPSKLDETVKNKKGNIISYILIALLIEQSVSTEC*
>vB_SauS-E_107 # 81133 # 81591 # -1 # ID=1_107;partial=00;start_type=ATG;rbs_motif=None;rbs_spacer=None;gc_cont=0.320
MREFNVLPTEQRFKDLDDYQIEFIIANMNLDTKEMMEARDGKNYDMKAEDVDTSWFEAPT
DEFDVVPDFLDLDDLNTQVDKSLSEKEKIERDRRVEAELEDETEGLTTQHLAMMEHIRQK
QKELDESLGIDSKEITQEDINKAIKNVDDWYM*
>vB_SauS-E_108 # 81683 # 82111 # -1 # ID=1_108;partial=00;start_type=ATG;rbs_motif=3Base/5BMM;rbs_spacer=13-15bp;gc_cont=0.324
MDKELEKEQKDIKDMTPEEIDELKYQQRKDKERVINKVIKGVNDVWEKEYNFEELDLKFK
VKIRLPNAREQGNIMALRSAYLGGMDAYQSDQVINAYQMLATLQEVGVEVPKEFRDPEEI
YNLTPLAIMWDDWLDFMTSFRY*
>vB_SauS-E_109 # 82200 # 82508 # -1 # ID=1_109;partial=00;start_type=ATG;rbs_motif=AGGAG;rbs_spacer=5-10bp;gc_cont=0.275
MTNKLRAIHEEMKIELHKFPQNVDLTSKTTAIAINQILDKFKTLTEQAGKITKKYFEGQE
ILTIDFEYYDSLQDYYIYLLKNSETIEQRLQEIEKRVAEYVK*
>vB_SauS-E_110 # 82556 # 83014 # -1 # ID=1_110;partial=00;start_type=ATG;rbs_motif=AGGAG;rbs_spacer=5-10bp;gc_cont=0.242
MKTFYSGRRTTSKNRQVKKHYKQMTNQEIIICRNLLKEAYNKNNYFKLTNHFKGKCKKPV
NFKAFVHYIHNKNLDIIEYNETLYNNKIQRRVVVRHPYVVKVDNKLSYQYLVIEIETGEV
VTMYYNRVTDNHRTLNLNDYYDKNLKIKYWHK*
>vB_SauS-E_111 # 83051 # 83188 # -1 # ID=1_111;partial=00;start_type=ATG;rbs_motif=GGAG/GAGG;rbs_spacer=5-10bp;gc_cont=0.246
MTNRKTIGKISNSRATWKIKPTTQVKKDKTKYTRKKKHKGIDTYK*
>vB_SauS-E_112 # 83242 # 83976 # -1 # ID=1_112;partial=00;start_type=ATG;rbs_motif=GGAG/GAGG;rbs_spacer=5-10bp;gc_cont=0.259
MRMSCLTQESKDRYLKELGESKGIKILEDYKGGRKVKHKFIVTSGKYTGCEGEITLNDLE
HLGRVDNRSLSEKRRKQYFDKHAIVRDCIILEYPKDYRIKTKDKIVVKDKEGHVHNIIVQ
EFFEKSSLLELSYASEGEKIVKEILTKNFIKFEKEKSFRNKEGRVQRFDFYINENNKEYA
IEYNGAQHYRDSTGYLKDTLETTQKRDKLKEEYCEEKGISLLIIPYTITDKKEMEEMILN
FLNK*
>vB_SauS-E_113 # 84084 # 84173 # -1 # ID=1_113;partial=00;start_type=ATG;rbs_motif=GGAG/GAGG;rbs_spacer=5-10bp;gc_cont=0.267
MDRTNQFTFNIDNSKKYGKIGVNHKMLNL*
>vB_SauS-E_114 # 85231 # 85569 # -1 # ID=1_114;partial=00;start_type=ATG;rbs_motif=AGGAG/GGAGG;rbs_spacer=11-12bp;gc_cont=0.342
MASEAKQSVHTGNTVMLMVKGKPVGRAQSAKGQREYGTTGVYEIGSIMPQEHVYLKYAGT
ITLERLRMKKENFADLGYASLGEEILKKDIIDILVVDNLTKQVIISYHGLTK*
>vB_SauS-E_115 # 85632 # 87392 # -1 # ID=1_115;partial=00;start_type=ATG;rbs_motif=AGGAG;rbs_spacer=5-10bp;gc_cont=0.360
MAVEPFPRRPVTRPHAVINVDSTGIGKSASSSEKILCLIGQAEGGKPDTVYELRNYAQAK
RLFRSGELLDAIELAWGSNPQYTAGKIFAMRVEDAKPATAEVGGLKITSQIYGNVANNIQ
VGLEKNTISNSLRLHLIFQDDRFNETYDNIGNIFTIKYKGSESTATFSVEHDKETQKAKR
LVLKANSTEVKSYDLTGGAYATTNAIINDINQLPDFEAKLSPFGDKNLESYLLDPMTDVD
IKDKAEYVKAVFGDLEKQTAYNGLVSFERLVSEQTPKNVEVDAHEESATVTAVSPIQEIT
PFELTKLSGGTNGEPPATWADKIEKFAHEGGYYMVPLSSKQSVHAEVASFVKERSDAGEP
MRAILGGGFNETKEQLFSRQSSLSSPRVALVANSGMFTMDNGRKLHVPAYMVASAIGGLV
SGLAIGESITFKQLRINNVDQLYESLDLDELNENGIITLQYVRNRANTFFRLTDDVTTFN
DKNDPVKSEMAVGEANDFLCSELKLALENNFIGTRTINTSASIIKDFVQSFLGRKKRDNE
IQDFPPEDVQVIVEGNEARISMVVYPIRSFKKISVSLVYQQQTLRA*
>vB_SauS-E_116 # 87415 # 87621 # -1 # ID=1_116;partial=00;start_type=ATG;rbs_motif=AGGAG;rbs_spacer=5-10bp;gc_cont=0.285
MAKKTPKGKTFTGYVHIDTFLKTAQTLFNMKESQVAGFKAYMEGKHYLFNEKDFIPFLEK
YLGRELEI*
>vB_SauS-E_117 # 87621 # 88457 # -1 # ID=1_117;partial=00;start_type=ATG;rbs_motif=GGA/GAG/AGG;rbs_spacer=5-10bp;gc_cont=0.314
MAITSVDSYLLEQIKPRLHTVLSNCYIIDEVLKDFDYQTREMFKEAFCGKNAKHEVTVGF
NFPSFKNNYEAHYLIQLGQGQEVKNSLGSIQGSYLEASGNTYSEQSVAKREGNRLVFHVS
KPISNVIRVEDIAFDSYDDVKVSDNTVSFNYTNNETYEGYNANIVYVEKTNDSKGLVKGI
TIEEQVTIVGMSYNVDVARCLDAVLKMILISMRDSIEEQQTFQLQNLAFGDIAPIFQDGE
SSIFGRPTIIKYTSSLDLDYTITQDINKITFKNKGAKR*
>vB_SauS-E_118 # 88476 # 89096 # -1 # ID=1_118;partial=00;start_type=ATG;rbs_motif=GGAGG;rbs_spacer=5-10bp;gc_cont=0.306
MPIKATRPKLFRDKNYKNIGKRTVDAMRSDILDRLQATALQVDNVSVKRMPTYLQITEKK
LEKQGVIDLKKAFAHSSKKKRTKDGGWYLTVPIRIKTSKMNNKTYQDLRSLKIDSSSNSV
STLTDYLEGRRSNISHPSLKPASKSSRITKVRNGKKSSYFMFRTVSSKSPASSWILNRDK
VNENNFSKTTLKYVRNLMNWKIKNLM*
>vB_SauS-E_119 # 89096 # 89971 # -1 # ID=1_119;partial=00;start_type=ATG;rbs_motif=AGGAG;rbs_spacer=5-10bp;gc_cont=0.316
MQKPFMIGTNNNTSNIINKSTMYTSTTQADEQEQKLSTARLEFDTKDMRRFVNDRGIKVL
WERAYFCPCLNPDTGHPRVDCPRCHGKGIAYLPPKETIMAIQSQEKGTNNLDIGILDTGT
AIGTTQLEKRVSYRDRFTVPEVLMPQQLIYHVTKERIQKGIPLYYDVKEVTFITSNDGNV
YEDDYNIENNILFMDAKFENKTVSLNILMVLRYVVSDILKESRYQYTKFNQPNTKFENLP
QKLLLKREDVIVLPEPFKVNDGIEEDLEIQVEDPKKESKDNHSGGFFGGML*
>vB_SauS-E_120 # 90263 # 91471 # -1 # ID=1_120;partial=00;start_type=ATG;rbs_motif=AGxAGG/AGGxGG;rbs_spacer=5-10bp;gc_cont=0.251
MKKTENKFYRGITLKVNPTQEQEELMWKHVNHSRFIYNYMLERYWKALDNGKYIDHKNMI
SILKEIKNDDKYSFLNEVSRKTLVGKIDDLRETLIKYHNHEIRKPKFKSKKREPKRFPIR
YDRMHFNKEKHVKVEKLGYLRISNGTYKNNKSVLENESIKPLNPKCYYDGKYWYISFSIE
VDNQYKKEKDNTNEVIGIDLGSGKKHVICSNRKIYGNIIYSKKMKRLEKKLSDLQKRLSN
KYDINHTKTNNVLKLENKIAKVYRKMSNIRKNHVHEITKEIVEKYPKEIIVEDIRVRDLI
KDKGYTGQKRKQIQFSNFYMIRQQLQYKCEDRGIKFTVASTYYPSSQICSNCGERKRNAL
KLQLGDKVFKCNACGYEEDRDINASINLKNYHNSQWLKEQNQ*
>vB_SauS-E_121 # 91908 # 92657 # -1 # ID=1_121;partial=00;start_type=ATG;rbs_motif=AGxAGG/AGGxGG;rbs_spacer=5-10bp;gc_cont=0.347
MVNSMFGGSLDPYESSLSYEYPYHPSGNPKHIDKRELDNITLADYGWSADAVKAYMFGIT
VQNPDTGQPMGDDFYNHILERAIGKAERALDISILPDLQHEMRDYYETEFNSYMFVHAYK
KPILQVENLQLQFNGRPMYDYPANWWKVEHLAGHVQLFPTALMQTGQSMSYDAVFSGYPQ
LAGMYPPSGATFAPQMITLDYISGMLPRQRAGRTKPWEVPPELEQLVIKYALKEIYQIWG
YDDITLCVA*
>vB_SauS-E_122 # 92667 # 92900 # -1 # ID=1_122;partial=00;start_type=ATG;rbs_motif=AGGA/GGAG/GAGG;rbs_spacer=11-12bp;gc_cont=0.282
MLTYKLKNIKMATVHGQVEVDDKGVVKGLTAKQEKDFANLPGFTHMEDKKTTKKEVKPKE
EKEEKKPTKKTTKKEDK*
>vB_SauS-E_123 # 93004 # 94395 # -1 # ID=1_123;partial=00;start_type=ATG;rbs_motif=GGA/GAG/AGG;rbs_spacer=11-12bp;gc_cont=0.353
MNQNELSKKQHAVADELQEKLSKSFQTGYGITPETQVDAGALRREILDDQITMLTWGNND
LVFYRDVARRPAESTVIKYDVFLRHGKVGHSRFVREIGVASVSDPNIRQKTVTMKYISDT
KNMSLASSLVNNIADPGQILTEDAISVVAKTIEWASFYGDASLTSEVGGEGLEFDGLAKL
IDADNVIDAKGAHLDEKLLNLASVKIGKGFGTATDAYMPIGVHSDFVTNILGRQMQLMQD
NSGNVNTGFSVNGFYSSRGFIRLHGSTVMENELILDETLIPQPNAPQPATVTCTVKTDQK
GKFTKEEDRAGLSYKVVVHSDEAESAPSEAQVATVTNATDGVELKITVNSMYQQSPQFVS
IYRQGKETGMYYLIKRVALKDAQEDGSLVFVDKNETLPETADVFVGEMSPQVLHLFELLP
MMKLPLAQINASITFAVLWYGALALRAPKKWARIKNVSYLALK*
>vB_SauS-E_124 # 94478 # 95437 # -1 # ID=1_124;partial=00;start_type=ATG;rbs_motif=GGA/GAG/AGG;rbs_spacer=5-10bp;gc_cont=0.307
MPTELQNILQEYDNLDKEEVSKSVEESKEEVKEDKTEDTKTEDTKTEEKEEIKNEVEATE
EQVAEAKEEPQEPAKVTEEDAKEAHEQEENLEEEVSKSAKESKDPVDKKDTKTEDKDNEK
RKNKKNKKDEKDEEDEEEEEKTSKSISDKDIVDGFRTILKSFQDIKKENEQYVTKSDLEE
VTKSIQALTDKINSNEEVSKSVESNQEDKEEAVEKSVTTNNTSNEQDVVGYVVKSVQTEE
QAETTEDKEEQEVEVKEESRDLSVEDREKFMSTYKEKSQNPHTNRSEVLNAYQSYLNIRN
NPEQASEKDFNIVKEFANL*
>vB_SauS-E_125 # 95451 # 96215 # -1 # ID=1_125;partial=00;start_type=ATG;rbs_motif=None;rbs_spacer=None;gc_cont=0.311
MKFNAFVPMDLKKSIDTEDDTNKYSIVSGWASTPAVDLQNDIINPKGIDIEYFKKNGYIN
YEHQQDNVVGIPTDNCYVDLEKGLFIEAKLWKDDENVIKMLDLAEKLEKSGSGRRLGFSI
EGAVKKRNINDNRIVDELMITGVALVKNPANPEATWESFVKSFLTGTETTPDTQVDAGAL
RKESLASSITNLTYVTKIKDVKEYNDIWNNVVEDLTKSNNMGYEESVITLQLAKGLSRKD
AEIAVMSINKKNLE*
>vB_SauS-E_126 # 96392 # 97093 # -1 # ID=1_126;partial=00;start_type=ATG;rbs_motif=None;rbs_spacer=None;gc_cont=0.318
MADDVKFVNMTPTANDMQFEKWLNFLINIISALYGIDPSEIGFPNRGGGATGSKGGSTLN
ESDPAKKQQQSMNKGLQPLLRFIEELINRHIISEFGDKYTFQFVGGDTKSELDKLSILQK
EVQVYKTVNEAREEQGLKPIDGGDVILDSAFLQSTAQEIQKDQYLNTKQKERLQLLMSYT
QPQTDEPTDDSKQETTNQDVGTDNQLKGDDNVYRTQTSNKGQGRKGEKSSDFM*
>vB_SauS-E_127 # 97286 # 98308 # -1 # ID=1_127;partial=00;start_type=ATG;rbs_motif=None;rbs_spacer=None;gc_cont=0.251
MLKTDKYSYLKSVSRDTLDRAVNSVVQSYVDWCRGTHGKPKFKKKNKCTKYFDVRENRLK
RYGHTFHIPSIGKVKVSKNTLKNNFSIINSIESLDKFRKTSIKYDGKYWIMFITYDDTIV
TPRKPRELTNETIGIDLGIKTLATCSNGKSYKNINKSSKVKKLEKRLKRLQRQVSRKYEM
NKQGKNFIKTNNIIKLEKEIKLLHRKLSNIRNNHIHTMTKEIVEQYPSEIVIEDLKVSNL
RKNKHLSNSISKANWYTIREYLTYKCEDRGILLTIANQYYPSSQTCSNCGNRLTKQDKLS
LSQRTYKCSCGINLDRDLNASINLKNYRYSKWYHNHVLTK*
>vB_SauS-E_128 # 98939 # 99895 # -1 # ID=1_128;partial=00;start_type=ATG;rbs_motif=GGA/GAG/AGG;rbs_spacer=5-10bp;gc_cont=0.322
MYKEDTEDLMVPLDDGIQANIRQIEQDTKEMQEITKSLYGKQQAYAEPFLEMMDTNPDYR
DKKSYMRNAHNLHEVLKKFGNNSILNAIIITRANQVSTYCKPARYSEKGVGFEVKLKDLY
ATPGIKEKEQMKRIEEFILNTGTDKDIDRDSFQEFCKKIVRDTYTYDQVNFEKVFSTKNK
NKIEKFIAVDPSTIFYATDKNGKIIKGGNRFVQVIDKKVVASFTSRELVMGIRNPRSDLN
SSGYGLSEVEIAMKEFIAYNNTESFNDRFFSHGGTTRGILQIRADQQQSQHALENFKREW
KSSFSGINGSWQICLYIK*
>vB_SauS-E_129 # 99936 # 100301 # -1 # ID=1_129;partial=00;start_type=TTG;rbs_motif=AGGA;rbs_spacer=5-10bp;gc_cont=0.273
MLFSKDDKWDEAKDFIKGQGLADNWIEVVDYYRQIGGKHVAMFIAIDKVKYMVLEATKDN
KVILVDKDNNIVLEDYDIVMESKKMFYYIEEPFEVKINIPKHIQDITYNNTVILTTIRGG
K*
>vB_SauS-E_130 # 100253 # 100600 # -1 # ID=1_130;partial=00;start_type=ATG;rbs_motif=None;rbs_spacer=None;gc_cont=0.267
MVFAYIKTEKSSKLFLYLIYAIISIGSYVVLTMFQATSIIIKNDVIDSIENTEQYVGFNN
PLIVFGISFFGAVIGSFWFLVMKIVNTRNLKNKKLKDWSICYFQKTINGMKQKTL*
>vB_SauS-E_131 # 100727 # 101497 # -1 # ID=1_131;partial=00;start_type=ATG;rbs_motif=AGGA;rbs_spacer=5-10bp;gc_cont=0.324
MKRKFSSNEITITLITIVVALFIVLITVAFNKYQIAKEDKDRYQKLVEIYQKADDDDGKT
KKRYVEKLNRAEEELKKVKEETNYKGYNDKTEKERDKEDKSVRERIYGNDKDKDLVLVNN
KVVVSNEVTRPKIIEDNGVSTVVVPPVVSPVEPPSEPSLSSPTIPNPINPNPILPKPNIP
TPNPLPPIEPEKPIEPEKPIEPEKPIEPEKPIEPEKPIEPEKPIEPEKPSSDTTIPLVPL
EPSTPVDESNDTNGEG*
>vB_SauS-E_132 # 101540 # 102019 # -1 # ID=1_132;partial=00;start_type=ATG;rbs_motif=GGAG/GAGG;rbs_spacer=5-10bp;gc_cont=0.271
MIKDNNTKTLEELITPISTEEKENKVKEFSKTLCEMINKLYSSYNVLRQDPIDETQRLDG
SLMVFQSRLDDSLTGEEHQKLFKLAFDYNIDIFEANKQFKEDVQNGEAIKLGDVVVTDTA
LSNVLSSNELNVSITFMLSKDYEEKKRIEEEEKEKLDKL*
>vB_SauS-E_133 # 102172 # 102972 # -1 # ID=1_133;partial=00;start_type=TTG;rbs_motif=AGGA;rbs_spacer=5-10bp;gc_cont=0.305
MTSILNYDTIQEDDISKETFNLLIEEPLTLSYVSKHSDFLDDKYDYIYKSLGFDNFMDCY
LYIAREPERIYKGGAKDIGSLNKVKRTVVRNGKEIEMTVYEDNKNDDKPKENNSEESKEP
KTAKGSRVLTHGEDDKPNPKKIASSLSTLKNKGVNTDHIDGNASIYKEFVDDNNNPIGLA
SFKETDSDIILHGYVSDLETNGVGARSILELISLAIKKNKNAVVYDIELPQAIEFLKSLG
FIKCKDEYVLKKKDIKLFLGEYSELI*
>vB_SauS-E_134 # 102988 # 104472 # -1 # ID=1_134;partial=00;start_type=ATG;rbs_motif=GGAG/GAGG;rbs_spacer=5-10bp;gc_cont=0.333
MTQEQLKKFVQSRLNPVLDKTYFRDIVNWDKDSLGYKQIRNSSLFFRTSSKPGSVEGVDI
DFLAMDEFERVNSLAESSALESMSSSPFKVVRRFSTPSAPGVGIHKLYQQSDQWYYAHVC
QHCQYENEMKYADYDPNDLNKSGNLLLLNPDGIDEQAKTVQEGTYQYVCQKCGKPLDRWY
NGIWKARYPERTKNNSGIRGYYISQMNAVWISASQLVEKEMNTDSKQAFYNYSLGMPYED
VKMRVLPEDIFDNKSEIAKTQLFNRDKYKFISVGIDWGNFHWVTVHGMTEEGKVDLIRLF
SIKKNSRPDMVEADLEAIILEISKYDPDIIVADNGDSGNNVLKLINFFGKDKVFGCTYKS
SPRSSGQLYAQFNENSNTVTVDKLMHNKRYIQELKAKRIRMYQQVDDELKTYLKHWQNVL
IMDEEDEKTGELYQIIKRKGDDHYSQSACIGYIGLTRLKELYDKGNGTAFTSTFIPTDYN
STQNNSSNEFYFDD*
>vB_SauS-E_135 # 104527 # 104724 # -1 # ID=1_135;partial=00;start_type=ATG;rbs_motif=GGA/GAG/AGG;rbs_spacer=5-10bp;gc_cont=0.283
MTKKKTHKEFVQDVYNLVGDEYTVIYAKDNNISLIRIPYYYNMDEIDNILSYLVKKVKQG
ATNQN*
>vB_SauS-E_136 # 105450 # 105647 # -1 # ID=1_136;partial=00;start_type=ATG;rbs_motif=GGA/GAG/AGG;rbs_spacer=5-10bp;gc_cont=0.328
MDGKELLKITQETFGTQNVTQEQVDHIINMLNPSTYMLKYHTLRGHPITFSIPNRDRSKA
QAHRP*
>vB_SauS-E_137 # 105664 # 106077 # -1 # ID=1_137;partial=00;start_type=GTG;rbs_motif=AGxAGG/AGGxGG;rbs_spacer=11-12bp;gc_cont=0.309
MSVESLRDMLSKKKIEDEDKRKYIADGFMSGITKLMYDFNKKIDRGEIEVKDPNDLYKVF
VIFQQMQNLITDGSDGGGAIPQLSIPQQELFDEITNENSKGEKEVDLEKLSQLSADDITA
MIIDKEKVMNEENSNTF*
>vB_SauS-E_138 # 106059 # 106355 # -1 # ID=1_138;partial=00;start_type=ATG;rbs_motif=GGA/GAG/AGG;rbs_spacer=5-10bp;gc_cont=0.320
MKTKKDIKEQRKELKDNATAVSLTKKGDKRIASPSRVCCLCGQSLSGMNYTKGKAIAKVN
HFHLQYSKYLYFDMCADINNCYKNLKKVGELIEWALKV*
>vB_SauS-E_139 # 106333 # 106719 # -1 # ID=1_139;partial=00;start_type=GTG;rbs_motif=AGGAG(G)/GGAGG;rbs_spacer=13-15bp;gc_cont=0.287
MNNNIAVFIFKTLIIIIFILFILSIINSLSLIYSIRPSTVMTYFIFGGIVSNVALTITDK
LLLHKEDPLPDYILKEVELNNNELQVLKKIVESQTNVSAEEVRVRAKAQRRILKDKKRDA
VNENEEGH*
>vB_SauS-E_140 # 107163 # 107501 # 1 # ID=1_140;partial=00;start_type=TTG;rbs_motif=AGxAGG/AGGxGG;rbs_spacer=5-10bp;gc_cont=0.301
MTKYKDILKLEFKDALAYFRRDRKFFHVYRIDRLLINGSIIYFDYYYIPSDNPNTVIKEI
DLHEFGKLRFEINTKTSYGEIVTEDYMQIINNFFENYDVHSESEKLDIKRWL*
>vB_SauS-E_141 # 107502 # 107834 # 1 # ID=1_141;partial=00;start_type=TTG;rbs_motif=GGAG/GAGG;rbs_spacer=5-10bp;gc_cont=0.282
MNEELKNLVGQVDKIKDKIQDGSYIDKNTYKELENEVDELRKMVVSLDKEVAVNSEKQSS
IYIQLDRLDEKIKELTNNTVVKDTRKKDTTEKVLLLVLGSIITFVFNKFS*
>vB_SauS-E_142 # 107845 # 108060 # 1 # ID=1_142;partial=00;start_type=ATG;rbs_motif=AGGAG;rbs_spacer=5-10bp;gc_cont=0.301
MVKHAEVTMISGKKYYLISDDSIEYTQREINGTIRGHGQASVRVRVSEDINSDTVFINPL
FIESFKLVFEN*
>vB_SauS-E_143 # 108610 # 109473 # 1 # ID=1_143;partial=00;start_type=ATG;rbs_motif=AGGA;rbs_spacer=5-10bp;gc_cont=0.291
MENQLMFNFEGESVRTVVKDNQTYFVGNEVAKILGYSNYRNAINNHVEDEDKLRTQIRYA
GQLRTVTLINESGLYSLIFSSKLESAKRFKRWVTSEVLPDIRKYGMYMNDDFAKAIIDNP
QEAKKEMLKYFEESERLNKLVTDLQKENDRLSSVENKVMELENKLEFLQKRPENNDLKQE
ANKMVRKLTPKISSIINPNFGKTWNEVYKEMLYSQNLNIKSKHTRRLKKMKSNNVPQSTI
DNTKIIDTIGTDIEYVDKLFKALDNLEDKYTTPVSEEYPSCFLKLEY*
>vB_SauS-E_144 # 109571 # 109786 # 1 # ID=1_144;partial=00;start_type=ATG;rbs_motif=AGGA;rbs_spacer=5-10bp;gc_cont=0.292
MKKRQKMFYSNLVCSKCGNTFTVPRKRAQKREEGHIKHLYCIKCKCTTAHIEDNRTESEK
YWDRVQEELSR*
>vB_SauS-E_145 # 110590 # 110778 # 1 # ID=1_145;partial=00;start_type=ATG;rbs_motif=AGxAGG/AGGxGG;rbs_spacer=11-12bp;gc_cont=0.259
MASAKQIYYTESLIGRAIINEKFTTKKDIWDKLDLLPHTKLEDLDNKQMSEVIKTLSQIN
EQ*
>vB_SauS-E_146 # 110859 # 111359 # 1 # ID=1_146;partial=00;start_type=ATG;rbs_motif=AGGA/GGAG/GAGG;rbs_spacer=11-12bp;gc_cont=0.349
MSKKDKKPLLIAGNNITAKAKSATFWTGFVPVLATFIVSVCSLLGIKGAEDIVNQGTAIA
GVVISFLTGLGVLVSHDTKGIADSPIVQDFNKPRDYNDPDKALTYKSEAMNSTSELPPTK
MPMAPEGVNNEDIDTSHAEPLEHGKVEKDLVSELDKEDNPKEVGEQ*
>vB_SauS-E_147 # 111359 # 112276 # 1 # ID=1_147;partial=00;start_type=ATG;rbs_motif=AGxAGG/AGGxGG;rbs_spacer=5-10bp;gc_cont=0.339
MIEIWKGVSVRYDLLPIGTRRTGQAMAVKKPVFIVAHDTGNINTTAQNNVDYYKNTYNID
WASTASAHIFVDDKEAIICVPTTEKAWHVLYNTPMDDLWYGINANDGAIGVEICYFSDKE
RSKKSLDNGARVLAYLAEYWGVDYKTNMPGHQDIQNDKQDPGNLLEACGLGRNTSNLDKE
VAKYYKKVIKSVDVKKSGNAEPRVKTQSTKTMWSWKGTFYPDRAIKVRKSPGLKGTIVNR
DSWLYDKDDWVEFDQVIKVDGYWWIRFKYPKPGSSKNYFYCAVCEITDKQERIKKEKYFG
KIDWK*
>vB_SauS-E_148 # 112290 # 113048 # 1 # ID=1_148;partial=00;start_type=TTG;rbs_motif=AGGAG;rbs_spacer=5-10bp;gc_cont=0.386
MKASMTRSEFVRFLKSLEGKAIDFDGWYGQQCYDLANYGFNKLFPGYSLVGESACNIPCD
NKAMLKDKARVVENTPSYIPKPGTMVIFNNSYGGGYGHVAWVLSANQNQIIVIENNWLGG
GWTCGDAQGGGGWEKATVRAHGYDFPMWFIEPNFKDEVQTTWNWGGKFTADRTIKVRRTP
GLRGSIVGAESFIYSGQYVNFDQVIKADGYWWIRFKYPTNPSAGNFYMAVCKITDKRERM
LKEKYWGRINWK*
>vB_SauS-E_149 # 113150 # 113371 # 1 # ID=1_149;partial=00;start_type=ATG;rbs_motif=AGxAGG/AGGxGG;rbs_spacer=5-10bp;gc_cont=0.239
MEKLKKWFKRNVLKSEITQYKVYIKHTRSNKSNVFYVNMKAKGKVEAKEKTLDVLNKYAY
NKNNYSILKIEER*
>vB_SauS-E_150 # 113385 # 113600 # 1 # ID=1_150;partial=00;start_type=ATG;rbs_motif=GGA/GAG/AGG;rbs_spacer=11-12bp;gc_cont=0.282
MEETKVLNLKKVREEKGHTVRSLAQEIGVHYSLISYWESGKRKPKSANLMKLEKALNTNS
VELFKEVDVDE*
>vB_SauS-E_151 # 113593 # 114231 # 1 # ID=1_151;partial=00;start_type=ATG;rbs_motif=GGAG/GAGG;rbs_spacer=5-10bp;gc_cont=0.252
MNKFTKSIINFVERHEIEEMINIFELQDVNKAIGDKAFYTIIDNILTLDNIEDRAIILTS
LDKLLNTNRSSLVDYDSKNPNIRISYSTEEKGNTMQKVVEHLSNKLDNCLYQSYPNISKY
SIIRSTAELLGDLSYIEDYYTGDDLTNIIKDTHLEYIHNIINSSEFDSITLLEQFELLEE
SYRLEEVKEKLEELEHSEKYTEIDLIKYLIKL*
>vB_SauS-E_152 # 114245 # 114433 # 1 # ID=1_152;partial=00;start_type=ATG;rbs_motif=GGA/GAG/AGG;rbs_spacer=5-10bp;gc_cont=0.286
MFKKLFVILVDGFEVNVIADDYIEAEEHCYKFFDFSTIKLQDYKEIYTSEMFPCFVEGHK
YA*
>vB_SauS-E_153 # 114426 # 114851 # 1 # ID=1_153;partial=00;start_type=ATG;rbs_motif=AGxAGG/AGGxGG;rbs_spacer=5-10bp;gc_cont=0.270
MHKTALIYTDGSSSYNKGLVGAGAIILDKNENIVKEISKPIENSSLIKYNNVSGEILACC
YGIEEAIKLGYKQAIIHVDYIGLIQWYEGSWKTKNNLSKTYINMLREYSKFIDINFIKVK
AHDNNKWNEYVDALAKKAIGI*
>vB_SauS-E_154 # 114863 # 115126 # 1 # ID=1_154;partial=00;start_type=ATG;rbs_motif=AGGAG;rbs_spacer=5-10bp;gc_cont=0.299
MMKKLSKKFQKGGFWEKLFLFTVTTLLVVATWFLVDSVMFFLQTVLTFWGLVLLAPIVAL
GIIAFSILKYPRVKDINDYSEPVRKYL*
>vB_SauS-E_155 # 115140 # 115310 # 1 # ID=1_155;partial=00;start_type=ATG;rbs_motif=AGGAG;rbs_spacer=5-10bp;gc_cont=0.269
MTELKVKVGTNKVKTKDVNKISEYLKDTYEKLDMEQSIDFQNRTPYLISDDGTFIA*
>vB_SauS-E_156 # 115444 # 115779 # 1 # ID=1_156;partial=00;start_type=ATG;rbs_motif=AGxAG;rbs_spacer=11-12bp;gc_cont=0.286
MCIMMNYLLETLSFIFSRSISSELSAYLLPHVSFREYIDGLGLQTLSCIPKIVYTGISKG
RRGKKLSLSKTVKGYPQIILKTKQIKKGFRIHRLVAEYFVYNDNPEVKKPS*
>vB_SauS-E_157 # 115859 # 116056 # 1 # ID=1_157;partial=00;start_type=ATG;rbs_motif=GGA/GAG/AGG;rbs_spacer=5-10bp;gc_cont=0.283
MKNNLNVALKGSKHYNSILTENDVIDIFKSEELYSELMKKYSVSKSTISSIKRGRNWNHL
TKELR*
>vB_SauS-E_158 # 116056 # 116649 # 1 # ID=1_158;partial=00;start_type=ATG;rbs_motif=AGGAG;rbs_spacer=5-10bp;gc_cont=0.342
MVNKIKDKVCYLGGHLLNQAMVDYRDKQHKQVEGIVGVAPYSPHKDKSINDKANAEQDGL
AERILNNDFRAMQESDIFVFDVLNEGLGTISELGILLGMKHQAQQIINKYEDVDFRELDK
NTQDDILEAYHVVNKPVLIYCSDIRQGHGKPYTDPDRAEFSTNQFVYGMVLSLTNGKGFI
SWEEVLNEIENFGGSYE*
>vB_SauS-E_159 # 116642 # 117265 # 1 # ID=1_159;partial=00;start_type=ATG;rbs_motif=GGAGG;rbs_spacer=5-10bp;gc_cont=0.252
MNNLAHILSILYAILVTVGYIPALVGLIRDKNVKGVDSYFWFYIVVTVSISLTSLFVTHA
PLFQIISVSINLLLGIICFIIYLFRTTEVSILEMVMFIIVIYIGYSVANYNVEYGQIMAT
ISIIVAYLSQINKFYKTKSTNGTSKYLFLIIGIALACLIISMLITNTTPHVIYTEVANFI
LITICYLQASYYVYKGVDNNERLNTKR*
>vB_SauS-E_160 # 117240 # 117413 # 1 # ID=1_160;partial=00;start_type=ATG;rbs_motif=GGA/GAG/AGG;rbs_spacer=5-10bp;gc_cont=0.276
MKDLIQKGNKFYYKVRNGDTLWTISKKYDVSIKQLQELNDMTSVSLSDKDCILVYVD*
>vB_SauS-E_161 # 117427 # 117690 # 1 # ID=1_161;partial=00;start_type=ATG;rbs_motif=AGGA;rbs_spacer=5-10bp;gc_cont=0.246
MDLIDNKEVTSTDEIIFKSKSKNLYISDIDIISKVTMYTDELEEVLAMPNTINFKNSKKY
KDLMSNPDIVPVRRTKKIKYETYLEEL*
>vB_SauS-E_162 # 117772 # 119811 # 1 # ID=1_162;partial=00;start_type=ATG;rbs_motif=GGAG/GAGG;rbs_spacer=5-10bp;gc_cont=0.250
MSVEYKETGLTEEEILKLSKVNRNSIFIGEERVYLKINNKNIVDIGSKELLRDINNTFCY
SSALNLLLFIALCGNKKLTTFKGDPYKKVQELSKTVTDVNTVYSEYIESDDRSEFPLYNK
RYYRNNIYCRANYENELKQFDNTQNKNSNNYLTKKIRDLKRQINTTTNDILDVLLMGDYS
IFGINIDPYAFGKSYDNNYEYYNEVLKNIKIGLNKLTPIKDNNTPFLIKTCYLKDISIVT
TDWSIVNGDFNNKNGNVYLHLSNTLQHKEFKFNMYEDDFNKDKLKNNITLPVLLNIILSK
YGKENLAFDIIIQTLKNNDYYLNLSRLNVKNFDVYSMIDGPDGYRTVSKGENATDNLNNL
LKLVVSNIDKVYNNEDCDIFKEHREFLVIPNKNKWKLHESLNLSKQTYNKFITLSKEEQE
NYLNILRVIINKFPSLYNESNLHKLFDDDFIMVTNSYSIGNALSFKGTTKEVLNFSFSDF
RKMVNYINYDVRNRQRIHSYAVNNLYRDYIDFASDLVLLGYRTKESINLTPYSLKLEHDI
VADEYLTVKDEVDDLKLQQKYDNKLNNITNKEYKLNDGSKVKFLPADTTEKLKREGEQLS
HCVGSYASNIINDRCLILLARKVDDLEKSWYTVEVRITKYGYTLGQQQSLKSHELPKELK
DELIKDIKNINKQFSEDVA*
>vB_SauS-E_163 # 119811 # 119972 # 1 # ID=1_163;partial=00;start_type=ATG;rbs_motif=GGAG/GAGG;rbs_spacer=5-10bp;gc_cont=0.272
MVKPVITLEPKEVKTLIEYLSHFEEDVRKYKDMEKLYEELHKKYQLAKGNYVE*
>vB_SauS-E_164 # 119972 # 120157 # 1 # ID=1_164;partial=00;start_type=ATG;rbs_motif=4Base/6BMM;rbs_spacer=13-15bp;gc_cont=0.253
MERYSKEYVDIDITVRALVQTPYRDSYDVTNNRNELVEDNIVVNSLSDYVKVQEVKINDI
D*
>vB_SauS-E_165 # 120276 # 120692 # 1 # ID=1_165;partial=00;start_type=ATG;rbs_motif=AGGA;rbs_spacer=5-10bp;gc_cont=0.278
MDTREFIDSQIGSNKEATELKELKINIVEASLDVTHSLDDTLYYAKKLMKNVEQLELYYN
VNSTTNTPNHYKGKKDVISFLEEYFYITGFIDCMLFNIVKYTTRLGRKDDERKEVEKIKT
YTERLLNFIEYGNSNGRG*
>vB_SauS-E_166 # 120667 # 121011 # 1 # ID=1_166;partial=00;start_type=ATG;rbs_motif=None;rbs_spacer=None;gc_cont=0.258
MVIVMEEDKKKIHKYFCYLYFSDYLPSKGIVVLNHNVTSHATENGVKNYYIGNILIDNAE
ITVVIDLTDLQKASSMQNMLEILNKNTESCIFKSKELTTETVNTFFKGKILWKN*
>vB_SauS-E_167 # 121207 # 125013 # 1 # ID=1_167;partial=00;start_type=ATG;rbs_motif=AGGAG;rbs_spacer=5-10bp;gc_cont=0.298
MPHLKAYDKYGNILAIGYNVELHEEVGSVIIPNLAPHTHYPQGEFYVSWEAEKYETDKVV
VPGFTTLESSFKEITLYFKDHILVNAKSAYDVAVDNGFVGSEEEWVKSIKGEKGEEGEQG
KQGLSAYEVAVNNGFTGSATDWLKTGKSPYVYSNEYIKQKDDTSDVQRLRRAIKDTSEGN
TLHIPSSESPIKIDDTLIIDENINIVSDAKIVYNGSKDKPAIKLDSLSYSNVTIKGIYDD
SHYPTYGGGYHGFKSQNYIGLELVNCRNVNTNINEIIGFTVGNKHKATGGKGHWFNNTII
NFFINNETHIELNTDGIGSNGEQSWMNSNYFYKSAFSYSGTEFNKHPNTYYNIKQTLTNA
NTYGGNSNVFDSLKFETASTTSENYVMVYLKKAVGFIFKNYRFEFNNKATFAIIDLETQD
MTKSYVTHSKDIKFIPEFVLGNGHKLTFTNINTAKIPRSSIAKIVDEYKTTLLYKNNDFS
KDYRRLRGNYHTVKNVFRKPLQSTSLTDEVSYDYSTTPSLVDDKGLLTFTGSYPMALYVN
NVSVGDELIINKLSFIGNSSGIFIKCFDKDGNILDKVSNNYDTILLDGYYNDKYKAFTFN
NAQKDTFTVNSEDVKSIVILISGTMQGLLVDSTNPSNIIKSSNDSSKNKTDVFYSHVKPS
SVEDFKYDEKVYNNGTTQVYGWVLKGNDWKELGKDTNSKSKVIVNIEDYPRINDEDNDYP
RFQRALDYLTSTKGGTLIVPKGTEDYLFKTKTPTVQNPSRVKVTGSNIHIKGEGNPTFIM
SGITKNYLDSIDDISSSGRDMFTGFSFINCDNILLEGLTFKGEWDSKGEFRYASPRSIGV
AFKGSRNCKAYNVHGYNIMGNVVNAVNTMQAVDGVYGYSDNITIDSCSATQCLENGFNFM
GGTKNGYYVNNISTGNGSSGFESGTENVIISSNIHTNNKYSGLSISGTNYTITNNVIYGN
SNKGELSNKPSNGIAITGGSKGIISNNNVSGNEGYELYLYPGVNNIDIQNNVLKQDTTSL
KTSIIYASGTTSKPVSEINFKNNTLRSTNTALDKAMFLNFVMDSTITNNDIKTDKGNDSL
SIQGSCSSLFVLNNNMNKNLSISSNAFNVISKDNIAYNLPKVLNGTAIPTTGSWRLGDII
VNTSRTLTSGSPEKWRCTSDGVATNMKWTSNTDYTQGQIVYNGNYVYKAVASGTSGGTQP
THNNGVISDGSILWEFISTKANFEVISQIGVTESISNIPLYKGQIAIIGSSVYVAKGTSS
NTDWIILN*
>vB_SauS-E_168 # 125029 # 125394 # 1 # ID=1_168;partial=00;start_type=ATG;rbs_motif=GGA/GAG/AGG;rbs_spacer=5-10bp;gc_cont=0.287
MMTEDNLYLFKAHVDKVVDGDTIRVTIDHGMRTYSEQRIRLLGVDTPEKKQNNYQEAKEF
TTTMLEGKDVLIQTYKDDSFGRYLAKVFYKENKEYKNISEELIKKGLLKEKSKWNKELDK
Q*
>vB_SauS-E_169 # 125783 # 126541 # 1 # ID=1_169;partial=00;start_type=ATG;rbs_motif=AGGA;rbs_spacer=5-10bp;gc_cont=0.329
MTKKIKNIEIVFENLDSAVLEPENVELILEGISEVDTSKSAKKVSIEVSGMKDEYFEEFH
GFLDEPYNMTLYDRLSGKDIVCVCLNYEDGTDDTVYVPYPEYEQYNYMQRNKYEKEIDTL
FITIEDREQEEHVPNDEKPNFNEGETEDRTLDGLVSQVEEWSKDKGLDNNNPDRQALKFY
EEAGEVASALSRGNLEALKDGIGDTVVTLIILAQQHDMSLQECLEFAYDEIKGRKGKTVN
GTFIKEEDLNEW*
>vB_SauS-E_170 # 126531 # 126755 # 1 # ID=1_170;partial=00;start_type=ATG;rbs_motif=GGAGG;rbs_spacer=5-10bp;gc_cont=0.244
MSDNFSQFISKKSNELNKATEKQKDFIYNHIDCLYDESTFDIESLSKDEATELINDITIE
LSCSDDFLDWYDYQ*
>vB_SauS-E_171 # 126845 # 129004 # 1 # ID=1_171;partial=00;start_type=ATG;rbs_motif=AGGAG;rbs_spacer=5-10bp;gc_cont=0.340
MPHLKAYDKEGNILAIGYNVTGAQGSVIIPNLKPHTNYPQGEFYVSWEGDNYESEKTVVP
EFTTLESSYKEITFYAKDILAVKPKTAYDIAVDNGFEGTEEEWVKSIKGEPGPQGPQGPK
GDKGDRGEKGEQGERGPEGSEGPKGEPGPQGPQGPKGDIGPQGPKGDIGPQGPKGDKGDR
GEPGEKGEQGERGPEGSEGPKGEPGPQGPQGPKGDIGPQGPKGDKGEDGIDGEIGPQGPT
GPMGPKGDKGNTGEKGEKGNGSVNQTRLPQILREQYFENLEIPVVDSDKGIIEQINPLNA
QTVNYYFIGNVLDIKKPETKTDDFTQFQQGIVTTDWTDSSVSISNATIKTYINTTNTAFA
LLHIYNGKPVLDKAYISPSMREDYMNDLIKTFVNKNDFEIKLGKGIIFDISRRFTNLATL
KKIVDEISANKGDYLQLHFSDDQGYSIYSEILGQNGTTSNDKYLTKKEIMELIDYANGKN
VMIVPDFDVPGHSRGWLDLLKEKNPDLYTNVVSNYDTGLADYYGNDISAKFIEDLIEEIT
TMFYQPKYGDRLVFSIGADEVPGVDVAQINYVNFVNRMAKKVYERGYYPRMWNDCLTDDS
IKILNDNIEVVYWKQGLSSAEKFIEENKMVVNSNYYLLTYAPSLNGKVEGFIDKQIDYIR
SNFANNKFCEKENPYTVVNTKDNLKGTAFTFWNEKGNELTDEELLGQVIPIIKAYFTFV*
