# Supplementary material for: Lactoferrin Displays Stimulating and Protective Effects on Newly Isolated Phage vB_Sau-E: A New Perspective for Treatment of Staphylococcal Skin Infections
Source: Pharmaceuticals (Basel). 2026 May 22;19(6):808. doi: 10.3390/ph19060808 (PMC13306224; doi:10.3390/ph19060808)
Supplement: Supplementary file 1 [file pharmaceuticals-19-00808-s001.zip › Supplementary File 1/gene.fna]

>vB_SauS-E_1 # 339 # 464 # -1 # ID=1_1;partial=00;start_type=ATG;rbs_motif=GGA/GAG/AGG;rbs_spacer=5-10bp;gc_cont=0.317
ATGAACAATAATACTACTTCATATAGTAATAGCCCATATGGTAGCTTAGAAGAGCTTAGAGAAGCTTATG
ACCTATCGTCATTATCTACTGGTGAGATTAAAGAACTAATACAAACATTTGTTTAA
>vB_SauS-E_2 # 562 # 1032 # -1 # ID=1_2;partial=00;start_type=ATG;rbs_motif=AGGA;rbs_spacer=5-10bp;gc_cont=0.365
ATGAATACAATCAGAGAATTTTTAAACGGATATGAAGAAAGCACAGTTAAGGACGTAGCAACTCATGGCG
TACAAAGCAGAGCAATTGGCAGTTTAATATATACAAATGACGTAGTTAGATTTTTTGACCAATATAAGCA
GGATATCAAAAATGTTATCACTGAATACGTTGAAGGCTTTACTGGTGAGCAGTATTATGACTTGCTAAAC
TATGAGCTAATGAACGACCTACAGGACTATTTAAACGTAGAGTTTCAACATGAAGATACTTATATTGAAC
TTGAGTACTCTGAAGCGGAACGCATTGCAAATGCATACGTTGAAGGCTTTGAAGATATGGACGAAAACGA
GCAGGCAGACGTAATCGGTGAGTGTCTTGAGTTTGTAGAATTAGATATTCAAGACACTGACAAGGTTCAG
TTTGTTAACTTAGCAGTTGAGATTGTAGCACAACAAATGCAGGAAGCATAA
>vB_SauS-E_3 # 1462 # 1563 # -1 # ID=1_3;partial=00;start_type=ATG;rbs_motif=AGGAG;rbs_spacer=5-10bp;gc_cont=0.304
ATGAACTTATCTGAGAAGGAACTTATAGATATAATGGACAACGTTAATAGCTTCACTGGTATTGATGAAG
CTATTAACGAAATGGAAAAACAAAACAATTAA
>vB_SauS-E_4 # 1577 # 1918 # -1 # ID=1_4;partial=00;start_type=ATG;rbs_motif=GGA/GAG/AGG;rbs_spacer=5-10bp;gc_cont=0.316
ATGAAAAATACAGTAAAAGAAATGGCAAACGGAAACACTAAACTTGAAAGATTATTAGTTTTAGCAATTG
AGGAAGCGGTTATGACAGAGCTTGTTGAATATGATGCATTAGATAAATACAACCACTTAGAACAGCAGTT
ATTAAACAATGAAACATTAACACAAGCAGAACGTAAACCATCTAACATTGACTATAGCACTTACGAGGGG
GCTATATTAGCACAAGACAAAGCAGAACACTTTACTAACGTTATCTTAAACCACATGAACAAAGAACAAT
TTGAACAAATGATTATGGATATTGAAACACTAGAATTTAATGCAGAACAAATGCTATTCTAA
>vB_SauS-E_5 # 2176 # 2322 # -1 # ID=1_5;partial=00;start_type=ATG;rbs_motif=GGA/GAG/AGG;rbs_spacer=11-12bp;gc_cont=0.259
ATGATTAAATTTAAATATAACGGCAAGAAATACCGTTCAACACAAAAGACAGACGCTATTGTAACTATTA
TAGGTGGTACAGCAGTAATCACATTGATAGACTGGTTTATTAGATTACAAGATAATATTAATATATTTAT
TAAATAA
>vB_SauS-E_6 # 2378 # 2524 # -1 # ID=1_6;partial=00;start_type=ATG;rbs_motif=GGA/GAG/AGG;rbs_spacer=5-10bp;gc_cont=0.293
ATGAGAGACATTAGAATAGTTAAAAGAGAAATTGAAGAGGTTACACAAGCTATAAAAGATGGCAACAATA
GTAAAGAGGAATCACATTCTTTACAAATGCAACTGGTAAAACTAGAGAAAGAAAAACAAGATATAAATTG
GTCATAG
>vB_SauS-E_7 # 2607 # 2840 # -1 # ID=1_7;partial=00;start_type=ATG;rbs_motif=GGAGG;rbs_spacer=5-10bp;gc_cont=0.286
ATGAAATATTTAGACTACATTAGAGGCACTTACAACAGAATTAAAACACAAGGTTCTATAATGAATGATT
ATAGACTATGGTCAGATATCGATGAATGTGATGACTTATACTATCATATCAATAAAGCTTGTCATGCTCT
TTACAATAGCAGTGTAAAAGAAATTACAGCAACAGATAAATGTGTGAAACTAACACTTGAAAACGGGAAA
ACAAAATTTGTTAAAAAAGACTAA
>vB_SauS-E_8 # 2842 # 2997 # -1 # ID=1_8;partial=00;start_type=ATG;rbs_motif=AGGA;rbs_spacer=5-10bp;gc_cont=0.346
ATGAAAACATTAATTACTAATAGTAAGCCGTATAAGAACTACGGCTATGAAATGGAGAAATTCGAGAAAG
AAAACAACGTTATTATCACAAGAGCATACCACGAACCAACAAAACAAGGCTATGACCTTGTAATACACTA
CACGGAGGTTAGATAA
>vB_SauS-E_9 # 3070 # 3384 # -1 # ID=1_9;partial=00;start_type=ATG;rbs_motif=AGGA/GGAG/GAGG;rbs_spacer=11-12bp;gc_cont=0.267
ATGAACGTAAATAAAATTGGAGATATACTTGTAGAACTTTTAGACATGGACGGTTACAAAAGCGATAACT
ACTATAGAAATGACTTAAAATACTCTACACATTATCAAGTTAAATATTTAGCTTACATTGATGATAGCTA
TGAAATATTAGAACTATTTAAAGGAACGAAATTCTTTAGCGTATCACATTCAAATAGGTTACCAATTAAC
ATCAATGTTAAGGTAGTGAACAAACACTTATTTATAGAGCTAGATAATACGTTATACCTAGTGAATGAGA
ATGCAGAAATTATTAAAGAAAAAAAGTTAAAATAA
>vB_SauS-E_10 # 3481 # 3678 # 1 # ID=1_10;partial=00;start_type=ATG;rbs_motif=None;rbs_spacer=None;gc_cont=0.182
ATGATTTCTTACTATTATATAGAAGAAACTAGAAATTACAGCAAAGAAAATGACATTAAAAAAACATTAA
ATAAAAACAGTGACATTATAAGAATAAAAGAAAGTAGATTAAAAATAGCCAAAATAAATAATGATATAGA
AACAATTAAAAAATTAGAAAAAGAATTACAAGAATTATATAAAAGAGTTATAGATTAG
>vB_SauS-E_11 # 3931 # 4338 # -1 # ID=1_11;partial=00;start_type=ATG;rbs_motif=AGGA;rbs_spacer=5-10bp;gc_cont=0.275
ATGAATATTCAAGAAGCAAAGGATAAATTATACGATGAATTACTTTATACAGTAAGTCTTTGTGAGGGGA
CAGAAGAAGATTTACTAGAACTTATTGAGAATTTATTTTATATTTACAATGACGAGCCTGCATTTTTAAG
TAAAGACGGTATGCAATATACTATTAAAGAGTTTATGGAGAGAAGAAAAACATTAGAACCTATCTTAACT
GAATTAGGTATAGGGTACGCAATGATAGAATATCACACACATACAGAATACGAGTTAGTTACTTATTCAG
TACTTAAAGTTATACAGTATGATGTAGATAACTATACTGTAATTATTGATACTAATAGTGATAAGAATAT
TAAGTTATCAGATTTAACATTAGAAGCTGTTAAGGATATTTTGAATCAAATTAAGTAG
>vB_SauS-E_12 # 5191 # 5421 # -1 # ID=1_12;partial=00;start_type=ATG;rbs_motif=None;rbs_spacer=None;gc_cont=0.307
ATGAACTATAATCAAGGACAATGGATTATTTACGCAAGTAGGAAACCTTATATTACCGATATTATGAAAA
AGTACCCTGATAAGGTGGAAGTATTAGAACAATTAGAAAATGGTACACCTGTACTCGTTAAAGTTGTATT
GGATGAAGATTTAATTACATTAAGAAAACCAGTAAGTAATGAGCGCAAAGAGCAAATGAAAAAGATTGCT
AAAGAAAGATTTGGTAAATAA
>vB_SauS-E_13 # 5599 # 6222 # -1 # ID=1_13;partial=00;start_type=ATG;rbs_motif=AGGAG;rbs_spacer=5-10bp;gc_cont=0.306
ATGAAAACAATTACACAAGAAGAATTAGATAAAGTATTAAAAGAACATAAATTATGATTGAACAGTGATG
GCGTAGAAGGGACTAGAGCAAATTTAAGTTACACTATGTTGAGAAGTGTTAATCTAAGAGGCGCTGATTT
AAGAAGAGCTATTCTCCGTAAAGCTGACTTAAGTCATGCTTACTTAACAGAGGCTATCTTAAGAGAAGTT
GATTTGGATGGTGCTATTTTAAGTCATATTGATTTAAGTAATGCGGATTTAACACACGCCAGCTTAAAAT
ATGTTGATTTAAGATACGCTGATTTAAGCTATGCTATTTTATCAGCTACAGATTTAAGTAGTGCTTATTT
GAGATTTTCTTATTTAGATAATGCTATTTTAAAGTTTACTAATCTAAGCCGAGCAAGTATAACAGGAGTT
ATAGGACTGAATATTTACTCTATAGATAATATTGGAACTTTTAATGGTAAGGTAACTTATATTCCTAGTT
TAGACACTGTATTTGCAGGTTGTTGGAATGGAAATTTAGAAGCGTTTTTAGAAAAAGGTTTAGAAATGAA
TGAAGGAAAAGAAGCGGGCAAGATTAAAAAAGCATATGAATTTTTTAAAGTGTGTACAGATTAA
>vB_SauS-E_14 # 6372 # 6677 # -1 # ID=1_14;partial=00;start_type=ATG;rbs_motif=GGAGG;rbs_spacer=5-10bp;gc_cont=0.327
ATGGATATTACGGTAAGTGAGTTATTTGAGTATATATTAGGTCATTGTAACTTTGGTAGCGGGGATTGGT
ATACTTATGACTTAGGTGAAGGTTACTGTATTAAAGTTAATAATGGGTATTGCAGGAGCATGTATTTTAT
CAAAGGTACTAGAGTAGTAAAAGAGGTTCTTATCGATGATAAACAGCTCTTTAAAGGGTTTAGTAATATT
TATGACTTTATTGATTATTATGAGGAAGCTTTAGATGCAAAGTGTAGAAAAGAGAGAAAGCGTCTAAAGG
AAATTCGTACGTTCCTAGGTAAGTAG
>vB_SauS-E_15 # 6677 # 7015 # -1 # ID=1_15;partial=00;start_type=ATG;rbs_motif=AGGAG;rbs_spacer=5-10bp;gc_cont=0.316
ATGTCAAAATTATCTAAGTTTTGTAGGAAGTATGGAGAAGTTACTGGCATAATGGAGAATATTACAGATT
ATGAGATGTACTTAGGTAGGGGTTATAAAGTAAGGTGTAGAGTAGGTAATAGCCTTATTTATATTCTTGT
ATATAAAGACAGTCATATCATTGCTAGGTTTGAGGAAGCGGATAATATAGTATTTCCTTTGAGTGATACG
CTTGAGGTGGGAACAATTAAAGACTTAGAGGAGCTAGAAGGTTTATATACTAATATCTATACATTACTAG
GGTATTTATATACAGAATATGAAAATAAAGTTATGTATGAGTATGGGAGGTTAGAATAA
>vB_SauS-E_16 # 7155 # 7505 # -1 # ID=1_16;partial=00;start_type=ATG;rbs_motif=GGAGG;rbs_spacer=5-10bp;gc_cont=0.259
ATGGAAAAACTACAAGTATTAAATAAGGTATTAGAAAACAGGTTAGGCATAAAAGCGTTTACGTATTCTC
ATTATAGTAAGCATGCCAGTAACGGATATATTTACAGTTTTCATATGAAAAAAGAATCTTTTACTTGTCA
TATTGTTGTATATGATGTTATTTGTGAAGGTTTAGATACATATAGAGTAAAAGTACTAGACAAGGATGAT
AAGGTACATGTTTCAACTTTAGATACTTTAATAGAAAGTATGTATGATATACTACTATATGAATATGATA
AGTACCTAAAAGACAAAGAACATCAAAATGAAATTTACTCTATGTTTGATAAACAATTAAATACTATTTA
A
>vB_SauS-E_17 # 7537 # 7725 # -1 # ID=1_17;partial=00;start_type=ATG;rbs_motif=GGAGG;rbs_spacer=5-10bp;gc_cont=0.265
ATGTTAAGTTTTATTTTGGTATGTGTTGATCTAGGTATTTCAGAACTTTTCTTACTTACTATTTTAGGTG
TTATCTTAGTGATATCTATTAAAGATAGGGATATAGTCTCAGCTATATTTGCTATTGTAGTTTTTATTAT
AATGAGTATACTTATATCCGCTTCAGTAATACGTATGTTAGGTATGTAA
>vB_SauS-E_18 # 7757 # 7918 # -1 # ID=1_18;partial=00;start_type=ATG;rbs_motif=GGAG/GAGG;rbs_spacer=5-10bp;gc_cont=0.259
ATGTTAATTTTAAGTTGGTTTATTATCGGCATATATCTTGCTTGTTTAGTTACTATAACACTTTTTTCTA
TTAAAGATAGGGATATTATTCCTGCTACACTAGGTATTGTAGCTCTTATTATAGTTATTATTCTTATATC
TACCAAAGTGTTAAATATGTAG
>vB_SauS-E_19 # 7968 # 8195 # -1 # ID=1_19;partial=00;start_type=ATG;rbs_motif=GGA/GAG/AGG;rbs_spacer=5-10bp;gc_cont=0.254
ATGAGTATATTTATAAGTATCGTTGCTATATTTTTAGCTACTATTGGTATTGTACTAAGTATAAGGTTTG
GTAAGAAGTATTATAAGCATGTACTTGATAATTATGATGGTGTTAGTGATTTAGAATCAGCTTGTGTGTT
TGGTTTATTATTTATGAGTATTTGTATTGGTACTATTTCTATTGTTTTGAGTTTAGGTTATCTAATAGTT
AATTTGTTACATTGTTAG
>vB_SauS-E_20 # 8261 # 8446 # -1 # ID=1_20;partial=00;start_type=ATG;rbs_motif=AGGAG;rbs_spacer=5-10bp;gc_cont=0.280
ATGATAGGACTAACAATATTACTTACAATAGTAGCTGTAATGGTTTTGTTTATGTATACCTTTATTCTAG
TAGAAATGGTTCAGTCAATTAAATATGATAGGTTTGATAAGTGGACTAATATCGTATCATTTACAGTTAT
GACGGTTGTACTGGTATCAATTATATTAGCTTTATTTGGTATTTAG
>vB_SauS-E_21 # 8679 # 8888 # -1 # ID=1_21;partial=00;start_type=ATG;rbs_motif=AGGAG;rbs_spacer=5-10bp;gc_cont=0.257
ATGAGTTTATCAGATATTTATGTACATTTAAATCAGTTAGGATATAAAATAGAAGTTTTAGGAGATATAA
GTACATTAAAAGTTAATGACTACTACATCGAAAATAGATGTATAGATAGTGGTTTTAGGGTTACAGGGGA
TAATGTATTTTTATCTGTATATTATGGTGAAGACGTAGTAAGATTCTTTAAACAAAGGTTATTAAAGTAG
>vB_SauS-E_22 # 9002 # 9415 # -1 # ID=1_22;partial=00;start_type=ATG;rbs_motif=AGGAG;rbs_spacer=5-10bp;gc_cont=0.273
ATGAAGATTAAAAGAGAAGTCTCGTTTATAGAACTAATGTATATGTATTATAAAGGGGATATAGATAAAG
GTCATTACTATTCTAATAATAGTCATTTTATTATTGGTATAACTGATGATGACATATCGTTTTATAATGT
ATTTTATACTAGTAGAACTATTGCCATACCTAATGACACTAAATTTATTGTAGAAGCGGTTATAGATGTT
TCTACTGAGTTAAGTAGTATAGTAGTTACGTATAAGCAAGGTAACAATGTATTAAATTCAGTATGGTATA
GAAGTAGTATTAATGAAGTTATTGACTACTATGTTGAAGGTAAAAATACATGGTTATTGTCTGTTAGTAC
TGTTGTAGATAATGAATTAGTTACTATATGGAAAGATGGTAAGGTATTGTGATTTGGTATATAG
>vB_SauS-E_23 # 10559 # 11467 # -1 # ID=1_23;partial=00;start_type=GTG;rbs_motif=None;rbs_spacer=None;gc_cont=0.261
GTGCCCTTTAAGTATCATAGCACGAAAGGTAAGCTCTATATTAAATACCTTACACCAACTAAAAAAGAAT
CTAGAGTAGAAATAACTTACAACAATAAAATCCAAGCTACCCAAGTAGCTAATGTCTATAAGGTTAAATT
CAACTTTATTACCCAAGGTCAGAAGTCTTATACTGTTCATAATATAAAACAAGGAGATATTATTAAAAAT
TGCGAAGTACTAAAAGTAGTAGACACTCATTTAGGTACACAACTTTATGTATATAACATAAGGGAAGAAG
TCTATGGTAAAGTAAATAAACAAAATTTACTAAAATATAAAACTGATAACTATATACCATATGGTACTAT
TCCTCAATCTAAGATGTTATACCATAAGAAACATATTCATAAGTATGTTAAGTATAAAGACTTATTTAAA
TATAAGTATACAACTAAGAAAAAGATAGAAACGATTTGCCCTAATTGTAAAAGAAAAAAAGATATTAGAA
TTACAGATTTAATTAAAGATAACTATAGCTGTCAATGCTCTAAACAATACTCTAGCTTCGGAGAAAGATT
AACACAAAGTTATTTAGATATTTCAAACATAGAGTATATTAGAGAATATAAATTTAAAGAATTAGGTAAA
AAAAGATTTGATTTTTACTTACCTAAGTATAATACCGTTATAGAAGTACACGGTGTTCAACATTACCAAG
AAGTCAGTGGATACATGAACCACCAGAAAACAAAATTATCAGACATAGAAAAGAGAGAATATTGTAAAGA
AAATAGTATACAATATATAGAGATTGATGCTAGAAAGTCTACCTTTAAACATATATTAAGTAACCTACAA
AGAACATTTAAATACTCTAATATAGATAGTAAAGAAGTAATTAAAAGATATAGACATGTATATAGGTAA
>vB_SauS-E_24 # 11486 # 11593 # -1 # ID=1_24;partial=00;start_type=ATG;rbs_motif=AGGAG;rbs_spacer=5-10bp;gc_cont=0.278
ATGGAGTATTGAAAAGAACAAGACATATATTATTCAAAAACAAAACAAGGTGTTATAAGCTATATAGACT
TATCTTCCTTACCTAAAAAGAAGTCTCGTATTGATTAG
>vB_SauS-E_25 # 11615 # 11911 # -1 # ID=1_25;partial=00;start_type=ATG;rbs_motif=AGGAG;rbs_spacer=5-10bp;gc_cont=0.279
ATGAAAAAAATATTAATTTTAACAATAATTGTATTTATAGTGTTAAGTATTATGGTAGTAAAAAACCAAG
AAGTAAACAATAACCAAGAAGAAACACAAGTAAAAACCACAATACAAGAAGAACCAAAAAAGAATGATGT
AGATGATAATACAGATTATGTACCTGAGAATAATGGAGAACATAAAGACGTTAGTGAAGAACGTAAAAGA
TTATGGGGTACAGAATATCAAGAAGGTAAAACACATAACCCAAATGCTAGAGTATATAACCATAACACAG
GAGAACAAGTTCAATAA
>vB_SauS-E_26 # 12018 # 12251 # -1 # ID=1_26;partial=00;start_type=TTG;rbs_motif=AGGA;rbs_spacer=5-10bp;gc_cont=0.291
TTGTCTCAAACATCTATTCAAAATATCATAGGACTAGAGATTTACTCCATAGATAATATAGGTACTTTTA
ATGGTAAAGTAACTTATATCCCTAAGTATGATAGAGTATATGCAGGATGCTGAGGAGGAAACTTAGAAGC
GTTCTTAGAAAAAGGTTTAGAAATGAATGAAGAGAATAATAAACAGTGTACTAATATTGTACTAGCTTAT
CAGTTCTTTAAAAATCAGATATAA
>vB_SauS-E_27 # 12196 # 12939 # -1 # ID=1_27;partial=00;start_type=ATG;rbs_motif=None;rbs_spacer=None;gc_cont=0.265
ATGGCTTCTGAGTACTATGAAAAGTATATAACACCTACTGAACACATTATTCAAACTAAAGTAGAAGAGG
TAATTGAAAACATAAAGAAAGAGTATAATGTCTCTACTGTAATTATTGACTCTTCTAGTAATGAAGACAA
AATTATCTTACATGTTAACGATAAGTACTTAAAAAAGGTAGTGTATAAAGATATGTATGAATACATCTAC
GATTCTAATACAAAATACCAATACATTATTAATAATGTAACATATAAATCAAGTACCTTATTAAAACAAG
ATGAAGTAAATAAATTAAAAGGTATACTTAATAAAGTACCTGTCACAGCTAAGCATACATTTAAAAATGA
GTTGCTTAATCATAGGAATGAATATGTGTTAGGTTATACTACAATATGTATTTATGGTGACTTAACTGCT
AAAATTACAAAGAATGGTTATGTACAAGACTTTAGTACACTAGAAGATTTTTGTGATAAGTATGAAGCTT
ACTGTAGATTTGTTAGAATTGATTTATATGACTGGGTAAAAGAAGTAAGAACTATTAATGGGTATAAATT
AAAGGTAGATATTAAACCTTATTTTAAAATTACTGCTACTAAAACAAGTAAATACGAATTTGTAGTAAGT
GATGATGTATCTAATGTTAAGGTATATAGAGATGATATGCTACTAAACAGGAACTGATTTGTCTCAAACA
TCTATTCAAAATATCATAGGACTAGAGATTTACTCCATAGATAA
>vB_SauS-E_28 # 12909 # 13082 # -1 # ID=1_28;partial=00;start_type=ATG;rbs_motif=GGAGG;rbs_spacer=5-10bp;gc_cont=0.276
ATGGTAGGTATGGTGATTACATTTTTAATTTGTTTAGGTATTATATTGCTAAGTGTACTAATTATTGTTA
TACCAGATTTAAGCAAAGCAAAAAAAAACGTAAAGAAGACGCAGATATTAACTATAGTCAATATACTAAA
GACATGGCTTCTGAGTACTATGAAAAGTATATAA
>vB_SauS-E_29 # 13076 # 13333 # -1 # ID=1_29;partial=00;start_type=TTG;rbs_motif=AGGAG;rbs_spacer=5-10bp;gc_cont=0.298
TTGATAAAATTTAATTCAGACGAACATAAACATATACTTAATGTTATGGATAGATTACCATATACTTGCT
GGTTAGATACTATAGATGGTGAGTCAGGTGCTGACTTTTTATGCGTATCTCATAGAACACACTATGAACT
TACTGAACTAGGTATAATGATTTATAGTTATGGTAGTTGGTATATGATACCATATGACAAAGAAGATTTA
ATTGAATATGCAATAAAAAGAGATATAGAGGAGGAGAGAGAATGGTAG
>vB_SauS-E_30 # 13320 # 14009 # -1 # ID=1_30;partial=00;start_type=ATG;rbs_motif=AGGA;rbs_spacer=5-10bp;gc_cont=0.293
ATGCAAGACTTAAAAAGGATAACACAACCTGAATTAGATTTATTGATAGAAAAGCATGAACAATGAATAG
CTACAAATGAAAAGGAAGGAGAAAAGCTCTTTTTACAGTGTGTAGATTTAAGAAATCTTGACTTTCATTC
CGCTGACCTTCAATATTCAACTATTGTAATGTCTAGTTTAAGTGATGCTAACCTAAGTTATTGTGATTTA
AGTTATTCTGATTTAAGTTACAGTGAGTGTATATCTACTAGATTTACAAATGCTAGAATGAGAGATACTG
AGTTGTATCATACTAACTTAGAGTGGGCTAATTTAGTAAAAGCAAACTTAGAAAATGCCTGCTTAGCTGA
AGCTAATGTAAGTGAAGCAGACGCTAGGTGGGCTAATATGAAAAACGCTAACTTAAGTATGGCTAATTTA
AAAAGTGCAGATTTCGGTGGTACAAACCTAACTAATACAACATTATATTATGCTAATACTCTTGACGTAT
TTGGAATAAGTATATATACTATAAGTAATGTACTTGATTTTGATAATCATGTAACTTATTTACCTGATTA
TGATAGAATTATTAGTAATTATAATGAATATACCCTTGAGTACGAAGAAGATAGAATAAAAGAAGTCTCA
AAGAAAATTAAATTAGCTTACGATTTCTTTAAAGGAGTGAAAGAAATTGATAAAATTTAA
>vB_SauS-E_31 # 14009 # 14215 # -1 # ID=1_31;partial=00;start_type=ATG;rbs_motif=GGAG/GAGG;rbs_spacer=5-10bp;gc_cont=0.213
ATGTGTTTAAAAGATTTAATTGAAGATTATATAAATCAAGATAAAGAAATAATTATAACAGTTACAAGTA
CTAAAGTAATTATTGAAGCAGACTATGATGTTATTTGTTTACCTAAAAGTAAAATTGATATTGACGATTT
AAAAGCTTATGTATATGAATTTAATAGATTTAATATAGAGCAAATTGTATTAAAGGACGTGGAATAA
>vB_SauS-E_32 # 14218 # 14772 # -1 # ID=1_32;partial=00;start_type=ATG;rbs_motif=AGGA;rbs_spacer=5-10bp;gc_cont=0.276
ATGAACATTGTAGAACAACGAAAACCTATAAAGAGTAAGCATATTAACCTAACTAAACATGCGTATGAAC
GTTATACTTTAAGAGTTAGTAACGATAGTAAAGAACGTGCTTGTCAGTGGTTTGCTAGTGCTTTAATGCA
AGCTACTTTTGAATATACACAAAAAGGCGGTAATGAAGTATATGTATTTAAAAATTATAGAATTGTTATT
GATAAGCATCTAACTATTATTACAGTTATAGATACTGAAGATGGTAATTGGGAAGGTATAAAAGAAGCAA
GAGAACAAATAGATACGTATATTAAAGGTAAGCTAAAAAGAACTGTTACACCTCTATTTACTAAATTAGA
TAGAATAGATATTAGTATCCATGAAGCACATATCAGCATGATTAAAACAAGAAACCCTAAGACAAAAGAT
ATAATTAACAAAAATATTGTTGAACTTGAAAGAAATAAATCTTTACTATTAAATAGTATAGAAGGTGTAA
AGAAAACAGCACATAAGTATTATGTAGAATTAAAAGACATTCATAAAAGATTAGAGGACTGATAA
>vB_SauS-E_33 # 14826 # 14975 # -1 # ID=1_33;partial=00;start_type=ATG;rbs_motif=AGGAG;rbs_spacer=5-10bp;gc_cont=0.273
ATGAAAACAATAACAAAAGAAGAACTACATAAAGTTTTAGAAGAGCATAAATTATGGTTAGATAGTAATA
GTGAAGAAGGAGCTAAAGCAGATTTAAGTTATACTATCTTAAGAAATGCTAATTTAGTAGATGCTGACTT
AAGGAAATAA
>vB_SauS-E_34 # 14998 # 15492 # -1 # ID=1_34;partial=00;start_type=ATG;rbs_motif=AGGAG;rbs_spacer=5-10bp;gc_cont=0.368
ATGAAAAACTTATATAAAATTTTAACAGGAGTATTCTTTAGCACTACACTATTATTAGGAGGTTGTGCTT
ACTACTCACAAGAAGATACACCAACACATGATTATAAAGAAGATAGGAAAGAAAATAAGAAAGATGATTC
ATCTAAAGTAGAAGAACAAGAAAATAAACAAATTCAAGAAGACAACACTGTTCAAAATAACCAACAAGAT
AACCAAGTACAAGGTAACCAAGCACAGCAGAATGAACAAATGCAAAAAGCAAGCAGAAGTGAACATAATG
GACTATCTAATGCTGAGTATGCGGACAAATACAATCAGTATAGAGAAGCTCAACAAGCACAAGCAGAATT
AGAAAACAGAACTGAGGCAGATAAAGCTAGTGGCGGTGGAGGCGGAGGAGCCTCATGGAATTATGCAGGT
GCTAATGAGAGCTTTGAGCAATGGTTACAACGCTCGCAACAAGAAAAGGCTGAGGCTGGAGTACAAGCAA
ATTAA
>vB_SauS-E_35 # 15627 # 15872 # -1 # ID=1_35;partial=00;start_type=ATG;rbs_motif=GGAG/GAGG;rbs_spacer=5-10bp;gc_cont=0.228
ATGAAAAATTTAAATAAACAAAAACGCTTGACGTTGGAATTGATTAGTGATAATCTAAATACACAACATA
ACTTAAATACATCGGTTAGTCTTGTAGATTATAGTATAAAAGACTTTACAAATAGAAAAGTGTATGTAAG
AACTAAAAAAGGTTTAGAACTTACTAATATGAAAAGTTTAAAAAGTACTGAGTCATTAGATTTATTATTT
AAGTATCTAGAATTAATTTTAAAAGGAGATGTATAA
>vB_SauS-E_36 # 15875 # 16189 # -1 # ID=1_36;partial=00;start_type=ATG;rbs_motif=GGAG/GAGG;rbs_spacer=5-10bp;gc_cont=0.276
ATGTGTAAAGAAAAAGTTCATAGACAGCTATCTAATGCTATAGAAATATTAGCAACTTACAAAGAGTGGT
GGTCTTTTCCAAAAGAATTAAGTACCACAGAAACATTTAAGATTATTAACTGGAAAGAAGATACATTAGT
ATTTGAAGTTAGAGATAACGGTAATTATATAGGTAGGTTTAGTGTAGCAACTCCTATTATTGACTTTCAT
TATGATAGAATTAAAAAAACGACAGCACAATACATGATAAATTATTTTGCTAAACTAGTATGTAAAGATA
TGTATACGTATTATAAATTACAGAGAGGACAGTAA
>vB_SauS-E_37 # 16253 # 16546 # -1 # ID=1_37;partial=00;start_type=ATG;rbs_motif=GGxGG;rbs_spacer=5-10bp;gc_cont=0.265
ATGCTTACAGAAAAACATAGAAATTTAATCCATATTACACATAGTATCTTGGTTAGTATTCAAGAATTAG
CAAGTAATTTATTAAATAAAGAAGTAAAACTAGTTACAAAAGAAAATAAGTACTTATGTGTTGTAGATGG
TATTATTATGTTAATTGTTGAAGAAGGGTTAGTATACACCTATTTTGATAAGGTAGGTTTAAGAGTGCCT
GAACGTATTGCACTCGGTCATTTAGCAAAAAGTTTACAGTTTACAATATCAGAATCAAATAAAGATTTAG
AAAATCAAAAATAA
>vB_SauS-E_38 # 16559 # 16843 # -1 # ID=1_38;partial=00;start_type=ATG;rbs_motif=GGAGG;rbs_spacer=5-10bp;gc_cont=0.260
ATGGAAGTAGTATATGAGAATGAATGTAGAGGATATTATATTTGTGTCATAGATAATGAAGGTAAGTATG
AAGTATCATCTTTTAAAAAATCAGTAAACAAATATACCCCTGAAATTATAGGGTATACTACAGAAAAGTT
ACTCTTGGAATTAAAAATACCATGTACATATGTAAATGCTAGTGAAGTAGAAAGTTTTATGCAAGAATTA
AAAGTAGCACGTATTGCTCTTGACAAGTTTACTAAAGATTTATATAATAAAGGCATAACAAATATTATAT
TCTAA
>vB_SauS-E_39 # 16844 # 17107 # -1 # ID=1_39;partial=00;start_type=ATG;rbs_motif=AGxAGG/AGGxGG;rbs_spacer=5-10bp;gc_cont=0.258
ATGGATATAGTAGATAAACTCATGTTAGGTTTTATTTTATTGTTTTATGTAGGTGTATTTATTTGGTACT
TATGGGAAGTCTGGAAATTAACTTCTTTAATATCTGATATAGTTATTAAGTATTATGTTCGTAAGGAGTG
GGTTAAAGGTTTATTACCTTATTTGATTCATCAAGTTATTATTACGTTAGTTTGGGCTACTCTAGTATTA
GTACCTTTTATACTTAGTTATATAATGATAAAATATTTGATAGGAGGTTACTAA
>vB_SauS-E_40 # 17117 # 17368 # -1 # ID=1_40;partial=00;start_type=ATG;rbs_motif=AGGAG;rbs_spacer=5-10bp;gc_cont=0.270
ATGATGAAAAAAAGTGATTTAGATAATTTGTATATTGTGGTCGTAAGTATTAAGAACGGTGTTTTACCTG
ATGAGCGTATAATTCCAATTGGTTTAGATGTATTAAGTAAAGTATTAGAAGGTAAAACTACATGGACAGT
TAAGAAAGAAATTAAACATACATTTGGTAAAGATGAATTAAAAAGATTTAAAGATAATTACAAGTTCTTG
CAACATAAAATTGTAGACCTTGCTACACAAGGATATAGGTAG
>vB_SauS-E_41 # 17509 # 17907 # -1 # ID=1_41;partial=00;start_type=ATG;rbs_motif=AGGA;rbs_spacer=5-10bp;gc_cont=0.281
ATGAGTAAAAAAGCAATAATTGCTTATGTAATTATCTTAGTTATGTTAGCTTTATCTATATCTACTTATT
ACGTATCCTCATACTTATATCATGAAAAAACCAAATCACAAGTTACAGACCAATTAACACATCACGGTAA
ACTAAAAAAAGATAAGAATGTAGAGTATGTAGGGGACTATACACTTAAGAAAGTAATAGACAACAAAGCA
TACTTTATGGAAAAACTACCTACCTATTTACCAGGAAGAACAAGTGATAACAGTATTGATATGAGATATT
ATAGGACTAGTAAATTTAGAGAAGGTGTAAACTTTAAACTTATTCGTGTATACACAGAGGATAATGACAA
TAATCCAGTACATAAATATAGGTTTGAAGCAGTATTAAATAAAAAGTAA
>vB_SauS-E_42 # 17943 # 18578 # -1 # ID=1_42;partial=00;start_type=ATG;rbs_motif=GGAG/GAGG;rbs_spacer=5-10bp;gc_cont=0.280
ATGCGCAAAGAACGAATTGTAGATTACTTGTATAATGTAAAGAACATTGATAATAATTTAACTATACAAG
GAATAGAAAATAGTTTATTTAATAAAGAATCTCTACAAGACTTAGTACCTGATTTTGATACTTCTAGTAA
AGAGATTAATGAAAGCAATTTATACCTATGTACAATACCAGAAGATTATAACTCCGACCATGTAGAAAGT
GGTCAGTATATAGGTATAGATGTTGGTTTTATATCTGAAGACCCTGCTTTTGACCACCTAATAGGTCAAG
TTCCTAGGAGTGTGTATGAGAAAGCACATGTTATGCAACCACTAATTAAGATAGAAAATACTGATATAGA
TTATACCCAGGCTGATATGATTAATGACATTAAAGTAGGTACAAGTATTAGTGATGTAAAGATTAAAGAT
AAATTGAGTTTAATGTCAAATAATCTTATTACACATTTAGAAATTGTTGATAAGCACTACTTTGATAGTA
GTATAGAAGAAGCACTACTAAAGTATTATGAGTTAAAGAATCCTAACTATTATTTAAAACATTTTCTTAA
ACTAAAAGAACTTGTCGGAGACAATAGAATGATATATTGTCCTTTACTGTTAAAATGTATTAAAGTTATA
GACTAA
>vB_SauS-E_43 # 18589 # 19026 # -1 # ID=1_43;partial=00;start_type=ATG;rbs_motif=AGGAG;rbs_spacer=5-10bp;gc_cont=0.253
ATGATTATTACATTAAATGAAGAAGAGAAAGCATTATTAGAAAATAAAAGCAACTATACGCCATTAAGTA
AGAATAAAGAGTTCAATACACCAAAAGAAGAATATATTGTTACAAGTTATAATAAAGGTGTACCTGTAAC
TGATATTGCCAAAGAAGCTAAAGTAAGTATGGGTTTGATTTATACAGTGTTAAACTTCTATAAAGTACCT
AAGAAACATAAGAAATCTAGAGTAGCAAAACGTGTAAAGCATATTACTAATGATAAGAATAAAGTACAAG
CCTTAATTAAAGATTATCAATATATGGACTTACAAAGTATCTATAAAAAGTATAACATTCACAAGAATGG
TTTATATTATATTTTAGATTTATATAATATTGAAAGAAAATCAGATTTAAAAGAGAAAGCCTTAGAAGAT
ACTATCGAGGTAGAATAA
>vB_SauS-E_44 # 19091 # 19549 # -1 # ID=1_44;partial=00;start_type=ATG;rbs_motif=GGAG/GAGG;rbs_spacer=5-10bp;gc_cont=0.270
ATGACAGAAGAAATTAGTTTAATTCCAATAAAAGATGTTAAACCACTTACAGATATAGTAGATATTATAA
CACACCTATATAAAGGTGATGTACTTAGAGTTAAACAAGAGAACCAAGGAGATATATTACTTAGACTAAG
TACTGGAAAACATAAGTTTACTGAAGTGTCAAGAGACTTAGATAAAGAAACCATGTTCTATAAAAGGTAT
TGGGTACTATACAATGTATCTATTAATTCTTTACTAACTTTTGATGTTTATTTAGAAGACGATTATGTAG
AATCTACAAAAGTTAAGTTCCCTAAGAACACAATTGTAGAATATGTAAGAGATAATCAAGAATCAGATGT
AGCTAAGGTTAAAGATATTTTAGTAGATAGTAACGGTAATTATTTCTATGCACTCTCAGGAGAAACATCT
TTATATAGTGAAGATAAACTTAATAAAATTAAAAGTTAA
>vB_SauS-E_45 # 19567 # 20298 # -1 # ID=1_45;partial=00;start_type=ATG;rbs_motif=AGxAGG/AGGxGG;rbs_spacer=5-10bp;gc_cont=0.291
ATGGCTAGAAAAAAGAATTTAAGAAATAAAAAATCTGATATAAAGGTAGTACCTGATAAAGAAAGTATTT
TATCCAAACTATATAATAATAAACTATTAAGGTCTAAAGTGGATAATGCTATAGATGAAGATGTTAGTTA
TGATGATATTATAGACCTATGTAAAGAGTATGACTTAGAGTTATCCAAATCTGCCATTACAAGATATAAG
AGTAAACGTAAAGAAGCTATTGAAAATGGATGGGATTTAGGGGAACTTATTGATAAAAGAAAGAAAGTTA
GCGCTACTCAAATACAGAAAAAAGAAAACCCTATGAAAGAATTAGATAGTGAAAATTATACACCTTTTGA
ACTGGCTACACAGAATGTACAAACAATATATGATGATATTCAAATACTAGATATGATTATTCAAAAAGGT
GCTAAAGGTTTAAACTTTGTAGAAACATTAGACCCTGCTTTAATGATTAAAGCTATGGAAACAAAAGATA
GAATTACGGGTAACCAACTAAAAGGTATGTCATTCATAGGACTAAGAGAACTAATGATTAAACAACAAGC
ACAAGATACTGCTATGACAGAAGTTATGCTTGAGTTTATTCCTGAAGATAAACATGAAGAAGTTCTTCAA
AGAATGGAGCAACTACAAGAAGAGTTCTATAAAAACTTAGATTTAGATGAAGAAGGAAGAAAGTTAAAAG
ATACATTAGATAGAGTAGGCTATACAATATAG
>vB_SauS-E_46 # 20672 # 21526 # -1 # ID=1_46;partial=00;start_type=ATG;rbs_motif=AGxAGG/AGGxGG;rbs_spacer=5-10bp;gc_cont=0.268
ATGGTTAAATATTTAAGAACAAAAGCTAAAAAAACAAATATAAGTACTTTATTTAAGAAACTACAAAGTA
AAGATATTACACTATTAGGAGTGTCCTATGATAGTGATTATTTCCCTAGCGGTGTAACAATAATACCTTA
TTTAGAGGACATATCACAAGTAGAAGATGGTATAGAATTTACGAATAAAGTAATAGTTACTGAGAACTTA
AAACCTGCTATTGTAGGTATGAATAATATGATAAGTGATTCAGGACTAGGTTATGTTAAAACAGAGCAGT
TAAATAAAAGATTAGAAAATACTGGATTAATGACAGATTTATTATCTAAAGGAACAGAATTAACTTCAAC
AAAGAAAGTAGACATTGTATCAACTTTTATTGAACCTACTATTATGTACCAAGATACTACTATTAATAAA
GAATTAAAACTTAGATTATACACTATCGAAGATGTATCCCCTTTAAATGATTACACACATGTTGTATACT
TACTAGTAACTGATAAGCAATATGACGGTCAATCATTCATAGGTACATTATGTAACCAAGGTACATTAAA
CAAATTAGATACTCTAAAAGTTCTTACATTCTTCAAGGGTAATAATTTAATCAATAGAAGTGTGTTTTCT
GTTAAGTTATATACGAATAAATATCATTATAGTCTATATAATACACATGAGACCGGTATTTTCTTTTTAG
ATGATGATAAAGACTTAATTATTGCTTGTGGTCAATCCTATGTAAAAGTTAGATATAAAGATATTGTTAG
TAGTAAAGTAGAGAAAGTTAGTGATAATAACTATAAAATGATTGTTAATCTTGTTGGTAATGATGAGCTA
ACAATTCTCTTATAG
>vB_SauS-E_47 # 21526 # 22032 # -1 # ID=1_47;partial=00;start_type=ATG;rbs_motif=GGAG/GAGG;rbs_spacer=5-10bp;gc_cont=0.276
ATGGCAAAGAGGAAACCTGATGCATTTAAACCTAAATCTAACGGATATAAACATCAACCTGTTAACTTTG
CTCCTACAGGTAACTTATCAGGTAGAAGTACTTCTTTTTTTAATAAAAAAAGAAAAGATATATCAGATGA
AAGTATTGTTGTTAAATACAAACCTTTGTTTGTTAAAAGGTTTGATAATGTTACTGCTACCGACATTAAA
ATACAAAAGAAATATGCGTTAGACTTAATTAGTGAAGCTGTGAATATAAAGAAGAAATATCTTGTAATGA
AGCAAAAAGGTAAATTAACACAAACTATTTTACATACGGATAGAGTTTATTATGTTTATAGAGGTAAGAA
ATTAATAGGTAAATGTAGCATTCGTGAACAACGTACATTTAGAGGTACACATTTAATCTACATTTTTAGT
ACTAGACATAGAATATCTATACGCAAAAATAGTAGATTAGATAAGAAAAGAACACCAAAGAAAATGATAT
ATAAAGGTGGTAAATAA
>vB_SauS-E_48 # 22004 # 22774 # -1 # ID=1_48;partial=00;start_type=ATG;rbs_motif=GGA/GAG/AGG;rbs_spacer=5-10bp;gc_cont=0.304
ATGTCTGAGATAACTAAATTCTATGAGCAGGACATTAAAGATTTAATTAGAACTAAGAGACATATGTTTA
AAGATGATGAGATAACAAGTAATATACAAGATATTAGAATATTTAATGAAAAAGCTATTTGTCAAGGTAA
ATGTAGAACTGACTGTTTAATTCTTGATAGAAACGGTACTGTTATGGGTATAGAGATAAAAACAGAACGA
GACTCTACACAAAGACTTAATAAACAGTTATACTATTATAGTCTAGTATGTAAGTATGTTTATGTGATGT
GTCATGATAAGCATGTACCTAAAGTAGAGCAAATACTAAAAAGGTATAAACACCATCATGTAGGTATTAT
GAGCTATATTAACTTTAAAGGCAGTCCAGTAGTAGGTAAGTATAAGGAAGCTACGCCTTCACCACTAAGA
AGTCCTTATCATACACTAAATATTTTATGGAAGCAACATTTAATGACTATACTTAAACAGTTAAGAGATT
ATAATACATACCTAACTGGATATAACTATAGGGAGCACGGTAAAAATACTAACAATGAAGGCAGTTATAT
AGAAGGAACACAACGTATGAGAATGAAAAAGTCAGCTATTATTAACCAAGTTATTCATTATTTAGGTGTA
GAGAACTCTTATAAGATATTTACTAGAGGTGTTATCTATGGTTATAGTAATAGGTGGCAGATATTAGAAG
ATGATTTCTTTAAAGTTATACAGAACGGAGTGAGGGTATTATATGGCAAAGAGGAAACCTGATGCATTTA
A
>vB_SauS-E_49 # 22758 # 23303 # -1 # ID=1_49;partial=00;start_type=TTG;rbs_motif=GGAG/GAGG;rbs_spacer=5-10bp;gc_cont=0.278
TTGTTGCAATTAAATTTTGGTAAATTTGATAATGAAATTATTAAGACAAAAGTAAGTGAAGGTGTCTACT
CTTTTAGAGGTGTTCCTTATTACTACATAGAACATGTCCAAGATGAAACTTCTGAGTATGTATTAGTATA
TAACATACATAGTGTTGATGATGAAGTACCACAAAAGAAATATAAAATAGAAACAGTAAGTAAAACTATT
AGAGGTGGTACGATATTAAGTAATACAATTAAGTCAATGCTACCTAATAATAAGAAGTATAAAAAGGTAT
ATGAACCTCCTATCTTTTTAGCTAATATTATACCTTTAGGTACAGATACAACTACAGGTGCTGTAGGTAA
AGGGTTTTTCGAAAGAGAAAAAGATAGAGTAACTATTACACAAAAAGAAGGCACTAAAGTTATACATGGT
GAATATACAGGAGTATTTATATGTTTATCTAATATTAAATGGATTAAGTCCTATACTCCTTTAGACAGTA
TATTACAATATTATCAACGTATTAAAGGGGATAGAATAAATGTCTGAGATAACTAA
>vB_SauS-E_50 # 23373 # 23702 # -1 # ID=1_50;partial=00;start_type=ATG;rbs_motif=GGAG/GAGG;rbs_spacer=5-10bp;gc_cont=0.294
ATGGACATTCTATCAATTATAGCCTTAACATTGCTTATCATTATTATTGTTAATACCACAATGAACTTTG
TAGGTATGTTACGTGGTGAGCGTGATTTAGTAAAAAAAGGAGGTAACCCTCTACCCAATTGGCAGTACTA
TAATGTGTTATTACCTAATTTATGTGGTATTATCCTCTTAGGTATTGTTGTTTATTTTGGAGATTCGATT
TATAAAATTACAACAAGGTTAGAAGTTCTTTTTGCTATTATTGCGCTTATTGTAATAGATGTATTGTTAA
CAGCGTTAGTATTATTAGTATTGAGTTTCGTAACAAAAAATAAAGAATAG
>vB_SauS-E_51 # 23714 # 24967 # -1 # ID=1_51;partial=00;start_type=ATG;rbs_motif=AGGA;rbs_spacer=5-10bp;gc_cont=0.305
ATGAGTAATTATAAAACAGTAGAAGAGTTACAAGCAGTTGTTGTAGGTGTGTTTCTTAAAGATGAAGGTA
AAGTAGTTACCTCTAAATTTAATAAAGTATTAGCAAGTTTTGGTATTGATAGAGTAAATCGCAATGAATT
AAAAGATATTGTAGATAATATTAGGAAAGACACATACTTAAATGACTTGAAAAATAAAGCAGTTAAAGGT
GAAGTGTTATTAGAGGACTTAAGAGATGTAGAAGATAAACAAGTATTTGAGGGTAATGATTATCATGAAG
AAGTATCATCTTATGTAGTAGCACATGAAAAAGAACTATCTAGACTAAGGGAATTACGAAAGATTAATAG
ACAAACTGCATACCCTACTATTTTGTTTGATGAATTAAAGCGTACTATGGTTAATGAGCTAAAAGGGAAT
AAGTTACTAGACCATAAAGTAAGTAAGTATACTTCTACTGAGGAAGAAGAAGAGCTGGTTATCTTACTGT
CGGACTTCCATGTAGGTTGCGCTTTTCAAGATTTAACTAATGAGTATAACTTTGAGGTACTAAAAAGAAG
ATTAAATCAGCTACTACAGGAAACTATTAAGGATATTAGTAAACGTGGTATTAGTAATGTTACAGTATAC
TTTGTAGGTGATTTAATAGAGCATATTAATATGAGAGATGTTAACCAAGCTTTTGATACTGAGTTCACTA
TGGCAGAGCAGGTAGCAAAAGGAACTAGACTATTAATTGACTTCTTAACAGAATTATCTCCATATGTAGG
GGGTAATTTACGTTTCGGCATGATAGCAGGTAACCACGACCGTTTACAGGGTAATAAGAACCAAAAAGTA
TACAATGATAGTGTAGCTTATATTGTATTGGATTCTTTACTGCTGTTAAAAGAAAACGGTGTATTAGAAG
GTATTGAGATTATCGACAATAGAAAAGATGTATATACTATTAAAGACACAGTATGTAACTTAAATATTAT
TATAAACCATGGAGATGGACTTAAAGGTAAAGGTAAGCATATTCCTAAATTTATTGAGAACACTCACATT
GATTTGTTAATTACAGGTCATGTACACCACTTCTCAGTAACACAAGAAGATTACAATAGAATGCATATTG
TAGCAAGTAGTCCTATGGGATATAATAATTATGCTAAAGAACTACATTTATCTAGAACAAAACCATCACA
ACAACTACTATTTTTAAATAAAAAAAATAAAGACATTGACATTAAAACTGTATTCTTAGATTAG
>vB_SauS-E_52 # 24960 # 25730 # -1 # ID=1_52;partial=00;start_type=ATG;rbs_motif=AGGA;rbs_spacer=5-10bp;gc_cont=0.296
ATGTTATTTATTTTAAATGAAGTAGCTTCACACACAGAACATTTATCCGAAGGTATAGATATGTTCGACG
TTGAAAGTGTAGTATCTTTTGACTCGGCATTACATTTAGCTAGTGATAATACATATGATTCTGTTATTTT
TTTAGGTTTTATATACAATAATGAGGATTACTTAAAGTATAAAGAATTATTAAAGGATACAAAATTATAC
TTTGTTTCTAATATAAACTTACCTGACAATAAGGAGTTTATTACAGTAGGTGATGATTTAAAGTACCTAT
CCTTATTAGAGCAACTTGTAGTATTAGAAGATAAAGACCTAGACATTAACTTTAGTCAGTATACTAAAGA
CACGGCTTCTAAGTACACTGAGTTGTTTAGCTTTAAATCTACTTATGAGGAGGCAAAAGAAATGGGTCTA
GTAGGTTACCCCGCAGATATAGTATTACCTACTATGACTGACAAGTTTTACAACGTAAATGATTTGTATG
TACTATACGAAGTAGCACCTGAGTATAAATTACCTTTAGCATATGAATGCCTTAAGGATAAAGAAAAAGG
TATTGTTGTTATAGGTTCACAAACAAGAGGTACTAGTGATATCCTTACTTTCTATGTAAAAGGTTATGAT
GTTAATAGTGTTGCTAAAACATTCGGAGCATCTTATAATGAAAATTCTAATATATTCAGTATATTTATTG
ATAGTCATATCCATGTGTTAGGTGAGAATATGAATAAGTATTTAATAACGGAAGGAAGTATTTATGAGTA
A
>vB_SauS-E_53 # 25715 # 25984 # -1 # ID=1_53;partial=00;start_type=ATG;rbs_motif=GGAGG;rbs_spacer=5-10bp;gc_cont=0.267
ATGGATATTAAAACAGTATACTTAACTTCAGATAACGACCATTTGAAAGTTAAAAAATTAATGGAAAGTA
AGGAAAAGTATATTGCAGTTACGTATGATAATAAATCAGTAAGTAAGGTCAATGTCGTTATGGTTATTAA
TGTTATTAAAGACCTAGTGCATATGTATAGGTATAAAATTGTTGAGTATGGGTTATCTAATAATGATAAG
GATAAGGAAATGGTAGGGTATTTATTAGAAAGGATTGAGGATTGATGTTATTTATTTTAA
>vB_SauS-E_54 # 26088 # 26294 # -1 # ID=1_54;partial=00;start_type=ATG;rbs_motif=GGAGG;rbs_spacer=5-10bp;gc_cont=0.329
ATGGAAAAAACATTAAAAGTATATAAAGATGGTGAAGTAGTAGGTACTAAGACTGCTGAACAAACAGGTA
AAACAACTATTTCTATTAGTGGTTTAACAGCAGATACTACGTATCCTAAAGGAACTTATAAAGTAGCATA
CTCTAATGAGTCTGGTGAATCAGAAAAGGTAGATGTACCTGAATTTAAGACATCGCCACATAATTAG
>vB_SauS-E_55 # 26311 # 26823 # -1 # ID=1_55;partial=00;start_type=TTG;rbs_motif=GGAGG;rbs_spacer=5-10bp;gc_cont=0.316
TTGGATAAATTAAATTTATACAAAGATGACCAGCTATTAAAAAGTGAAGAGAAACAAGCAGGTAAAACAT
CAATTACAATTGATAACTTAACTGCTAACACAGACTACCCACAAGGTACATATAAAGTATCTTTCTCTAA
TGAATCAGGAGAATCAGAAAAAGTAGATGTACCTGCGTTTAAGACTAAAGATATTAAAGTAGTATCTGTT
ACTTTAGATGTTGAAAGTTTAGATTTAAAAGTAGGAGAAACACATAATTTAGTAGCTACGATTGAACCTA
GTAACGCAACAAAAGCTACTTATACATTTACTTCAGAACATGATGATATTGCTAGTGTATCAAGTAAAGG
TTTAGTAGAAGCTAAAGCAAAAGGTCAAACTACAATCACTGTTACTACTGATGATGGTAATCATACAGAT
ACTGTAACTGTAGTTGTTAAAGATAAAGTACCTGAAGCTCCTACAGATGTAACTGTAGACCCTAAAGAAA
CAACAGCTGATATTACAGCATAA
>vB_SauS-E_56 # 27024 # 27476 # -1 # ID=1_56;partial=00;start_type=ATG;rbs_motif=GGAG/GAGG;rbs_spacer=5-10bp;gc_cont=0.320
ATGGCTAAGAAAAATATTAATGAAGTATTAAAACAAGCTACCGCTACTGTAGCAGATAAGTATTTACAAG
TTCAAGTAGAGCAAGATGGTTATACACGTACACACCGCGGTCAGTATAACTACAAAGTAGTAGATAATAA
GGGAGAATTATTCTTATACCCGATTGAAACAGATGGTAGAGGAAATATTAAAATTATGAAAAAGGCTCCT
GTTGCTTATACAGATGGAGACCAAATTCATTTTGTAGTTAATACTGTTAAAGACCCTTACAACCATGCTT
TTATTAGAACTGAAAATATTAAAGGTAAAGATAAAGGTAAACAATTAATACAAGCGTTTTTAGCATTCGT
TGAAGACCGTTTCAGCTTTGGAGTATACAATGTATTCCTTGCTAATAACAAGAAGGATGTTTTTGCTTTA
GTTGATGCTGAAAGTAAAGATGCTAAAAAGTAG
>vB_SauS-E_57 # 27580 # 28239 # -1 # ID=1_57;partial=00;start_type=ATG;rbs_motif=GGAG/GAGG;rbs_spacer=5-10bp;gc_cont=0.302
ATGAAGAAAGTTAATAATGGGAATAGATATATTATAGACTTAGATGGTATTCCTACTGACTTTGGTAGAG
ACTTAGACATGCTTTTAAAGAGATATAAAAACCTTAGATGGTCATTATTTCATAGGTACTCTAGAGGTAT
GAGTCATGACTTTGAAAAACAAGAGTTACGGGAATACATAGATGAGCAGTTTATTAAGTTAGTTAAGGAG
TATGATATACAAAGTAAAGTAGATTTTCCAGGGTATATTAAAACGAAACTAACACTACGAGTACAGAACA
GTTATATTAAGAAGAACAATAAATATAAACGTACTGAACTTGTAGGTAAAACAGATTATACAGTAGAGTC
CTTAACACAGGAGTTAAATGTGGGATTAGAAGAAAATGAATTACTTAATTATGTCTTTGATGACACACAA
TTTACTGAAGTACAAAGTGAACTGCTAAAAGAACTCCTTATTAATACAGATAAAGAAGACAACGCATTTA
TTGTTTCAACTGTAGCTAATAGGTTAGAGGTAGAGCGTTCAGAAGTAGTTAAGGAGCTTACAGAACTTAA
AGATTATGTTAAATTTAAAATAAATGCTTACCACGAACAAAACAGTAGAAGATACATTAGAGACAACAAA
ATAGATACACAAAATAATGTATGGGAATAA
>vB_SauS-E_58 # 28226 # 28579 # -1 # ID=1_58;partial=00;start_type=ATG;rbs_motif=AGGA;rbs_spacer=5-10bp;gc_cont=0.319
ATGAATAATCTAATAGATAGAAATATTAATAGTGTTAAAGAAGCATTAGGCAGGGCTAATACAAATGACG
TATTGCCCTTACCTTATATTGAAATAGCAGAACGTTTTAAAAAAGCTAGAGATACTAAGGAAGCTATTAT
TGTAGAAGAAGCAGGCTTTCCTTACACTGATTCTACAGTTATGTATATTGAGCATGTAGAGTCAAGGTGG
GCAGGGGGTTACTCTTTAGTACGTTATAATGGTTCTGAAGTTAAAATACCTAAAACAATACATTATTCTG
ATATCTATGTATCAAATGATGTACACAGGATTAAGATTGTATTTGAGGGAGAACATCCTTATGAAGAAAG
TTAA
>vB_SauS-E_59 # 28572 # 29597 # -1 # ID=1_59;partial=00;start_type=ATG;rbs_motif=None;rbs_spacer=None;gc_cont=0.333
ATGAAATCCACTTTTGCAGTACACTTATCTAGAGTAGCAACACAATTAGGAGTTATTACAGTTTGGATTG
ACATTGAAGGAACAGCGGATAATCAACGTATGGAACAATTAGGTGTAGATGTATCTAAATTGTTCTCAGT
ACAATCAGGTGAAGGTAGACTTAAAAATGTGACTGAATTATCAGTAGAAACTGTAGGTAAAGAATTAGAA
TACTGGATTGACACTTTCAATGAAAAAGCTCCAGGTGTACCTATTTTATTTATTTGGGATTCCCTAGGAG
CTACACGTACACAAGATGAAATTGATGCAGGAGTAGACCATAAAAAACTTGGAACGAAAGCGACAAGTAC
ACAAAAAGTAGTTAATGCTATTTCACCTAAACTTAATGACACAAATACAGGCTTAATTGTTATTAACCAA
GCACGTGATAACTTAAACATGAGTAACCCTTATGATGACCCTATTAAGTCTACAGGAGGAAGAGCTTTTG
AACATGGTGCTAGTTTACGTATTAAAGTATCTAAAGGTAAAGAATCGGAATTAAAACAGAATGATGCTAT
GACAGGTAAACCTACGTATAAAGGTCATGTTATGCGTATTGAAACTAAGAAATCTAAGTTATCTAGACCT
GGACAAAAAGCGGAAGTTGATTTACTATCAGGTTATGAAGTAGGTTCTGGTGAAGACACTGTTCAATTAA
ATGGTGTTGACCCTTATCATACTATCTATAAAGAAGCTGTTGAACGTGGTTTAATTACAAAGGGTACATG
GCGTAATTATGTTACGTTAAATGGTGAAGAAATTAAAAAGTACGATAAAGACTGGGTACCAACATTAATG
GATAATCATGAACTATATTTAGAATTATTTAATAGAGTTTATCATGAAAACTTCCCTAATAAGTATGTAC
CTTTAAGCAATACAAAAGTAGACATTACCCAACTAGAAGAGTTTAAAGCATTACAAGATTACTACGAAGA
GCTTAGCTCTACTAATAAAGAGACTAAGGAAGATGTAAATGAATAA
>vB_SauS-E_60 # 29831 # 30064 # -1 # ID=1_60;partial=00;start_type=ATG;rbs_motif=AGGA;rbs_spacer=5-10bp;gc_cont=0.312
ATGGTTAGAGCAAAAAAAGGTAAAGAAGTAGATACTACAAATTTAAATACTATTGACTTAGGTAAAGAAT
TAGGTTTAACTTTACTATCAGATAGTAATAGAGCAGATATTAAGAATATCATTCCTACTATGATTCCACA
ATATGATAGAATTTTAGGTGGAGGTATTCCTTTAGGTAGATTAACAGAAGTGTACGGATTAACTGGCTCG
GGTAGACAATATTTGCCCCTTTAA
>vB_SauS-E_61 # 30127 # 31287 # -1 # ID=1_61;partial=00;start_type=ATG;rbs_motif=AGGAG;rbs_spacer=5-10bp;gc_cont=0.346
ATGGATTTTAATCAATTTATTAATCAGCAATCAGAAAAGCTACAATCAAGTGGTTTTGACAATGAGGTAG
AGACGTACAAACCAAAGAATCCGGTTTTGCGATTAGGAAAGATTAAGGACGTTAACAATAATCAAATTAA
TAAAGAGTCTGCACTTGTACGTGTACTACCGCCTGTAGCAGGTTCTAATGAGTTCTTTAAGGAATTTAGA
ACATTAGGTATTAACTATGTTAAAAAAGACGGGGCACAAAAGTTCTCTATGCTTACTTTACCCGAGAAAG
TTAACTCATCTGTTGTAGACCCTTATGTAAATACATGGTTAAAGCAAGATGTACAATTTAGTAACTTTCC
TAATAAACCTGCACGACGAGCATATATTCATGTTATTGAATACTTTAATCAAAATGGTCAATTAGTTCCT
AACACAGATGAACAAGGTAATGTTATTATTCAACCTATGGAGCTATCTAATACGGGTCTGTCTCAATTGA
TTGACCGACTAAAAGATAGAATGTTATCACCATCACCTACTGCTACACACAGCTTTATTTCAGCCGATGA
AGCATTCCCTATTAATATTGCTAAAGCTAAAAAAGGTGAAAAATCATGGAATGTAACTGTTTATCCTACA
GTAAAATTAGGTGCCTTACCTCAAGGTTGGGAACAGCAGTTATCTGATTTAGATAAGTTAGCTACACCAA
CAGAGGAAAATAATCCTAACTTTGTAAACTGGTTGATTAACAATGTTAATAACACAGAAGTTTCTCATGA
TAATTTTAAATTCAATAGAGAAACAAACACATTAGGTGAAGAACCATCAACACAAGAGCAAACACAAGCT
CCTACGCAACAAAGTGTAGAGCAACAATTACCTAGTAATTTAGGTGGACAAAATAACACACAACCAAACT
TTGATAATGTACAACAACTAACACCACAAGTTCCCCCACAACAAAATACACAGTTTGGTCAAGGAACACC
TGTGCAACAAGCACCACAGCAACCAACACAACAAGAACAAAGTAATCCATTTGAGAACTTTGATGCTAAT
AACATTGACGATTCTCAAATCCCATTCAACACAAATGAATCAACACCAGAACCACCTAAACAAAATCAAC
CTAAGAGTGTAGATGATGTATTAGCAGGTTTAGATTTATAA
>vB_SauS-E_62 # 31358 # 31840 # -1 # ID=1_62;partial=00;start_type=ATG;rbs_motif=GGAGG;rbs_spacer=5-10bp;gc_cont=0.331
ATGGAGATACATTTAGATACATTAGATTTCAATGAGTTAACCTTAAAAGATAACAATGGAAACACTCAGA
CTTTTAATATCCATGATGAACTAAAACTTAGTGAATATACAATTCAAGACGAAATGTACCAACAGTCGTC
TAAATTTGCATGGTGGGCTTCATTAAAAGAACGTGTGAGTAATTATACCGAAGCAGAGCAACGTAAGTTA
GAAAAAATAGGAGCTCAACTTAATCTACAAATTAGAGCTCAGTACGAACAACAGGGAAAGAAACCTACAA
AAGACCAAGTAGAGTCTGCTGTATTTCTTTCTGATGAATATCAACAGCAAGCAAAGGTTGTAGAAGCATG
GAATTATAGAGAAAAACAATTACATTATATCGTAAAAGCTTTTGAAACACGTACAACTATGTTAGTACAG
ATTAGTGCGGAACTAAGACAAACAAATAAAAATGGTGGTGTTACTAACCCATTTACACATTAG
>vB_SauS-E_63 # 31865 # 35077 # -1 # ID=1_63;partial=00;start_type=ATG;rbs_motif=4Base/6BMM;rbs_spacer=13-15bp;gc_cont=0.302
ATGAAAGTTTTAATTTTATATGACTATATCAGAGAGGAACACTTTTCAGTTAGTAATGATGGTAGTGTTA
AGAATGTACTATTAAATACACCTAATGGTAGAGTACTAAAACAACTATTGTCTAATATTTCTGGTATTAA
TAGAGATAGGAGCACAAAGGATTATGACATTGATTTTTTATATCCTAAAGTACCTACACCTATTAAGAAT
AACTATGGTAAAACAATTAAGTACCAAGACGTTAAGTTATCTGAAGTTAAACCTTACTATGAAAGAATGA
GTCAAATAATCATAAACAATAAGTACGATATTATTATTCCTTTAGGTAAGCTAGGGGTTAAATATTTATT
AAATGTATCAGCTATCGGTAAAGTTAGAGGTGTACCTAATAAAGTAACTATTACTAGTGAAGATAAAAAA
CATGATGTTTGGGTATTACCTACTTATAGCATAGAGTACACAAACGTTAATAAGAATAGTGAGCGTCATG
TAGTAGCTGACCTTAAGTTATTAGGTAAGTTTGTAGAACAAGGTGAAGACGTATTTAAACCTAAAGAAGT
TAAGTATGAACTTGTTACAAGTATTGAGCGTGTAAGAGAAATATTTAATAAAGAAGTAAAGAATGATAAT
CATGACGGTGTAGACATTACCGCATGGGATTTAGAAACTAACTCACTTAGTCCTGATAGAGAAGGAAGTA
AACCCTTAGTATTATCAATGAGTTGGAAAAATGGTCAAGGTGTTACAATACCTTTATATAAATCAGACTT
TACTTGGGAGAATGGACAACAAGATATTGATAAAATTCTTTCCTTATTAAAAGAATGGGTAGCTAGCAAA
GAAGACATTAAGGTACTACATAATGCTACTTATGATATAAATTTCCTTATGGCAACGCAAGGTTTCACAA
ACTTTGAAAATAATCAAGACACTAAGGTAGGTTGGTATTTAGCTGTAACACAAGAACAAGCAGAGTCTCT
AAGATTATCAGACCTTGCTTACGAAGTAACAGATGTAGGAGGATATGACAAACCTCTTGAAGATTTTAAA
GAGTGGTATGTATTGAAGCTACTAAGATTCTTATCAGATAAACTAAAAGATATTAAAAAAGAAAATAAAA
AAGTTGCTAAGAAAGAATATAACATAAAATCAAATGAGTATGATACTTGGTTGAAAAATAAACTCGATAA
CATTGATATAGAACTAACAGATGAAGATAAGTATTATGGTATCACAGAAGAGCAAAAAAGATACTTAGAG
TTAAAACTAACACCTGAGGTTATTACAAAGAATATGCTTATGGATTCTGAATTTAAAGAAGTAGCCGAAT
CATCACCCGAGTATATGAGTTTATCTAACAAAGCTAAAGATTATGTATTAGATACATCTATTAATTTAAT
TAACACGTATAAGGACAATACTAAAGTTATTAATGAGGTAGATGGAGGTGACTTTAATTATGATTGGATT
CCATTAGAGCTTATGCATCCTTATGCCAGTGGTGACACCGATGTCTGTAGAAGAATATACTGTGATGTTA
TTGAAAAGTTAAAAGAACAAAATAGACCTAAAGCATTGGACTTAATGTCAATAAGTTACCCTAGATTAAT
TAGAACATTAGCTAGAATACAATCAAATGGTTTACATTGTGACTTAGAATACATGCATAAAAATGATGAA
TTTTATATTAATGAGATGGAAAAAACCCACCAAGAAATTAGAGAGCATTGGGCTATCCAAGAATTTGAAG
AAACTAGGTATAATTTATACCAACTAGCCCTAGCAGAACATGAGAAGAAACCATCTGATAGAGACAAAGA
AATACATGAGTATAGAGCTAAATTTAAAGATGAAGGTTGGAAGTTCAAACCAAGCTCAGGAGACCATAAA
GGTGAAGTATTATATAGCATTTTAGGTATACAGTTACCTTATAGTAAAGAGACAGTTAAGGATAAACCTT
TCAGTAATGGTACTAAAGAAGATGAGTTATCATGGAAAGACTACAAAACAGATACTAAGTCTATAAAGAT
GGCATTATCTTTGGTTGAGAATGAAGATAATAAAAAGCTACTAGACTTACTTATTTATTATGCCTCTTTG
CAAACTAAAAGAAATTCTTTTACTAAGAAATTACCTAAAAGAGTAAATAAGAATACACATAATTTACATG
GTAACTATAATAGTACAGGAACTGCATCAGGTCGATTAAGTAGTTCAAACATTAATATGCAACAATTACC
TGCTCATACATCTGATATAAATAAGTTTGATTATCACCACCCTATTAAACGTTCTTTTATCTCTAGATTT
AAAGATGGTGTAATTTTACAAGCCGACTATAGTGCCTTAGAGATGCGTATTACGGCACTATATACAGGTG
ATAAAGAAATGTTAGAGATGTTTTTAACAGGACAAGATATTCATAAAAATACGGCAAGTATTATGTATGG
TAAAAGTATGAAGGACGTAACAGCAGAAGAAAGACAAGCCAGTAAAGCTGTAGCCTTTGGTTTAATTTAT
GGTGAATCGGAATTTTCGTTTGCAGGTAAAAATAATATGACAGTTGATGAAGCTACTGAAATATTTAATA
AGTTTTATTCTAATAAACCTGCTATTAAGAAGTCTATAGATGAAACTCATGAGTTTGTTCAAAAACATGG
ATATGTAGAAACAATGAATGGACACAGAAGATATATACACTCAGCACAATCTAGAGATAAAAAGATTAAA
AATGAGGGTCTTAGACAGTCCTTTAACACGATTATTCAAGGTACAGGTGGTTACCTTACTAACATGGCTA
TTACTTATATTGACGACTTTATTCAAAATAAGAATATGAAATCGAAGTTAGTAGCTACTGTTCATGATAG
TATTGTAGTAGACTCACCTCCTGAAGAAGTTAATATTATGGCTAAAGTTATTGTCCATGTAATGGAGAAC
CTTCCTTATGATTTCTTAAAAATAAAAATTAATGGTGAGTTAAGACAGTATCCTATAGATGCAGATATAG
AGATAGGATTAACATATAATGATATGGTAGAATACAACGAAGAGTTAATAAAGCAATTTAATTCGTATAA
AGGATATATTAAGTATAAATTAGCCTTACAACAAATCAAAGACTACTATGAATCAGATAAACTAACTGAG
GAGAAATACAAACAAAAAACGGAATATATTAAAAATAATATTGACAGTTTTAAAGTTATATAG
>vB_SauS-E_64 # 35336 # 35614 # -1 # ID=1_64;partial=00;start_type=ATG;rbs_motif=None;rbs_spacer=None;gc_cont=0.269
ATGATGAAAAATAAGAGATTGTCTAATAGTTTCCAACAAATAGGATTAGGCTACATTATTGAATGGCTCA
AATGGAAATGTTATCAATATGATATAGAACTAAGACAAGTAGATAGATTTTACCCTTCAAGTCAAATATG
CAATCAATGTGGAAATAGACAAAAAATGCCTTTAAATAAAAGAATTTACGAATGTGATAATTGTGATATG
ATAGAAGATAGAGATATAAACGCAAGTATTAACTTAAAACAAGCAAAAGAATATACAATACTAGTATAA
>vB_SauS-E_65 # 35897 # 36208 # -1 # ID=1_65;partial=00;start_type=GTG;rbs_motif=GGA/GAG/AGG;rbs_spacer=5-10bp;gc_cont=0.314
GTGAGTACAGCAAATAGAAGAGATATAGCAAGAAAGATATCTGAGAGTACAGGGTACTATATCCAAGACG
TAGAAGAGATACTAGAAGCAGAAACAAAAGCTATTTCTGAATTACTACTTGAAGATTACGATAAGGTAAA
GAATCATAAGTACTTTCAAATAGAAGTAGTAGAGCGTAAGGGTAAAAAAGCATGGGATGGACTAAATAAA
ACATACTTCACTTTACCTAATAGAAAGGCACTAAAGTTTAAACCTTTGTCTGAATTAGATAAAGTTATAG
ATGTATTAAACAAAGAGGAAGAAAACAGTTAA
>vB_SauS-E_66 # 36217 # 36966 # -1 # ID=1_66;partial=00;start_type=ATG;rbs_motif=AGxAGG/AGGxGG;rbs_spacer=5-10bp;gc_cont=0.287
ATGAAAGGATGAATAGTTATCGCAAAAAATAAAACATTAACTATATATAATAGTGATAGATATTTTAATA
TACATGTAAAAAACAAAGATGAATTATCTAAAGCTATTAAAGTTACAACTTTAAATGAAGATGAGATAGA
AAAAGATATGGACAACTTAGCTAATAAATCAACTAGGTATATACTAAGAGATGATAAACATTACATGCTA
TTTAATGAGAAGTATAACAATGATAAGTTGATTGAAAAAATATGCAAGCACGGTGGACAAGTAACATACT
ATACCGATTCAGTAATTCCTTACTATGTGCTTAAAGATTTATCAGCTCACCCTAAATCATCAGTTGTATA
TAGAATGCGTAGTAAGTTTAGTAACAAAGAGATGGATAATATAGCTTTGAGTTTCATGGGAACAAAAGTC
ATTATTGATATTTCAGTTGTATTTCCTTACGTCAATCCTTACGATATTATTAGAAGTTTATACGATGTTA
AAACGAATGTAGACGAGGTTCATCTATCATTCCCTCGTATTAGTTCTATAGACGCTAAACAAGGTAAGTA
CTACACGTATGATAAAGAAGCTTATAAACTAAAACCTAGGTATACGCTTGACTTTGCAGACAAATTAAGG
GTTTCTTTGTCCGTGTGGAAAATGTATATCTATATTCTTGCTAGTAAAGAAAATAAAGATTATGAAATAA
TAGAAGACCTACTTACTGAATTAAAAAGACAAAGAAAGATTAAGATTTAG
>vB_SauS-E_67 # 37026 # 37346 # -1 # ID=1_67;partial=00;start_type=ATG;rbs_motif=AGGA/GGAG/GAGG;rbs_spacer=11-12bp;gc_cont=0.308
ATGGAAAAAGTGAATAGTTTATTAGAGTTAAATACAACAATCAGACAAAAACAGGATGTTATTGTCATGG
TTACACAAGATGAGTGTGCTAAATGTGAAATTTTAAAAAGTGTGATTCCTCTTTTCGAAGCAGAAGGAGA
TATTACTAAACCTGTTTATGTTATTAACTTAGATGATAAAGATGTAGATAGAGAAAAAGCGGTCAAGTTA
TTTGACATTATGAGTACACCTGTACTTATTGGATATAAAGATGGGGAACTTGCTAAGAAGTTCGAAGACC
GAGTAACACCTAAAAACTTAATGGAATTAGATTTACTTTAA
>vB_SauS-E_68 # 37330 # 37656 # -1 # ID=1_68;partial=00;start_type=ATG;rbs_motif=GGAG/GAGG;rbs_spacer=5-10bp;gc_cont=0.275
ATGAATAAAAAAGAAGCGTTTGGATTACTAAGTAGAACTGAAGATATATTCAAATCAAATGATATTTTCT
CACAAGTAAGTAATGTACAAGACCCTATTAAGATGTTTAATAGGGAAGATGATACTAAAGCAGATAGTAA
ATCAAGTAAATTTCAGCTAGAGTTTATTTATAATACATATGTATACATTCTTATATACGAAGGTACATTG
AAGTTATTTAAAGCTGATGGTATGATGCAGTTAACACATGTAGCTGATATTGAAACATTTAAAGATATTA
TTGACACACTAGAAAAGGATGATACAGAAAATGGAAAAAGTGAATAG
>vB_SauS-E_69 # 37669 # 38373 # -1 # ID=1_69;partial=00;start_type=GTG;rbs_motif=GGA/GAG/AGG;rbs_spacer=5-10bp;gc_cont=0.294
GTGATTAACGACCACTATTGAACACAAGGTTTAGGTTACCATTCATACTTACAATCAAAACTCATACCTT
TTGAAAGTATTAAAGCTAGTCAAATTAATGAAGAGATATTTAAATTATTAAAAGAAAAAACTTATAAAGC
TAGTGAGCAGTTAGCTAAACTTTATGGAGAGCCTTCTATTTTAAAAGGTTATGGTAGAAGAAATTCATGT
TTGATGGCGGTAGCTCCTACGACTTCGAGCTCATTTATCCTAGGTCAAGTTTCTAAATCAATTGAACCTT
TTATGAGCAATTATTACGTTGTAGACACTGCTAAAGTAAAGAAAACTATGATTAATCCTTACCTTAAAAG
ACTATTAAAAGAAAAAGGAAAGGACAATAAAAAAGTTATTGAGAGTATCAGGGATAATGATGGTTCCGTT
CAACACCTAACTTTCTTAAGTGATTATGAAAAGGAAGTATTTAAAACATATGGTGAAATTAATCAATATA
ATATATTAGACCAAGCTTCTACAAGACAAAAATATATTGACCAAGGACAATCTATAAACATTATGATTAA
CCCTAAACATGTTACAGCAGAGGAGTTAAATGAACTTTATCTCTTTGCATGGTCTAATGGTATTAAGTCA
TTGTATTATCAACATGGTACAAATGCATCACAACAATTCAATTTATCTAAAATTTGTATTAATTGTGAAG
CCTAA
>vB_SauS-E_70 # 38550 # 39272 # -1 # ID=1_70;partial=00;start_type=ATG;rbs_motif=AGGAG/GGAGG;rbs_spacer=11-12bp;gc_cont=0.268
ATGAGTTATATTTATATGATACAAAATAAAGTCAATAATAAAATTTATATAGGTTCTACTGTAGACTATG
AAAAAAGATATAAGTCACATATGAGAAGTTTAAGAGGTAACTACCATGACAATAAGGTACTACAAAAAGA
TTTTAATTTATATGGAGAATGTTCTTTTAATTTTATAAAACTGTGTGAAACTGTGAGTGAAGAAGAGAGG
TTTGAGATAGAAGCTAATATCATAAAGGAATTAAAAACTTATGAAAATGGCTATAATTTAACTATAGATG
GTAGAGGTAAGTATTTAATAACTAAAAAAACAAGATTAAAAATGAGTAAAAACTCTACAGGTTCAGGTAA
CCCATTCTATGGTAAAAAACATACAAAAGAAACAAGAAAAAAACTCTCTAAAAATGCTAAAAGCAGAACA
GGAAGTAAAAACCCTTTTTATGGTAAAAAGCATAAAGAGGAATCCATAGAAAAAATGAAAAAGTCTTATG
ATAAACTCAAAAACAGTGGTTGGGTTAATCCTCAAAAAGGAGTACCTAAGTCAGAAAAATCCAAATTAAG
AAATGCTAAATCACAACCTAATAGGAAACCTGTATACGCAGAAGGAAAAAAGTATATTAGTGTTAGTGAG
TGTGCAAGGGATTTAGGCGTTGTAAACGCAACAGTTACAAATAGAATAAAAAATAAAAAATATAAAAATT
ATTATTATTATATAGATGATTAG
>vB_SauS-E_71 # 39393 # 41423 # -1 # ID=1_71;partial=00;start_type=ATG;rbs_motif=GGA/GAG/AGG;rbs_spacer=11-12bp;gc_cont=0.312
ATGAGTAATTTTGAATGGTTAAATAATGATTCTAGAGTTTTTCTAGAACGTGGTTATTTAAGTGATGGTG
AAACACCAGAACAAAGAATTAAAGATATTGCAGATTACGCTGAAGATATTTTAGGTATTGATGGGTTTTC
TGACAAGTTTTATGATTATATGAGTAAAGGTTATTATTCCTTATCCAGTCCTATATGGTCTAATTTTGGG
AAAGATAGAGGATTTAGTATTAGTTGTTTTGGTAGTTGGATAGATGATACTATACCATCGATACTTAATA
CTGCTAGTGAAGTAGGTATGATGAGTAAATACGGTGGTGGTACAAGTGGTTACTTCGGTAACATCAGACC
TAGAGGCTCAGAAATCACTGATAATGGACTGACAAGTGGTTCCGTTCATTTTATGAAGCTATTTGAGCAA
ATGACAGATACGATAAGTCAGGGTAGCCAAAGAAGAGGAAGATTTAGCCCTTATCTACCTATAGAACACA
AAGATATTGACGAGTTTTTAGAGATTGGTACCGAAGGTAATCCAATTCAAAACTTAACACATGCGGTAAC
AGTTACTGATGATTGGTTATTAGACATGATTAATGGGGACAAAGAAAAAAGAAAAACATGGGCTAAAGTA
TTAACAAGAAGAACACAAATAGGATACCCCTATATCTTCTTTCATGATAATGCAAATAGTAATACAGTAG
ATGTATATAAAGACAAAGGATTGACTATTAATAACTCAAATTTGTGTGTTGCACCATACACTAAGATATT
GACTGATGAAGGATATAAAGAAATAGGTAAACTTAAAGACCAAAAAGTTAATGTATGGAATGGTGAAGAA
TGGTCTGAAGTAACAGTTAAACAAACTGGAGAAAACCAAGAAATGTTAAAAGTAAAAACTAATAGTGGTT
TTGAATTAGACTCTACACCTTATCATAAATATTATGTATTAGAAACAACTAAATCAGGTAAAAGAGCAAG
AAAAAATAAATACAAAGAAGTTAGAGCTAAAGACCTTAAAGTAGGAGATAAATTAATTAAATTTGATTTA
CCTATTATCGAAGGTCAAAAAGAACTAAATTTTGCTTATGATAATGGTTTCTTTACTGGTGATGGTACAC
TAAATGGTAAAAACCAAGTTATCTATTTGTACGGTGAAAAGCAAAAACTTATTGATTATTTTAAATCTAT
AGACAAATGGTCAGAAAGTAAAGAACAGGATAGACATGTAGGTCTTACTAAAAAATTAGAAGATAAATAT
TTTGTTCCAATGAACGAGTACACTATTGATAGTAGATTAAAATGGTTAGCAGGTTTCTTAGATGCAGATG
GTACAGTAACAAATAATAATGGTTCTCAGTCTATTCAAGCAGGTTCAATTAACAAAGAGTTTTTAAAAGA
TGTACAATTAATGTTGCAAACATTAGGAGTAGATAGTAAAGTAACTCTAGGTAAAAAAGAAGGAACTTCT
ATGATGCCAGCTAATGATGGTACTGGAGAATATAAAGAATTTAAGATAAAAGAGCTATATAGAATATTAA
TAAGTGGTAATTCTTTATATAAATTAAATCAATTGGGTCTTGAATGTAATAGGCTTACATGGGAAACAAA
AGAACCTAACAGAGAATGCTCTCAATTCATAAAAGTAACAGGAATTGAAGAAATTGAAGAAACAATGGAT
ACTTTCTGTTTCACAGAACCTAAGAGACATATGGGAATGTTTAATGGTATTTTAACAGGTCAATGTAGTG
AAATCATGTTACCTAATAAAGAAGATTGGTCATTTGTATGTGACCTATCTAGTATGAACCTTGTTAAGTA
TGATGAGTGGAAACACACGGATGCTGTAGAGACACTTGTTTACTTTTTAGATGCTGTTATGTCTGAGTTT
ATTAGAGACTTAGAATATCTAAGAGACTCAGATGAAAAAGATAAGCAAGAAGCATTTAAATTTATGGAGA
GAGCTTATAACTTTTCTGTTGAGAATAGAGCCTTAGGAATAGGTGTAAACTACTGCACCCTTACTCAGTA
A
>vB_SauS-E_72 # 41439 # 42776 # -1 # ID=1_72;partial=00;start_type=TTG;rbs_motif=GGA/GAG/AGG;rbs_spacer=5-10bp;gc_cont=0.306
TTGATTACACAAATAAAAAAACGTGATGGTTCCGTTGTAGATTATGATTTAAGTAAAGTTACTAATGCTA
TTTTAAGAGCCAACTCAGAAACAGAAGAATATATTGAAGATGTTATTGATTCTCTTGTAGATGACGTAGA
CTCTTTACTAGAAGAACAAGACACTATCATTACTGTAGAATTAATACAAGATATAGTAGAAGAAGTTTTA
TTTAGTAGTATGTATAAAGATACTGCTAAAGCTTTTATTTTATATAGGGATAAAAAGAAAAGAGAGCGTA
AAAGAGACTTATTCAAACCAAGAAAAGAATTAAAACCCTATGAATACCCTGAATTATTAGAATATAAAGA
TGCTATACGCCAAAGTTACTGGGTACACACTGAGTTTAACTATACATCAGATATTCAAGACTATAAGAAT
AACGTTAAATACAATGAGCAAATGACCATTAAAAAAGCTATGCTAGCAATTGCCCAAGTAGAAGTAGCAG
TAAAGACTTTCTGGGGTGACCTATATCATAGAATGCCTAAATGGGAAACTGGAGCTGTGGGTGCAACTTT
TAGTGAGAGTGAAGCACGTCATGCCGACGCTTATTCACATTTATTAGAGATTTTAGGTTTGAATGAGGAG
TTTAAAACAATTGACGATATTCCTGCTCTTAAAGAACGTGTTGATGAGTTAGCGATGCATGTAAAACTAA
GTAAGAGTGAGGATGATAGAGATTACGTACTATCTGTTTTATTATTTTCTATATTTATTGAACATGTATC
TTTATTTAGTCAATTTTTAATTATGATGAGTTTTAATAAATATAAAAACTTATTTAGAGGTTTATCAAAT
GCTATTGAAGCTACATCTAAAGAAGAGCAAATCCATGGATTATTTGGAACAGAAATCATTAATATTCTTA
GAGAAGAAAGACCTGAGTGGTTCAACAAAGAAATGGAAGATGCAGTTTACACAGCCTGTAAAAAATCTTA
TGAATCAGAAACACGGTTACTTGATTGGATGTATGAAGATGGGGAACTAGAGTTCTTACCTAAGAAAGTA
GTACAAGAATTTATTAAAAATAGGCTTAATAACTCTCTAGTAGCTGTTGGGTATACTAAACTTTTTGATG
TTGATGAAGAGTTACTAAGTGAAGTGTCATGGTTTGATGATGAAGTTATTAGTACTAAGTTAACGGACTT
TTTATCTAAACGTTCTGTAAACTATACAAAATTTAGTAATTCTGTAACGGAAGATACTATTTTTTCAACG
GAATCTGATTTTGAAAATACTGGTAAACGAGTTACTAAAGATAAAGTAAACGCTATTTTAAGACTAAAAA
TGATATAA
>vB_SauS-E_73 # 42761 # 43399 # -1 # ID=1_73;partial=00;start_type=ATG;rbs_motif=3Base/5BMM;rbs_spacer=13-15bp;gc_cont=0.308
ATGACAAATAGTAAAAAAAAAGGTGATGTATTCGAAAGAAAGATTGCCAAAGAACTTTCTGATTGGTGGG
GTTATCCTTTTAGTAGGTCTCCACAATCAGGAGGTGCATCATGGGGAGCTAACAATAATGCTGTCGGTGA
CATTGTAGCACCTTTAGAGTCTAATTTTCCATTAGTTGTAGAGTGTAAACATAGAGAAAATTGGATTATG
GATAATGTTCTACTTAATAATAAAGAACCTCATACATGGTGGGAACAAGTTATAGGAGATAGTTTGCAAG
TTAATAAAACTCCTTGTTTAATATTTACAAGAAATAGAGCACAGTCATATGTAGCATTACCTTATATAGA
AGATGTATATGTTAAGTTAAGAGATGAAGAATACCCTATTATGAGAACGGATTTTATTGTAGAAAATGTT
AGAAAAGATAAACATTTTTATGATGTTCTTATAACTACGATAGATGGGTTGACTAACTTAACACCTTCTT
ATATTATATCTTGCTACAACAAAAAAGAGATTAAACCATATAGAGTTGTCAAGTCTAAAATATCTAAAGT
TAGTAAAAAAGAAGATAAGTTGATTGATGATTTACTTGATGGTATATGAGGAAGGGATACTAGTTGATTA
CACAAATAA
>vB_SauS-E_74 # 43389 # 43868 # -1 # ID=1_74;partial=00;start_type=ATG;rbs_motif=AGGA;rbs_spacer=5-10bp;gc_cont=0.325
ATGGAAAAAAATATTAGTACACATACAAAAGGTATTTCACAAAAAGATATGGACATGTGGTTAGAAGCTA
TTACACAAGGAACAGTAGAAGGCAAGGAATTAACTGAGGACACTGCTAAGCAATTACATCGTATTGGAGC
ACGTAGTGTATCATTAGATGAGGCTACTAGAATTGCACGAGCAATTAATGCCGTTACAGTTCAAGAGTAT
GCATCTGCCTTTAATGATGCTTTTAATGCTATTGATTTGTTAATGATTGTTATGGAAGATAACCTAGATG
TAACTACTGAGCAAGTAGAGAAGGCGCAACTTAAATTAAAAGAAAAACGTGAAAAGTATTTAGAGGAAAA
ACAAGAAGAAGTAAGAAAAAAACAAGAAGAAGTAAGAAAAAAACAAGAAGAAGTAAGAAAAAAACAAGAA
GAGCATAAAGCAAAAGAAGATAATGAAAAAGTAGTGCAGTTGAAGAAACATGACAAATAG
>vB_SauS-E_75 # 43868 # 44224 # -1 # ID=1_75;partial=00;start_type=ATG;rbs_motif=None;rbs_spacer=None;gc_cont=0.291
ATGTATAGTATGTTACAATACATATATAAAAATAAAGGAAGTGTTATTTTGGAAGAGAAAGATATTCTAC
ATTTTGTAGATGAGTATGTTACAGCATTACGTGTAGGTAATGAACAGCGTATGCACCAATTAGAAGAGTT
AGGTAAAGAACAAACAGCAACTTTAACAGATGTTATGAAAGCTATTACTAACTTATTGTTAGGTGTTAAT
AAACAAATGGTTGACCTAGAGCAAAATACAGAGTTAAACTTAAACATTCTAATTGATGCTTTATACAAAG
CTGAGTTAGTTAACGATGACGTATTAAAATATATTGAGGAAGCAATTGAAGAATCAAAAGAAAAGGATGG
AGAATAA
>vB_SauS-E_76 # 44237 # 45313 # -1 # ID=1_76;partial=00;start_type=ATG;rbs_motif=AGGA/GGAG/GAGG;rbs_spacer=11-12bp;gc_cont=0.282
ATGAGGTTTGAAGACTTTTTAAGTCAAGAGATTGGAACACCCAAAGAGAATACTGTAGGAGAATTACGAT
ATTGTTGTCCTTTTTGTGGGGAACAGAAATACAAGTTTTATGTTAAGCAGTCTTTAGACTCTACTAATGG
TATGTATCATTGTAAGAAGTGTGGAGAACATGGTAACCCTATTACTTTTATGAAATCTTATTATAGTATT
ACAGGTAGACAAGCTTTTGAGTTATTAGAAACAAAGAATATTGATATACAATTCTCACCAACATTAGAAA
TATATAACACAGATTTAACTGAAAGTGAGAAATTATTACTAAGGCTTAATGGATATGCAAAAGATAATAG
TAGTATAAAATCAAAAGCACCTGAACTACCTATAGGGTTTAAATTGATTAAAGATAACTTAAATAATAAA
GAAGTAGTACCGTATTTAAGATATCTCAAGAATAGAGGTATTACACTACAGCAAATCCTAGACTATAGTA
TAGGGTATATTATAAATGGTTATTGCTATTCTTATGGTATTAATAATGAGAAAAAGAAAATAGTACTTAG
AAATAGTGTTATATTTTTTACTTATGACAATGAAGGTAAGTATATATACTGGAATACAAGAAGTATTGAA
ACAAATCCATATATTAAATCTATAAATGCACCTTCTAAACCTAATGAGTATGGTAAAAGCGATGTTATAT
TTAATTTAAATATAGCTAGTAAACAAAAGTTTGTTGTTATAACTGAGGGTGTTTTTGACGCCCTTACATT
TGATAAGTACGGTATAGCTACGTTTGGTAAACAAGTTTCAAAGATACAAGTTAATAACCTCATTTCAAGT
ATTCCTAAAGAAACACCTATATATATTATGTTAGACACAGACGCTACAGACTTTAGTATTAATTTAGCTA
ATAAGCTTATCTCACATTTCAATGTAGTGTATTTAGTACCACATGGTAATGAAGATGCTAATGATATGGG
TATGGAAAAAGCTTTTAGTACTTTGAAACACAATAGATTTTTAGTTACACCTGAAAGTATTCAAAGTTAT
AAGTTACAACAAAAGTTAAAACTTTAA
>vB_SauS-E_77 # 45327 # 45920 # -1 # ID=1_77;partial=00;start_type=ATG;rbs_motif=AGGA;rbs_spacer=5-10bp;gc_cont=0.286
ATGAAACTAAAGATTAAAGATAACCAGTTTGCATCTTTAACAGTAAATTATACAAACAATGCAAAGTTAC
ATATAGATAATATTCCTGTTTCTACTTTAGTAGACTGGTACCCTTTAAGTAATGCATACGAGTATAAAGC
TAGTAATGACTTTGGATATATTGAACTAAAGAGATTACGCTCTAGCTTACCTGTGTCTTATGGGTTAACT
CACCAAACCTTATATAAATGTGAAACTGTTAAATGTAAATTAGGATTATGGTATAACGAAAAAATAAAAG
AAGATAATGAGAAAATTATTGAGAAAGCTAAGTTGTACGGTTTACCTACTATAGATGAACCCTTCACAAG
TAAAGATGTAAAGCAAGGATTTAGTGACTTAGGTGTTATTTTCCAAACACTAAAAACAATCAGTACAAAA
GAGTACTTGAAAGATAAAACAATTGAAGAGATTAACACCTTTAGTAAGAAATCAGAGGATTATCAATTAA
ATGAAGTACTCAAGTACAGTACAACACTGGTAGATGATACTTATAGTGATTTAAGTCAAATCTATAATAT
GTTACTATTAATGAAGAAAATTGTTTCTATATAG
>vB_SauS-E_78 # 45904 # 47838 # -1 # ID=1_78;partial=00;start_type=ATG;rbs_motif=AGxAGG/AGGxGG;rbs_spacer=5-10bp;gc_cont=0.282
ATGGTTAAGTTTAATTATGTAGAGATGAATAACTTTTTAGCTATTGAGCATATCAAGCTAAATCTGGATA
AGCAAGGTCTTGTACTTATTGAAGGTATTAATAAAACAAATGATAGTTTTGAAAGTAATGGAACAAGTAA
AACAAGCATGATATCCTCTATCACATATGCACTGTTCGGAAAGACTGAGAAAGGTTTAAAGGCAGATGAT
GTTGTTAATAAGTATAAGAAGAAAGACACCTACGTTAAGCTTTCTTTCAACATAGGTAAAGACGAGTATT
TAATCGAAAGATATCGTAAACACAAGGAACACAAGAACAAGGTTAAGCTGTTCTGTAATAACAAAGAGAT
AACAGGCTCTACAAATGATGTTACGGATACTCAAATACAAGAGTTATTTGGTATTCCTTTTAATACATAT
GTAAATGCTATTATATATGGTCAAGGAGACATTCCTATGTTTTCACAAGCTACCGACAAAGGTAAAAAAG
AAATACTAGAATCTATTACTAAGACTGATATTTATAAGCAAGCCCAAGAAGTAGCTAAAGAAAAAGTTAA
AGAAGTAGAGGAGAAACAAAGTAAAGAACAACAAGAAATAGAAAAACTAGAATATAAAAGAAACCTAAAA
CAAGAACAATATAATAATGAAGTAAATAAATATAATAACTTATTAGAGCGTAAGAAGCAAGAAGAGGAAC
AGTTTAATCAAAAGAAACAAGAGTACGAGAATAAATTAAAAGATTTAGACAATCAGATTAGTGTATGTAA
AGGTAGTATTCCTAAAGTTGAAGACTTTGAATTTGTATTTAGTGAAAATTATACAAAAGCTAACCAAGGT
ATTGAAAAGATTAACACAAATATTAATGATAAATTATTGCCATTATTGAGTCAAGAAACAACAAATAAGA
ATACAACTCTAAATATAATTAATCAATTAAAACAATCTATTAATAAACTAGATACAAATGACCATTGTCC
TGTTTGTGGTTCTCCTATAGATAATACACACAAAATAAAAGAAAAAGAAAACTTAGAATTACAAATTAAA
GAAAAACAAGCTAAAATATCTCAGTACGAACATAATGAGCAGACTATAATTAATAAGAAAGAAGAGCTAC
TAGCTAAATCTAAAGAATTACAACAATTTATACAGCAAGAAGATATAGAAAAGAAAAAACATGATGATGA
TATTCAACGGCAATACAGAGAACAGCAAGAAGTATATGATAAAATTAGCCAATTAGAAAACACTAAAGCT
AATTTAAAAGAACCAATATTAAATGATTACTCTTATATAGAAGAACCTAATGAAGAATTACACAATAAAG
AACTAAAAGATATTGACAATACTATTGACAAACGTAAGGAAAATATAGTACAATTAGAGAGTAAGAAAAC
AAAATATAAACAAGCTGTAGATGCATTTAGTAATAAAGGATTACGTTCTGTAATATTAGACTTTATTACA
CCGTTCTTAAATGATAAAGCTAATGAGTATTTACAAATATTAGCGGGTTCGGATATCGAAATTGAATTTC
AAACACAAGTAGAAAATGCTAAGGGAGAACTTAAAGATAAGTTCGATGTTATTGTTAAGAATAACAATGG
AGGAGAGTCTTACAAATCTAATTCAGCAGGAGAGCAAAAACGTATTGACCTAGCTATTAGTTTTGCTATC
CAAGACTTAATTATGAGTAAAGAAGATATATCTACAAATATAGCCCTTTACGATGAATGCTTTGATGGTC
TAGACACTATTGGTTGTGAGAACGTAGTTAAACTACTAAAAGATAGACTAAAAACAGTAGGTACTATTTT
TGTTATTACTCATAATAAGAGTTTAGCACCTTTATTTGAGAATACAATTACGGTAGTAAAAGAAAACGGT
GTAGCTACACTAAGAAAGGAATTAAATAATGAAACTAAAGATTAA
>vB_SauS-E_79 # 47831 # 48097 # -1 # ID=1_79;partial=00;start_type=ATG;rbs_motif=AGxAGG/AGGxGG;rbs_spacer=5-10bp;gc_cont=0.243
ATGATAGATATTATTATAAAGAATATTAAACCAAGTATATATAAATCTAAACCTATTTTACAGTTCTTAC
ATAATAAAAGAACATATGATGTATGTAATGTTAAAAATATTGATGATGCGATGTACCTTATTAACAAAGT
ATTAGAGGAAGCTAATTATGCTCATTATTATACGAGGGTTATTGAACAAGAAGATTGTTATATTCTAGAT
TATGGTTCACATCAATGTTTCTTTAAATTGTTAAAAGAAGGTGGTACAAATGGTTAA
>vB_SauS-E_80 # 48099 # 49130 # -1 # ID=1_80;partial=00;start_type=ATG;rbs_motif=GGAGG;rbs_spacer=5-10bp;gc_cont=0.315
ATGAAATTTATATTTTTTACAGATAGCCATTTTCATATGTTTACGAATTATAGTAAACCTGATGAAGAAT
ACGGTAATGATAGATTTAAAGAACAAATTGAGACACTACAAAAAGTATTTGATTTAGCTAGAGAAAATAA
AGCTAAAGTTATATTTGGGGGAGATTTATTCCATAAGAGAAATGCGGTAGATACTAGAGTATATAATAAG
GTATTTGAAACCTTTGCTAAGAATCAAGATGTTAAAGTATATATGGTTAGAGGAAATCATGATGCTGTGT
CTAATTCTTTATATACGGAATCTAGTATTGATATCTTTGAAACATTACCTAATGTGGAAGTAACTAAAGA
TTTACGTAGTGACTCACTTTCTAGTAAAGTACAATTAACTATGTGTGCTTATGGAGATGAAACAGAAGAA
ATTAAGGAGTATATTAAAAAATCTTACCAAAAAGATAAAGTAAATATACTAGTAGCACATTTAGGCGTAG
AGAATAGTTTAACAGGTAAAGGCTCCCATAGATTAGAAGGTGCATTTGGTTACCAAGACCTATTACCAGA
ACAATATGATTTTATTCTTCTTGGTCACTATCATAGAAGACAATATTTAAACAATAACCCTAATCATATG
TATGGTGGTTCTCTAATGCAACAATCCTTTTCAGATGAACAAGAAGCTAATGGCGTACACTTAATAGACA
CAGACAAGCTAACATCAACGTTCATTTCATTAGATACTAGAAAGTTTATTACAGTACAAGGTGACAATGT
ACCAGATAACATGAATGATTTAGTAAACCAAGGTCACTTTATTAGGTTTATTGGTACTCCAGAACAAGCT
AAAGTAATTGAATTAGATAAAACAGAAGATGAATCTAATGTACAAGTACAAATGAAGAAAGAATACACGG
TAGAAAAGAGAGTCGACGCTGACGTGTCTGACAGCCCTATAACGATTACTTCTAGTTATGCAGACAAATA
CTATCCAGAAGCAAAAGATGAGATTCTAGAGTGTTTAAAGGCGGTGCTGTAG
>vB_SauS-E_81 # 49200 # 49889 # -1 # ID=1_81;partial=00;start_type=ATG;rbs_motif=GGAG/GAGG;rbs_spacer=5-10bp;gc_cont=0.326
ATGATAAAATTATTACAGGGGGATTGCTTAGAGTTATTAGATACAATTGAAGATAGTAGTGTAGATGCTA
TTATCACAGACCCACCATACAATATTGCAAAAGAGAACAGGTTCACAACTATAGGTAGAGCTGGTATTGA
TTTTGGGGAATGGGGTAAAAATTTTGAAGCTACTTTATGGATTAATAAAGCTATACCAAAAGTTAAAAAA
GGTGGTAATATCGTTGTGTTTTGTGATATGAGACAATTTACACCTATTATTGATACTATGGAAGCATTAG
GCTGTGAATTTAAAGATGTTATACGTATGGAAAAATCTAATCCTATGCCTCGTAATAGGGATAGACGATT
TATTTTTGATACTGAATTTGCTCTTTATTTTGTTAAAAAAGGAGCTAAATGGACTTTTAACCGTTTAGAT
GAAAAATATGAAAGACCTTGTATTAAAACAAGTGTAACACCTAGAAGTGAAAAGCAGGGCAAAGGACACC
TAACACAGAAACCTTTATATGCTATGGAATGGTTGTTAGAGCGCTTAACTAATGAAGGAGACATTGTTCT
AGACTGCTTCATGGGAAGCGGAACAACAGGTGTCGCATGTAAAAAGTTAAATAGGAATTTTATTGGTTGT
GAATTATCAGAAGAATACTTCAGTATGGCACAAGATAGATTACTAAATAATACAAATTAA
>vB_SauS-E_82 # 49889 # 50137 # -1 # ID=1_82;partial=00;start_type=ATG;rbs_motif=AGGAG;rbs_spacer=5-10bp;gc_cont=0.305
ATGAAAATGACAATACAGGAACTACAAGATAAGACTGAATTTTTAAGACACGTAAAGGTAGATACGGAAG
AAGCAATGGATATCCTTGAAGATATATTAAGAGGAGAGCCTTACACAGATGAGGTATGTGAATTGATACA
TTTTTATTCAAGTAAGCTACTAAATGAGATTAATGACAATCATATGTTTAAATTACAGGAGTTTGCTAAT
CATGATGTTATAGAAATTAGTGAAGAGGAAGTAAAATAA
>vB_SauS-E_83 # 50198 # 50413 # -1 # ID=1_83;partial=00;start_type=ATG;rbs_motif=AGxAGG/AGGxGG;rbs_spacer=5-10bp;gc_cont=0.231
ATGGAATTAGAATTAAATAAAATATATAACGAAGATTGTTTAGAAGGTATGAAGAAAATACCTGACAATA
GTATAGACTTAATAGTAACCGACCCTCCTTATTTAATTAATTATAAAACCAACTGGAGAAAAAATAAAGA
GCATAGATTTGGAAAAGTTATTTTAAATGATAATAACGAACAACTTATTATAAATTATATTTTGGTTTTG
AATTAG
>vB_SauS-E_84 # 50423 # 50668 # -1 # ID=1_84;partial=00;start_type=TTG;rbs_motif=None;rbs_spacer=None;gc_cont=0.244
TTGAACTTAAATGAAGCAAAAGTAAAATTAAAAAACTTTAAAGTCATTAATAAGCACGGATTTATAGAGA
CTATAAACACAAAGTACTCTGAAAAGGAGTTAGAGGATGTCTCAACCGATATATTTAATACATTGGATAA
TTACGTAATAGATAAGTATGGTTGTAAATTGTTTAATATTAAGCCTAAAAGAAGTATTATAGAGTTAGAA
TTAACAAACAATAAAATTAAACACTTAAGAAAGTAG
>vB_SauS-E_85 # 50690 # 50995 # -1 # ID=1_85;partial=00;start_type=ATG;rbs_motif=AGGAG/GGAGG;rbs_spacer=11-12bp;gc_cont=0.281
ATGGATGACTTTACTAAGCTTTATAAAAAAGTACGTAGAACATTTACACGTAATAAAGCAGAATGGGATT
ATACAAATACAGGATTAAGAACCTTCCAATTAAAAGGAACTAATGTATGTGTTACATTACTAGACTCTAT
AGCAAGGAATAATACAACAGGATATAAGTACAACGTTATGTCTAATAAAGTACCTGCTATACCTTGCAAT
ACACATCAAGAAGTAATTAAAGCAATTGAATATAAGTTAAAAAATTGAGAAAAAGCCTTGACAATGTATT
TGTTAAGGCTTATACTTTTATTATAA
>vB_SauS-E_86 # 50995 # 52434 # -1 # ID=1_86;partial=00;start_type=ATG;rbs_motif=AGGA;rbs_spacer=5-10bp;gc_cont=0.313
ATGAGTAAACGAATTAAGGAGATTATCCTACATAAGTCTATGAAGGATATACATTTTGCAAGAGAAGTAC
TAGATAAGTTACCTAAAAGTCTATTTGCTACAGAATCGGAAGACATGGGTTACTTATTTACAGCTATAAA
AAGAACAGCACACATTGCTGATAAAATGTCAAATGAATCTTTAGCTATTAAAGTAGAGCAATTAATGGGT
AGTGATAAACAAGATGATGAAAAAGTAACACAAACATTAAAATATTTAGATAGCTTATATACAGTAGACA
TGAATAATAAAGACGATTCTGTAAACTATGAAGTAGAAAAGTATATTAAAACAGAAATGTCTAAAGAAGT
ATTAGTTAAGTTCATAGCTGAGAATAAGCAAGAGGACTCAGATAACTTACCTGAACTAGTAGAGAAACTA
AAACAAATAGAAGTCAGTGACATTAATGGTACTGACGGAGAATTTATTGACTTCTTTGAAGACGTAGATA
AAAAGAGAGAACTATTAAGCAACTTAAGTATTAATAAGTACTCTACAGGTTTCCATTCTATAGACCAGCA
AATTGAAGGTGGTATAGGTAGAGGGGAAGTAGGATTAGTTATCGCACCTACAGGTAGAGGTAAGTCTCTT
ATGGCAAGTAATTTAGGTAAGAACTATGTTAAACAAGGTTTAAATGTTTTATATATTGCCCTAGAGGAAA
AGATGGATAGAATGGTATTAAGAGCGGAACAACAAATGGTAGGTGTACAAAAGAATCAATTACTTAATGG
TGACTTATCTTTAAACACAGATGCTTATAATAAGATACAAGAACACTATAAAAAGAATAGACAACTGCTA
GGTAACTTTTATATCGTTAAACATATGCCTGGTGAGGTAACACCAAACCAATTAGAACAAATTATAATTA
ATACAACAATTAAGAAAGATAAGCATATAGATGTTGTTATTATTGATTATCCTAAACTTATGCGTAACCC
TTACCTTAAGTATCAAAGTGAATCAGATGCTGGTGGTCGTATCTTTGAAGATATTCGAAAATTATCACAA
GAATACAATTTTGTTTGTTGGACATTAGCACAAACAAACAGAACAGCTTATGGTTCAGAAATTATTACAA
GTGAACATGTTGAGGGAAGTAGAAAGATTGTCAATGCTGTAGAGGTTGCTTTTGCCGTTAACCAAAAAGA
TGAAGAATTTAAAAATGGTTTTTTAAGATTGTACTTAGACAAAGTAAGAAACAGTTCAAACACAGGTGAG
AGATTTGTTAATCTTAAAGTAGAGCCTACTAAAATGGTTGTTAGAGATGAAACACCAGAAGAGGCAGAAG
AACATAAGCAAATACTAGCGGAACTTAATGGTGAAGATAAAAGTAGATTTAAAGAAAAACCTAATAAAGC
TGAAGCTATTAATAATTCTTTTGGAGGGCTGAGTTTTTAA
>vB_SauS-E_87 # 52427 # 54013 # -1 # ID=1_87;partial=00;start_type=GTG;rbs_motif=AGxAGG/AGGxGG;rbs_spacer=5-10bp;gc_cont=0.254
GTGACTAAGACAGAAAGAAGATTATATGATTACATTGAAAAAAAATCAAAAAATAATACTTATCAAATAG
CTACTAAAAAAGAGTTAGCAGAAGAGCTAGATGTCTCAGTCTCTACTTTATCTAAAAACCTTAAAAGATT
AGAGCAGGATAACAAAATTAATGTTGTTTCTAAAAGAGGAAATAAAGGTGGTATTGTTATATCACTAGTA
AGAGACTATGATACAGATAGTCTCTTACATTTTAATGATACAGATGACAATGTTATTACTTCTAATCTAG
AATACGCTACTGAATTACGAAATAGATTTTTTCCTAGCTACGTATATGAAAGAAAAGAAAATAAACGTAG
AACAAAACTAGAAATGGTTCAATATAATGCTAGTAAAGATAAAAACAGGAAAATAATATCAGATATGAAT
TTTTATAATAGTAGTTTACCTTACCCTACTAAAGATATTTTTAATATGTCTTATGACCCCGAGGGTTTTT
ATAAAGCTTATATCTTATGTAAGTTATATGACCAATATGCTATAGCACACATGAATGCTAAATATATACA
ACATTTAACATTATCAAATGGTAATGAAGACGTAGATAGACATAAGCATTTATCTGAGTACTACAGAAAG
AAAATGTTACAGAATTTATCACGAGATAGTATTTGTAAAGACTTCTTTGGTAGTAAGACATTTAATACAT
TCTACAACTTTTACTTAAAGATAAAAGATAAGAACATTAATGTTTTTAAATATATGCAAAATGTTTTTAA
GAATACCACATTTGGGTTTGAGAATAAAACACAACCTTATCCTATACCTGCACCTAACTTTTTTAGTTCA
GATAAATATCTAACTAGTTATGAAAATTATGTAAAAGGTATTAAACGAGGTGTAAATAAAACAAATAGAC
AAATTGGGGAAGTAGAGTCTTTAATTAAGTCATCTGATTACCTATTAAATCCTGCTGTAGCACAATTACA
TCAATTATATACAACACCTTTAAATGAAGAGATACATGATATTGATACAATGTTTAAAACAGCTTTAGAT
ATAGAAGATACTATTTATGGTATATTTAATGGCATGAAACATATTATACTTTTATCATATAATAAATATA
TAGAACATTTAATAGAAAAATTACCTAGTAAACATAAAAACTTATTAAATAAATTTATTAAACAATGTAT
TGTAAATGAGTATTCACCTACTACAATACCTAACAATGCTAGACTATCTATGTTTTTAATGCAAAAAGAG
TATAAAGCAAATATCGCAGAATTAAATGGTGGTATAGATAGAAGAGACTTAATAGGTATAAGTTTAGTAA
ACACTACAGACTTAAGTAAACAAGATATTGTAAATATAGAACAAACAACAATGAATTATCTACATATGAG
AAGATTTACTTCAACATCATATATTCTACAAATGTATAGTAATTACTTAGGTTATGAGGTTAATTTAAAA
GAAGTTAAGTCTATAATTGAAAAATATAATTTAATTGATAAAATACCATTGACAAAAGAAGGTATGTTGA
ACTATAATAAGGTTATTGATATAGTAAAGGATGACACATATGAGTAA
>vB_SauS-E_88 # 54023 # 55336 # -1 # ID=1_88;partial=00;start_type=TTG;rbs_motif=None;rbs_spacer=None;gc_cont=0.314
TTGAAAACAGAGGTTGCTAGCGGTATCATAGACCAACTATTACCACAACTAGAAAAAGGAGAGCGTGTAG
CTTTTTTTACAAGTTCTACTGAGATTTTTAATCAATCTGCTGACCGTTTAAGTGAACGATTGAATATACA
AGTAGGTAAAGTAGGTTCTGGTAAGTTTGATGTTAAACAAGTAACTGTAGTTATGATTCCTACTGTTAAC
TCTAACTTAAAAGACCCTACAGAAGGAGTAAAAGTATCTGCTAAAGTAAACTTAAGTAAAAAGATAGCTA
AAGAGATACTTCCTAAATTTGAAGGTGGTAAAAATCAAAAAAGGTTACTTAAGTTATTATTAGAAAGTAC
AACACCTAAAACTAAAGTAGAGCAGAATGTGCTTGATATACTTCAAGATATTTATCATAATTCAAAGACG
GATGCTGAAGTATTAATGGCATTAAACAATCATAATGTTATTTTCCAAAAAGAAGTAAGAAAGAAAAATC
AAAAGAGCTATGATAAATATCATAAAATGCGTGAGTTCCTAGACTCTATAGCTGTAATGATAGTTGATGA
AGCACATCACAGTAAATCAGATTCATGGTATACAAGTTTAATGTCCTGTGAGAATGCACTATACAGGATA
GCACTAACAGGCTCCATAGACATGAAAGATGAGCTACTATGGATGCGTATGCAAGCATTATTCGGAGATA
TTATTGTAAGAACATCTAATGAGTTTTTAATCGAGAATGGCTATTCAGCTAGACCTACAATAAATATTAT
CCCTATTGCTAACCCTGATGATATAGATAATATTAAGGATTACAGGGATGCATATAATAAAGGTATTGTA
CATAACGAGTTTAGAAATAAACTTATTGCAAAACTAACAGCTAAGTGGTATAATCAAGATAAAGCTACGC
TTATTATTATTAATTTTGTTGAGCATGGTGAAATACTATCCACTATGTTGAATGAAATGGGTGTAGAGAA
TTTCTTTTTACATGGTGAAATAGAGTCGGATATGCGTAAACAAAAGTTAGATGAAATGCGTAATGGTAAA
CTTAAAGTTATGATTGCTACAAGCCTTATTGATGAGGGTGTTGATATCAGTGGTATTCGTTCATTAATCC
TAGGTGCAGGTGGTAAATCTTTACGACAAACACTACAACGTGTAGGTCGTGCGTTACGTAAAAAGAAAGA
AGATAATACAACACAGATATTTGATTTTAATGATATGACACATAAGTTTTTATATAAACATTCTAATGAG
CGTAGAAAAATATATGAAGAAGAAAAATTTGAAATTAAAGAATTAGGAAAGTAG
>vB_SauS-E_89 # 55563 # 56018 # -1 # ID=1_89;partial=00;start_type=ATG;rbs_motif=AGGAG;rbs_spacer=5-10bp;gc_cont=0.329
ATGCAGTTAAGACAACAGAATATATATACATATGTAGATTTTGATGAAAGTGACGGGTATATTAAAGATA
TCATACTTAAGCGTGTTCATAAAACGTTAGGAGCTAAGAAAGAGGGCTATCAACATAGCTTAGCTTTTAA
ACGAGGTGTGTGGGATGGTTATGTGGATTTCTACGATTATGCTGAGAACAAATTCCCTAGTGGGTTGTTA
CCTAAGATGATAACATTACTAGGTGAGTTACAATCAAGACATAACTTTCAATACGAAATTATTGATGAAA
AATCTGAAAGCTTTTTAGCTGAAGAAGATATTGATGATGAAATACAGCTACTAGATAATAACGTAGGTAA
GATTACATTACGTGACTATCAGTATGAAGCTGTGTTTAATAGTTTAGTCAATTATAATGGTATATGTAAG
CAAGCTACCAATGCAGGTAAATTTTGCCCCTTATAG
>vB_SauS-E_90 # 56106 # 57470 # -1 # ID=1_90;partial=00;start_type=ATG;rbs_motif=AGGA;rbs_spacer=5-10bp;gc_cont=0.320
ATGGCACTAAATTTTACACCTATTACGGAAAACAGTACAATAGCAGACCTAACAAAACAAGTTAATAACA
TAGGTAGTGTATTAACTGAGGATAGAAATATCTTTGAAGTAACTACAGACTTACAATTAGACGTAAGGAA
AGCACAGAAAGTTAAGTTAACAACGGATAGAGGATTAGCTAAAGATATAGATTATACCAATTACTTAACA
GACATTAAAAAAGTAGGTTTATATTACATAGGAGCACGTACATTGGCTACTATGCATGATAAACCAGATA
TGGAAAATATAGATGTATTACTGCAAGTATTAACATTAGATACTGAGGATAGAGTAATACAAATATTGTA
TACATTGTCAACGGCGGACAGTAAATCAAAAGTGATGCACCGATTCGTTACTAACTACCAAACATCACAA
TGGCAAGTAGTACAAAGTTTACCTAATAATAAATATACATCACGTATAGGTGGAAGTCCTTTTGATATTA
ATACACAAGGTACATATTACGTGTCTAATATGTCGGATATGCCTAGTGGTGTTTATGAAGGATTCTTACA
AGTTTCCATAGACAGTAATAATAATAGAATGTTAAGATTAACGGATAGTAGCACGGGAAAAGAATATCTT
AATGTTAAGAAATCGTATGACAATTGGGGTGCTTGGAGAACTGATTTAGACGTACAAAAGATAAGCAAAT
ATCTTGTATCTAATGTAAATGGAGATGCGGAAAACAATAATTACTCATTATCCGTATATACAGCAGACAA
TATAACATTCCAACAAGCTATAGCTAAACATATTAAAGAAACAAGTAAAACTGTTTTTACTTTCTATATA
CAAGGTGGTGTTTCAGGCTCTCCGTCTACGGTTAGTTGCAGAGGTATATTTATATCAGACTCAAACAACT
ATACTAATTTATATGGTGTATATACCGCAATAGATACTGACGGTAGAACTATTAATGGTTCCGTAAATGG
TAATACATGGAACACAACAAAAACATTACCTGGTTTTAAAGAACTATGGAATGGAGCACATAACTTTAAA
GACACAAATAAAAAAGAAACTATGTCTGATTCTATATCTAACTACCAATACGTAGAGATATACACAAGAT
ACAGAGCCTTACAAAACACAAAAGGTACGGATAAAACAGGTACTTTATGTCATAAGTTTTATATAGATGG
AAATGGTATTTACACATGTTCAGGAGCTTATGTATCAGGAGACTCTAATATTGGAGTAGAGTACTATCGA
GTAACTTTATCTATTACTGGTGATACATGGACAATTAAAGATAGTGCAGTAAATAATAATAAAGACCAAT
ATGTTACACGTGTTGTAGGTATCTCTTTACCATAG
>vB_SauS-E_91 # 57476 # 57832 # -1 # ID=1_91;partial=00;start_type=ATG;rbs_motif=GGAG/GAGG;rbs_spacer=5-10bp;gc_cont=0.297
ATGGTAAAGTATGAAATTGGTAAAGATGAAATTGTGTTACACTTAAAAGATAATAAGTATATTATAGGAT
ATACTATTGTAGGTGGATATGAAGAGAACAATGGTGATGTAAAAGTATCAAGGTCTATTCTACCTGATGG
ATTCTTTGTTGATTTTGTTAGTAATAGGTATGCGTATTATAAGAACACTAACGAAGTAATATATAATAAA
AGCTTTGAAGATAACTCGAAGAGTGTAGAGGACATAGAATACCAACCACCAGAAGAGTTTGTACCTAAAG
AAGACTACAAAAAATTAGAGAGTGAAGTAGAGGAACTAAAAAGAATGTTACAAGAATTGTTATCTAAGAA
AGGATAA
>vB_SauS-E_92 # 57850 # 59796 # -1 # ID=1_92;partial=00;start_type=ATG;rbs_motif=GGA/GAG/AGG;rbs_spacer=5-10bp;gc_cont=0.310
ATGAGCTTAAAAAATTGAAAGGTGATTACACACATGACGTTTAACTACACACCTCTAACAGAATCACAAA
GATTAAAGGATATGTACCCTAAAGTAAATGAAATGGGTAAATACTTAAAAGAAGAAGTTAACTTATCTGA
TTTAAAAACGATTAGTTATCCTGATTTAAATAATGTTTTAAATTTCATACAAGACTCAGGTGACTACTTT
GTAACACAAGCAATAAACACCCCGCAAGGTGTAAGTAATATAGGGTTTTTACACTTAGATAAAAAGGGTA
GTACTTATTATAAGTTATATTATGCCCCGTCTAACACAAATAAATTGTTTGTGAAAACTTATTATAATGG
TACTGTCTATGATTGGGTTAGTTTTAAACTAGATGAAGGTACATTATACGACTCAGGAAATACAATTAAT
GTAAAAAATTTAACAGAGTCCACAACTCAATTTGCAACACTCATAAATCCCCCTAAAAGTAATTTAAACA
CAGGATGGATAAATTATAAGGAAAGTAAAAATGGTACCTCAGCTTTAGCTGAATTTAATCCTATTAATTC
TACTTCAACATTTAAAATGATTAGAAAGTTACCACGCCAAGACCAACAACCTAACTTATTAAGAGATAGT
TTATTCACATTACCAATGACGGATGTAGCTAATATAAGAACGGATTATATAGATAATACATCTTTTTGGG
GTTTTACTAATAATGCATCTACCTCAACAGTTAGATATATGGGTGAAAATACTATTCAATTAGATGATGG
AGGGGAATCATATCCTACAGTTATGTCAAAACGATTTAGAATAGGAGACGAACTATATGTAGGGGATACT
GTTACAATGTCTGTTTATATTAAAGTAAATGACCCTAATTTGTTAAATGGTAATTTCCCCTGCTTTGAGA
TTGCTGGGTATAATTATGTTCATCAAGAAAATAACCCATACACAGGAGGTAGGAGAGAGGTTAACTATTA
TGACTTATCTACGGAGTGGAAAAAGTTCTCCTTTACTTTTACTTTACAATCATATAACCAAGAGTCTAGT
AATGATAAGGTTAATTATATATCAGCCCTACTAAGATTTAACTGCTCTAATTCTACTAATAATGGAGCTA
TTGTGTATTATGCACTACCAAAATTAGAAAAATCATACTCGGTAACTCCTTTTATTACTCATACTTATGA
TAAAAGAAAATATGATGAAATATGGAGTAATTGGACTGAGACAACAAGTAAAGATGAGCTTCAATCACAC
AGTAGCGTAGATACATATAGTAATGACTACTATAAATACGTATGGGATTACCAAAGCTCGAATGGTAGAA
GTCTGCAACAATTAGCAATGTCTGTACCTCAAGGTTTTTATACCTTCTACTGTGATGGTTCTATAAGTGG
AACTCCTAGTAATAAAACAATACAAGGCACAATACAAGTAGCGTATAAAAATAATAATATAAACACTACA
AATAAAGTAATACAAATGGATTTTAGTGATACTAAAGGCAAGAAATATTCTTTAACATATAATAAAGATA
ATAATGGTTGGCAAGCCATGAAAGTTCAAATGGCTAGTAATATCCTTTGGGAAGGAAAGCTTGACCTTGC
TTCAGGAAACACAGTAAATCTATCAGATTCGTTATATAACTATGATTTTATTGACGTAGTATATTGGACT
AGAAGTTCTGGACATAATGCAACTAGAAGATTCCCTGCTACTACATCTAGTATTGTAATTAGAGACTTTA
ACTTAATAAATGATGGCTCTAATTCTAGCGTAGATTTCTTTGAAGGATGTTGTGACATTACTGATAAGAT
AAATGTCACTGCTAAAATGTCAAAAACAATTAACCTAGATGGAAATAGAAATACCACAACAGTCGCACAA
TTCAATCAAACAGGTCACATTGAAGTACTAAAAGTAATAGGGTTAACATATATTTAA
>vB_SauS-E_93 # 59753 # 59923 # -1 # ID=1_93;partial=00;start_type=ATG;rbs_motif=AGGA;rbs_spacer=5-10bp;gc_cont=0.304
ATGCCTACAGAATATAGAGACCCTTACTCACAAGCTAAACTCTTTATTCCTACTGTAGAAGAAAAAGCTA
TAAAAGAAATGGAACAAACATATAAAGATAAACTACAAGAAGTTAATGAGCTTATTGATGAGCTTAAAAA
ATTGAAAGGTGATTACACACATGACGTTTAA
>vB_SauS-E_94 # 59975 # 63433 # -1 # ID=1_94;partial=00;start_type=ATG;rbs_motif=AGGAG(G)/GGAGG;rbs_spacer=13-15bp;gc_cont=0.330
ATGGCAATTAATTTTAAAAGTTCTCCATACTTAGATAGATTTGACCCTACAAAAGATAGAACAAGAGTAC
TATTTAATCCAGATAGACCACTACAACAATCAGAACTAAATGAAATGCAGTCTATTGAACAATATTACTT
AAAAAATTTAGGGGATTCTATTTTTAAAGATGGGGATAAACAATCAGGATTAGGTTTTACATTAACTAAA
GATAATGTACTACAAGTTAACCCAGGTTATGTGTATATAAATGGTAAGATACGTTACTATAATAGTGAAG
ACACTGTTAAAATTACGGGTGTAGGTAAAGAAACAGTAGGTATTAAACTAACAGAAAGAATTATTACACC
TGATGAAGATAATAGCTTATTAGACCAAACAAGCGGAGTTCCTAGTTATTTTTCTAAGGGTGCAGACCGT
TTAGAAGAGAAGTTATCTTTAACAGTCAATGACCCTACTTCTGCTACTATTTATACTTTTATGGATGGAG
ACCTCTATATCCAATCTACTAATGCTGAGATGGATAAAATCAACAAAGTATTAGCAGAGCGTACTTATGA
TGAGTCGGGTTCATATAAAGTTAGTGGATTTGAGCTATTTTCAGAAGGAAACGCCGAAGATGATAATCAT
GTATCTGTTGTTGTAGATGCTGGTAAGGCATATGTAAAAGGTTATAAAGTAGATAAACCAGTTTCTACCA
GAATTAGTGTAGAGAAGTCAAGGGAATTAGGTAAAGCAGAGAATGAAAGTACTGTATTTAATAAATCATC
AAATAGTATTACTTTAGCTAATACCCCTGTAAAAGATGTTCAACGTGTAACAGCGCAAGTATTAGTAGAT
AAAGAGCGTGTTACAAGAAGTTCAACAGGAGATTCTCAAGACTATTTATCTAATAAAACAGCTTTTGAAG
TAGTTAGAGTATGGACAGAAACAAGTCCAGGTCAGACAACAAAAGAATACAAACAAGGAGAAGACTATAG
ACTTACTGATGGTCAAACAATAGACTGGTCTCCTTCAGGTCAAGAACCTAATGGAGGTACATCTTATTAT
GTTTCGTATAAGTACAACAGAAAGATGGAAGTAGGTAAAGATTATGAAGTATCTACAGTAGGTGAGGGAG
TAGGTAAACGTTGGTCTATTAATTTCACACCTGTTAATGGTACTAAGCCTATTGACCAAAGTGTTGTACT
TGTAGACTATACTTACTACTTAGCTCGTAAAGATGCTGTTTTTATTAATAAGTTTGGTGATATTGCTATT
CTTAAAGGTGAACCTAATATTATGAGATTAGTAACACCACCTTTAAATACAGACCCTGAGAACCTACAAT
TAGGTACTGTAACAGTATTACCAGACTCTAATGAAGCAGTATGTATTTCATATGCTATTACTAGATTATC
TATGGAAGACTTACAAAAAGTAAAAACTAGAGTAGATAATTTAGAGTATAATCAAGCTGTCAATGCTTTG
GATGATGGTGCAATGGAAAAACAAAACCCATTAACATTACGTTCTGTATTTAGTGAAGGTTTTATATCTT
TAGATAAAGCCGACATTACACATCCTGACTTTGGTATTGTATTTAGTTTTGATGATGCAGAGGCTACTCT
AGCGTATAAAGAAGCTGTGAACCAACCTAAGATTATTCAAGGAGACACTACAGCTCATGTATGGGGTCGA
CTAATTTCCGCACCATTTACAGAAGAGCGTACAATTTATCAAGGACAAGCATCCGAAACTTTAAATGTAA
ACCCTTATAATATACCAAATAAACAAGGTGTGTTAAAATTAACTCCTAGTGAAGATAACTGGATAGACAC
TCAGAATGTAACAATCACAGAACAGAAAACTAAAAAAGTAACAATGAAAAGATTCTGGAGACATAATGAA
AGTTATTATGGAGAAACAGAACATTACTTATATTCTAACTTACAGTTAGATAAAGGACAAGAGTGGAAAG
GTAAGTCATACGCATATGATAGAGAACATGGTAGAACAGGTACTCTATTAGAGGCTGGAGGACAGCGTAC
ACTTGAAGAAATGATTGAATTTATTCGTGTTCGTGACGTATCTTTCGAAGTTAATGGTTTAAATCCTAAT
GATAATAATTTGTATATTTTATTTGATGGTGTTCGTTGTGCTATTACACCAGCAACAGGTTATAGAAAAG
GTTCTGAAGATGGTACAATTATGTCCGATGCTAAAGGCACAGCTAAAGGTACATTTACAATTCCAGCAGG
TATTCGTTGCGGTAATAGAGAAGTAACGTTGAAAAATTCTAACTCTACAAGTACTACAACATATACAGCT
CAAGGACGTAAGAAGACTGTACAAGATGTTATTATCAAAACACGTGTTACAGTAAACTTAGTAGACCCAT
TAGCACAATCATTCCAATATGATGAAAGTAGAATTATTAGTTCTTTAGGTTTATACTTTGCTAGTAAAGG
AGATAAGTCTAGTAATGTAACTGTACAAATTCGTGGTATGGGAGATACAGGTTACCCTAACAAGACGGTA
TATGCTGAAACAGTAATCAACTCAGATGATATTAAAGTATCTAATAATGCTAGTGCTGAAACTAGAGTAT
ACTTTGATGACCCTATGATGGCTGAAGCAGGTAAAGAGTATGCTATTGTCATTATTACAGAAAATAGTGA
TTATACTATGTGGGTCGGAACAAGAACAAAACCTAAGATTGATAAACCTAATGAAGTTATTAGCGGTAAT
CCATATGTACAAGGCGTTCTATTTACTTCATCTAACGCTAGTACTTGGACTCCACACCAAAATTCAGATT
TAAAATTTGGTGTATATACTTCTAAGTTTAATGAAACAGCTACAATTGAATTTGAACCTATTAAGAATGT
ATCAGCAGATAGATTAGTTTTAATGTCTACGTACTTAACTCCTGAAAGAACAGGTTGTACTTGGGAAATT
AAAATGATTTTAGATGGCATGGCTACATCTACTACATTTGACCAATTAAAATGGGAACCTATTGGTAACT
ACCAAGATTTAGAGGTATTAGGTTTAGCTAAACAAGTTAAATTAAAAGCTACATTTGAGTCTAATAAGTA
TATTTCACCTTTATTAAGTTCTAATGACTTAACGTTTACTACATTCTTAACTGAGTTAAAAGGTTCATAT
ATCGGTAGAGCTATTGATATGACAGAAGCTCCATACAACACAATAAGATTTAGTTATGAAGCATTCTTAC
CTAAGGGCACTAATGTTATTCCTAAGTATTCAGACGATGATGGTAAAACTTGGAAAACATTTACTAAGTC
TGCTCAGGTAGTTAAGGCTAATAGAGACTTTAATAGATATGTTATTGATGAGAAAGTAAATCACTCTACT
AAGAATAACAAATTACAAGTAAGATTAGACTTATCAACTGAAAATAGTTTCTTAAGACCTCGTGTACGTA
GACTTATGGTTACAACAAGAGATGAGTAA
>vB_SauS-E_95 # 63455 # 63976 # -1 # ID=1_95;partial=00;start_type=ATG;rbs_motif=AGGA;rbs_spacer=5-10bp;gc_cont=0.328
ATGGCTATAGCAACAAATGCTTCACATGTAGAATTAGCTAAATACATTGTAAGTAAGGCTGATTCTATTT
ATTTAACAATTGGTAAAAGTACAGCGTGGTCTAATGAAACAAGTCCACCTCAACCTGAAGAAACAGCAAC
ATCATTACAAGAAGTTATCGGATATAAAAAAGCAACTAAGGTAGCATTAGTTAGACCTGCAAAAACAACG
GGTGATGAAAGTAAAAAAGAAATTACATATGGTAATAAACGATGGGTAGAAATTGACTCAGCTAATGCAG
TTGCTGAAGGTGCTAAGTGGGTGTACTTAGAAAGTAGTATTGTTGGAGATGAGTTACCCTTAGGTACGTA
TAGACAAGTAGGATTTGTTATGGATTTGTTAGCTAAAGATAGTATTTCTAAAGTTAACTTATTACCTAGT
GAAGTGCAATCTACAGGAACTTTATTATTTTATGATAATAAACAATTCCAAAATAGAAGTGAACAAACAA
CTGTAAAAGAGCGCTTTATCATTGAAGTTTAA
>vB_SauS-E_96 # 64080 # 66782 # -1 # ID=1_96;partial=00;start_type=ATG;rbs_motif=AGxAGG/AGGxGG;rbs_spacer=5-10bp;gc_cont=0.282
ATGGCTAATTTTTTAAGAAATTTACACCCTTTATTAAGAAGAAATAAGAATAATAAAGATAACCAAGACC
CTAACTATGCTTTAATAACAGCACTTAATGATGAGATGAACAATATAGAGTTAGACACCATTAAAAGCAA
ACTGCAATCATCATTAAAAACTGCCACAGGAGATTACTTAGATAAGTTTGGGGATTGGTTTGGTGTATAC
AGAAGAATAAATGAGAATGATGACAGCTATAGAAAAAGAATTATAAAATACTTATTATTAAAGAGAGGTA
CTAATAATGCTATCATTAGTGCTATTAAAGATTACTTAGATAATGAGAATATAAATGTTAGTGTATATGA
ACCTTTTAAAAATATATTCTATACCAATAAATCAAAATTAAATGGTGAAGATTATTTAATGGGTTATTAT
TATAGATTTGCTGTGATAAATGTTTCTGTTGATGGTTACTTTCCTTTAGAGATTATAGATGTAATAAATG
AATTTAAACCCGCAGGTGTTAAGTTATATTTAACTTATGATGGTGCTACTACCATAAAGGGTGATGGTGT
TGTTAAATGGCTTAAAAATCTACCTAAAATTGAAACATATACGGATTTAGATAGATTATTAGGTTATGAT
GAAACTTTCTATGGGCATTTAAACATGAGTGAAGCAACAGCTGAACAATCTGATAAAACAAGGTTCAGAA
CAAATAAGAGTACATTAAATAGTGAAGATATTCTATCAGGCTCTTCTAATATTGGACGTAGATTTATAAA
TTATGCTTATATTACGACATATGCATATGAACCTACTAGTACATCAGCCGTCACACATATAGCTTCTTTA
AATGATAAAGGAAAAGAAGCACCTTTAGATTATTACTTATATACATCCTTAAAGAATACTAATGATACAA
ATATATCAATGGAAACTGCTTATGGTGTGTCTTATTTATACAATAACTTTAATGTAAGTGAGTTTATCAG
TAGATACAAACCTAATATAGATATAACTAGAGATAATGCTAAAAAACAAATATCCGATTTTGTAGGGGAA
CTAACAATTGATTTCTTTGCAAAAGCTTTAGTTTCACCTGATGAATCATTACCTATTAAGTTACAAATAT
TTGATTTTCGTACTAATGAATGGTTAACTGTATCAGAAACAGAACTATCTTTTTACGAGAAAAACATAGG
TGTAAACATAGGTTATATAAGAGATTACTTAAATGATGACCTTAATTTATTTACAAGATTAGAGGTTAAT
ATAGGTAAAGATAAGCAAAAAGATATAAGTATTAACTACATGGATTTACATTTTTATAATTATAAAAAAG
ATGTGTATACTATCAAACCTTTTAAGGCACTAGTTGAAAACTACATAGATTTGACTAAAGATACTTATAT
TGAAGGCTTTAAAGTAGCCTCATTATTAAATGGAGACATAATTAATAAAAATGGGTATCAACCCATAAAA
TATTTAAGGTTACATGCTACTTATGATTCAACTAAACCTATTGTAAGTATTACAGGTAAAAACAGCAATA
ATGAGGTACAAAATAATACACCTATAGATTTATATAAAAATACAACTAATAGAAACTTATTGCAATCATA
TAAAGGTGATAGTAGTATATTCAAGGGTGTTGTAAGCACAAAAGAGTTTTATATCTCATCATGGGATGAC
ACCTTATATAACTCAACGTATTTATCTAAAGTACTAGAACCACAAAAAGTATATACTTTGTCATTCGAGA
TGGAAATCACAGATGCTAATATGGACTTAAAAACATATTCTGACAATCATGGTATATATTTATATAGTAG
TACTAAAGGTATTGTTGCTAATGGTGTTAAAAGCATGCAAAGAAAGATAGGTAACAAGATTGATGTATCT
ATCACATTTACAGCACCTACAATTACAGACCATAGACTTGTTGTTTACACAGGTAGATATACAGCAGATA
GTACTGACTCTAAAACACCTATTGCTTCTAATACGGTAAAAGTAACAAACCTTCAACTAAAAGAAGGAGC
TACTAGGAAGGACTACACGGTAGCACCTGAAGATGTAACTAATGTTATAGACAAAGCTATTGTGTTTGAT
AACATATTAACAGATATACAAACAATAGGAATAAATACAACAACACCTCTTAAAAATATTGAGCTAAGTT
ATTCTTATTATGGGGATAATTGGACAAACCTAAAAACAATAAGTAATTTAAGTCAAGGTGAAACAATAAC
ACCTAATAACCTAGTAGATTTATATGGCTTAGAAACAATAGATTATTCAAGTATTACACCTTTCTCTAGG
GTTATACTTAAAACTATATGGAATGCTAACCTGAATAATTTAACAAATAAAAAAGATAGTATTTCTAACA
TGAGTAATAACTATTTCAATGCTGTATGGCAAGAGGTAGATATGATATATAACACTACATTAAGTAGCAT
GAGCATACTTACTGATAGTGAAGGTAATGTATTTGATAGTTCAACAGGACAGGTAATAAAATTAGCACCT
AAGATATACCAAGGATATACTGATGTAGATAGATTGCTAACGTCTACTACTCTATATAATGAGAATATTA
CATTAGGTTCAAATAGATTTATTTATGACTTACGGGATATGTTACTATCAAGTGATACATTCACAGTAGA
TAATAAAATTAAAGTAATAGATACATACACAGAAGTACAGTAA
>vB_SauS-E_97 # 66793 # 67839 # -1 # ID=1_97;partial=00;start_type=ATG;rbs_motif=AGGA;rbs_spacer=5-10bp;gc_cont=0.318
ATGAGAACAAGAAAGTTAACACAGATATTATCTAGGTTAATGGATAAGACGATACAAGGTACAAGCAAAA
TAACAGACTTTACACCTGGTTCAGCTGTACGCTCTCTTTTAGAAGCAGTAGCTTTAGAAATAGAACAGTA
TTATATATTAACAAGAGAAAACATTAATTGGGGCATTCAAGAAGGGATTGTTGAAGCTTTTGATTTTCAA
AAAAGAAAAGCTAAGCGTGCTTATGGTAATGTAAATATTCAATTTTACCAACCTTTAGACATGAGAATGT
ATATACCTGCAGGTACTACATTCTCATCTACTAGGCAAGAATACCCTCAACAATTTGAAACATTAGTTGA
TTACTATGCTGAAGAAGGAACCACTGAAATTACAGTAGAAGTTTACTGTAAAGAAGTTGGTATTGTAGGT
AATATACCTGAAGATATCATTAATACAATAGCCTCGGGCTCTAGTTTAATTCGTACAATTACAAACCCGA
CTTCCTTTAATACAGGAACAAAAGAAGAATCCCAAGAGGATTTTAAACGTAGGTTCCATATGTTTGTAGA
ATCGAGAGGAAGAGCTACTAATAAATCTATTAGATATGGTACATTACAAGTACCTGATGTTGATGGTGTT
TATGTTTATGAAGAAGTAGGTCATGTTACTGTATATGCGCATGATAAAAACGGAAATTTATCTGCTACTC
TAAAAAATGACATAATAACGGCATTAGAAGATTACAGACCTAGTGGTATAAAGTTAGATGTTGTAGGCGT
AGAGAAAGAGGAAATAGATGTGTCTGCAGTAGTAACAATATCTAATAAAGCTAGGATAGGTGATACATTA
CAAAGACATATTGAAAGTGTTATTAGAGGATACCTAAATAGTCTGACTACTTCTGATGACTTAATTATTA
ACGATTTAATTCAAGCTATTATGAATATAGATGATAATTTAATTTATGATGTAGCATTTAAGAATTTATC
TACAAATATAGAAGTATCTTCGAAAGGTATTATTAGAGCAGGGGATATTAAGGTAGAATTAATATAG
>vB_SauS-E_98 # 67854 # 68558 # -1 # ID=1_98;partial=00;start_type=ATG;rbs_motif=GGAG/GAGG;rbs_spacer=5-10bp;gc_cont=0.311
ATGAGATTTAGAAAGCATGAAGTCCAATCAGAAGAAACCTTACAAGCTATATCACAAAGGTATTATGGTG
ATGTTAGTTACTGGTTAGATTTAATAGAACATAACAATCTACAATATCCTTATATTGTAGATACAGATGA
AGAAAAGAAAAAGAACCCCGAGCACTTAATAACTAAAGGTGATATTATTATCATACCTTTAGATGCTGAG
TTAACAGACTCGGTTTCTAAAGAAATAACATCAAGAGACAAAGATGTATTAGTAGAATTAGCTTTAGGTA
GAGACCTAAATATGACGGATAATAACGAGTATATAGACGCTCATGGAACAGATGATGAAATATTAGCCCT
ATCTTCAGATGGTAGAGGAGACCTTGATATAGTTAAAGGCATAGATAACATTAAGCAATCTTTAAGAGCT
AGACTATTGACACCTAAAGGTTCTTTATTATTACATCCTGAATATGGTTCTAACATTCATAATTTATTTG
GTTTAAATATACCTGAACAAGCTACGTTAATTGAAGTAGATGTATTAAAGACTCTAACATCAGATAGTAG
AGTTAAATCAGCTAACTTAAAAGGTTGGGAGATAAAAGGTAATGAATACTATGGGTCATTTAATGTAGAA
ATAAAGTCCGTAGAAGAATCTATAGACTTTGTATTAGGTCAAGATGATTCAGGTGTCTTTGCTTTATTTT
ACTAA
>vB_SauS-E_99 # 68558 # 69079 # -1 # ID=1_99;partial=00;start_type=ATG;rbs_motif=AGGAG/GGAGG;rbs_spacer=11-12bp;gc_cont=0.289
ATGAATAATTATATACCTCAACCACAAGGACTATTAAGGTTTTTAAATGGATTAGAGTTAGACATGTCTT
ACACACATATGAACTTATTAGATGAGGAAGCACCTTTTGTTTCTAAATTCTATACACCACAGATACAACT
AAGTGAACTTGCAAGAATAAAATTAAAAGAGATTAAGTCTACTGATATCCCTACTTTAGAAAGAACATTT
AACAACAATACAATAGTTAATAAAGTAGAACAAACAAGTTTAAAGTTACAATCACCTAGAATGTATTTAA
TTATGCAATCTATCGTAATGGAAGCTTACGCTATTGTAAACTGCTTTGTAGAAAGTCCTGAATACTTAAA
ATATTTAACAGAAAAAGATGTATCTATAGTAAGAAGTAATGTTAACTACGTAGCTGACTATTTAAGTGAT
TATGAAGAATACAATAGTATTGTTCTCGATTTAAGAGACTTAGACTTATGTTTTGGCTCTTTGGAATTAC
AACTACCACTAATTAAGAGTGAGGTGGTATAA
>vB_SauS-E_100 # 69079 # 69930 # -1 # ID=1_100;partial=00;start_type=ATG;rbs_motif=AGxAGG/AGGxGG;rbs_spacer=5-10bp;gc_cont=0.340
ATGCCTCAATCAGATGGAAAGAATACAATAAGACGTATTGCATTACGTTTTCCAACAGCAAGCGGTAAAT
ATAATATGTACCGTTTCAAAGTAAACCCTGAAAGTTATGAAATAAATGCACCACAAAGAACATCTATAAC
TAAAACTAAATCAGACATTATTGTTGAAGACTATGGTAAAGATATAGAGACAATAACTTTTTCTGGTACT
ACTGGATTTAGACCTGTAAAAGAAGTAGATGGTACTAAAACAGGAAAACAAAAAATAGAGGAACTACAAG
AACAAGTAGAAGCATACGCTAAGCAGGGTGGAGATGGTAGCGTAGCAGGAGCTTATATAGAGTTCTATAA
CTTTACTGATGATAAATATTACAAAGTACATCTAGCACCGCAAGGTTTAAAAATAACAAGGTCTAAAGAT
GAATCCTTGTTATATAGATATGAAATAACTTTAGTTGTGATAGGTAACCTTGCTGAAGCAGATAGAGGTT
CCGTAACATCTGCTGAGTTTGGTAATGTAAAACCTAATGCTAAACAAAGAGTTGATGAGGGTGTTAATGA
TTTAGATAGTAACGCACGAAAAACAAGAAACAAGAATAATCAAATAGTATCACAATTTGAAAATAAAAGT
AGTCAAAGCTCTTCTAATTCTAGTAGTAGCGGTTCACGATATGGAACGGCAGGAACATTAAGAGGAGGTA
GTGGCATAAGAACAGGTGGTTCTGAAGGTAATAGAGATGGTATGAGTAATATAGGTATATATAACCCTAG
ACAGAATACTAATGGTCTTAGTAGTACTGTTGATGATATGGCACTTAAAATAGGATACGGTGATGGAGGT
GTATCTAGGTAA
>vB_SauS-E_101 # 70042 # 72498 # -1 # ID=1_101;partial=00;start_type=ATG;rbs_motif=GGAG/GAGG;rbs_spacer=5-10bp;gc_cont=0.286
ATGGTGGTAAGATTACAATCTTCTTTAGGTAGAAGTTTAAAAAAGATAGACTCAGAAGAACTTAATGTTA
AAGGTCTATTATTAGGTACAGTAAGCAAAATAAATTATAAGTACCAAACTGTAGAAGTTAAAATAAATAG
CTTAACATTAGGACATAACCCTAGTGATGATGGTAAGTTAGCTGTTCCTTATCCTAAAGATTATGTAGGA
AGAACACCTGAAGGTAGCATGTATGGCAGTAATACTTTAATAACGGAAGGAACTACTGTACTGTTAGGAT
TTATTAATGATGACATTAATTACCCTATTATACTAGCTATCTATGGTAATACAGAAGCAAACCAACTCAT
AAATACGAATCCTTTAGAGGGTGGTAAAATGAGTAATGATGATGTTTATAAATATAGTAGTGCTTTGTAT
TCTATATTACCTGACCTAACTTATACATATAAAGATGGTGAAGGTACATCTATAAAAACATTCAATGGTA
AATCTTTCTTATCCATTACTTCAGGTGATAAAGAAAAACCTTTATCTTCAGACTTTTATACAGGTACTGA
ATACCAAGACTTATTTCCATCATACTATAGTAACAAAAATTTAATAGAACCTAGAATACAAAAGGCACCT
AACATGTTATTTAAACACCAGGGTCTATACTTTGATGATGGTTCTGAAGATAATCATGTTACAACTTTAT
TTATTTCCGAAAAAGGTGATGTAAGAGCTTCAGTATTAGACAAAAGCACACAAAAAAGAACAACACAAGA
GATGTCTCACGATGGTTCTTATAGAGTTATAAAGCAAGATGATGACCTATTATTAGACTCAGCGCAAGTA
TGGGTAGAGTTTGGTATAAATGATAATAATGTGTTTTACATAAAAAACCCTAGGCATATGTTTGAATTTA
ATGATAAAGGTATATATTTAGATGATAAGCCAATTTTAGATACGTTAGATGCTAGCATTACAGAGTCTAT
AGATAGACTTAAGGAAGTACAGAAAGAATTAGATGACATTAACTACTTACTTGAAGGTGTAGGTAAAGAA
AACTTAGAGGAGTTAATCCAAGAGACTAAAAAATCTATAGAAGTTTCTAGTAAGGCAAGTAGCGATGTTA
CGACTATGAAATCTCAAATATCTAATGTAAGTAGTAGAGCTGAGGGTATTATTACACAGTTTCAAGAGTT
TAGAGACAAAACATTTAAAGGCTTATATGAAGATGCTTCTACTATGATAAATAAATACAACCAAGAAATA
CCTGAGTTAAAAAGTAGATTGAATACTCTAGATACAATTACATTACCTAACATTAATAATACCTTATTAG
AGAAATCAAGTAAGACCTATGTTAATAACAGTTCTCAAAGTGTTAGTAGTAATTATCTAGGTTCATTACT
GCAATTAGATAGTAACCTTACTATTTATCCATACACACCTACACGTATTACATGGAATAAGATAGTTTTT
AATAATTCTGAGTTTGTAAATAAGACTAAGGATGCTTTTGTTATTCCGTTAGGTGTATCTAAAGTTAAAG
TTTCTATTAATCTTAAATGGGATATATTACAAGATAAAGTAAAAACTATTACAGTCAAGAAGAATAGTAA
TACATACAAAACTATAACTAATGGTAATACACACGATAATATAATTACAAATGTTATACCTGTTAAACAA
GGAGATACATTCACAGTAGAAGTACAACAAGATAATGATATTAACCTTACATTACTACAAGATAATACAA
TGTTTAGTATAGAAGTATTAGAAACTACTTTAGCACCTACTAACACTGAGTTATTAGGTATAGTATCCAA
ACAAACAGATAAGCAACTACAAACACTTGTAAATTCTAATGTTGATTTATTGAGTTTGACAACACAAGTT
ACTAAAGACAATCAGTTAGTCTGCCTTAATGATTCTAAATTAGATACTATAACAACAGGTAAAGGTAATG
TGTCTGATTACACTCTACAACAAATAAAGTCATTTTCAGCTAAGAATGGTGAGAGTATTTTATCTTTAGA
AGATGTATTAGCTAAATATAAAAATTCTATTAGATATAGTATTAATTTACCAACTACTGCAAACATAGTA
GAACTACTGAAAAAATATAATTTAATTGGTATAAGAGCACCTAGGAATCAAGTGTATTTGAAAGTTAAAG
ATTTAACAATCACACAAGAAGTATTAAATAATTTTTCTAACTTACCAGTATTATATAATACTTCCTATCT
AACAAGTACAGATATTAACAAAGGTATATATACAAATATATACGGAGTAATACTACCATATACTAGCATC
ACTCAAGATACAGTAAATACAGCACATAATAATAACCTATCTATATATGCTAGTGGTGATATGACAAGTG
ATATTATAAATAAGCTTATTTTATATGGTATAGATGGTGTAGAAACAAATAAAATATTAGAGTTTAAAAA
AGTTTAA
>vB_SauS-E_102 # 72489 # 73382 # -1 # ID=1_102;partial=00;start_type=ATG;rbs_motif=AGGA;rbs_spacer=5-10bp;gc_cont=0.283
ATGGCAACGGATAAACAAGTTAAAGATGTTATAGATAAATTTATAGATAATCTTTTCAATTTTGAAGTAT
TAACCAAAGAAAAGGTTGAAGAAAAAGATAGAGAAGTTAAAAAGATAACTACAGAAGACGTATATAATAA
AGTTGTTTATATTAGACCATATGTAGGTGTTATACAAAGTATAACACCTAGACAAGTAACATATGATAGT
TTTACTAATAATGGTACAGATATAGAAGCTAAACTCACACTTAGAAAAATAAGTTATACTACTGATAATC
TCACAGTACCTACTGATGCATTATCAACTTGTATGGTACATATGGTAGAAAGAAATGGTGTACTTGTTAT
AGATTACTTTGATGAGTTACAGAACATACTGTATGGTAGTTACATGGATAATGAGCATATATTTGATGAA
GATGTTCCAGTTAGTACATTAGTAACATTAGACTTGAAAGATAATTTAAGTAGTTATAAACATATACAAT
ATATGTTTAAAGGGAATACGGATAAAAACCCTTTTGAAAGTAAGGATATAGTACCTTTAGATACATACAA
CTTATTATATTGGATGTATAAAAAGAGAAATGTAGAGCTAAAAAATCCATTAACAGTTAACTACTTCTTC
ACAGGTAAAAGCTTCTATACTATATTTGGTAAAGGACACAAATATAAAGTTGATATTGACAAATTCAAAA
TAGGTGATATACTATTCTTTGGACGTAGTGATGATAATATAGGGATATACATAGGAGATAAGAAGTTTAT
TTCTCTTATGGGTACATTTCCTAAAGATAACACCTCTATTAGTACCTATAAGTTAGACGATTATTGGGAT
GACTTTAATGGTAGGGTTATGAGGTTTGATGAGGATGATATAGCATGGTGGTAA
>vB_SauS-E_103 # 73388 # 75811 # -1 # ID=1_103;partial=00;start_type=ATG;rbs_motif=AGGA;rbs_spacer=5-10bp;gc_cont=0.335
ATGTATAGAATTAGACGTCCTAAGATACGAATAGAAATAGTAACAGATGATAATACATTTACATTAAAGT
TTGAAGATACTAAAGATTACAACGGCAATCAATTTGCTTCAAAGTTACTTAGTTTTCAAACTAAGAATGC
TATGGAAGATGATAGTGCTGTATTCCAAATAACTATGGCAGGGGATACGTATTGGGATAAGCTAGTAATG
GCAAATGATATTATTAAGATATATATTACGCCTAATAATGACCATAAAGATAAAGAGGGAAACCAAGAGA
AACTTATACAAGTAGGTATGGTATCTCAAGTATCTAAAGTAGGTAGTTATGGTAATGACCAAGTACAATT
TAGAATAACAGGTCAATCATTTGTAAAACCTTTTATGAAGTTTGGTTTAGGTGTTATTCAAGAGGTACAA
GCTGTATTACCAACTGTTGGTTGGTTAGTTGATGGCGATGGAGAGAATCAGGTTAAATTTACAGGTAGTT
CCGCTAAAGATGTAATGCAAGGTATTATACAACGATTTATTCCTTACATGAAGTACAGTTATACGGATAA
AACATACAACACATTAGAGAGTTACTTAGAGTATGATGATTTATCTAGTTGGGATGAGTATGAAAAGTTA
ACTGAAGTTTCCGCTTTTACTAACTTCGATGGTACATTAAAACAACTTATGGACTTAGTAACTGCTAGAC
CTTTTAATGAGTTATTCTTTAGAAATTCAGATAAACATAAAGGTAAAGCACAGCTAGTATTAAGAAAAAC
TCCTTTTAATCCAACTGAATGGAAAGCACTAGAATACATAGTTGTACCAACTGATGATTTTATAGAGGAG
GATGTAGGTAAGAGTGATGTAGAAACCTACTCTATCTTTACAGTAAAACCAGCAGGTATGTTAAAAGAAT
TAACAGGGGATGTATTCTCTAAACCTCAATTCCACCAAGAATTAGTAGATAGATACGGGTATTCTAAATA
TGAAACAGAAAACCTATACATAGGAACTAAGAGTGGTAGTGCTACAGAAGATAGTGAAACTACAGGTGGA
GATAACGGTCATGAACGAGTAACTTATGACAGACTACTTAAAGATTTAAATAACTATGGTAGAGAGTCCA
TATCTAAAGGATTAGATAAATACTCTAGTAAGATATCATCAAAGTACAACAATATTACTAAACCTGAAGT
AAAGAGTATTTTAGAGTCTTACATAAAAAAAGGTAATTTAAGTAAAGAAGATTATGAAAAGATAACAAAG
AATAATACTTCAAGAGAATCAGTATCTGATACTAGACCAAAGTTAACAAAAGAAAAATTAAAGTCTATAT
TAGCGGAAAAGTTTAATAAAAAAGAAACTTTTGATGATAAAGATTTAAATAAGAAAACAACAAAAGCTGT
AATAGATGATATTACAAAGAATTATAAATATGGTAATCCTACACATGCTAAGAAACTACTAGAGGATTAC
ACTAGATTTAAAGGTAACCCACCTACAAGTACCACAGGTGATATTTATGATAAGTATCTTAAAGCCGTAG
AAGGAGTAGCTAATGTTGCTAGAGATACAGGTTCTGACGCAAGTGATGACCCTTTAATTATATTTACTAA
AATGCTATTTAATTGGTATCACTCAAACCCTAATTTTTATGCAGGTAATATTGTTGTATTAGGTGACCCT
AAGTATGACCTAGGTAAACGGTTATTTATAAAAGATAAACAACGAGGGGATATATGGGAGTTTTACATAG
AGTCCGTAGAACATAAGTTTGATTATAAACAAGGATACTTTACTACAATAGGAGTAACAAGAGGACTAAA
AGATGCTATTATAGAAGATGGTGAAGGAAGCAAACATAGGTTTAAAGGACTATGGAATCAGTCATCTGAC
TTTATGGGTGGTCTTATGGGTGAAGAGACATCTAAAGAATTAAAAGAAAAAGGTGTAGCCGAGAAGAAAA
CAAAAGGAGGAGATTCTGACGGAGGCGCACAAGATGGAGGTACCTTAGCTTCACTAGAAAAATATAATGG
TAAGTTGCCTAAACACGACCCAAATTTTGTTCAACCAGGAAACAGGCATTACAAATATCAATGTACATGG
TATGCTTATAATAGACGTGGTGAGTTAGGTATTCCTGTTCCGTTATGGGGAGACGCGGCGGATTGGATTG
GCGGTGCTAAAAGTGCTGGTTATAGTGTAGGTAGAACACCTAAACAAGGAGCTTGTGTTATATGGCAGAG
AGGCGCTCCTGGCGGAAGCCCTCAGTATGGACATGTTGCTTTTGTAGAAAAAGTATTAGACGGTGGCGCT
AGTATATTTATATCAGAACATAATTATGCAACTCCTAATGGCTATGGTACAAGAACAATAGACATGAGTT
CAGCAATAGGTAAAGGTGCTCAATTTATATATGATAAAGGATAA
>vB_SauS-E_104 # 75863 # 76702 # -1 # ID=1_104;partial=00;start_type=ATG;rbs_motif=None;rbs_spacer=None;gc_cont=0.375
ATGTCTACAGAACAACTAAGAGAAAAGAATAATAAATCAGAAACTAAAAACTTAAAAACTTACAGTAACC
TATTAGATAGAGCACAACAAATTATAGAAGATGCTAAAGCGCTAGACTCAGGAGGTTCAGACAGTAGTTC
TGACTCAGGGGGTTCAGCTTCCGATGTAGATGGAGAAGGTGCGGGTAAGATTTACAAATTCCTTAAAGGT
AAAGGTTTATCCGATAACCAAGTAGGTGCCGTTATGGGTAACCTTAAGCAAGAATCAGGGCTTGACCCTA
ATGCAAAGAACGCCTCTAGTGGTGCTTTTGGCATTGCACAATGGTTAGGTAGTAGGAAATCAGACCTTGA
TAGCTTTGCTAAATCTAAAGGTAAGAAGTCTAATGACTTAGACGTACAGTTAGATTTCTTATGGAAAGAA
ATGAGTTCTGGTCAAAATAGTGATATGCTTAAAAATGCAGGATGGAGTAAAAGTGGTAGTTTAGAAAAAA
ATACAAAAGCTTTTGCACAAGGTTTTGAGCGTATGGGTGCTGGAGAGGCTATGATGAGTACTCGAATAAA
TAACGCTAAAAGTTATGTAAGAAAATACGGTAAGTCAGGTGGCGGTGGCGGTGGAGCTATACCATCATCA
TATACGTCCGTATTAAGAAACCCGATACTTAGTAGTGCTTCAGGAAGTAGTGCTTCAGGAAGTACTGCAT
CTCAAAATAATGTATCTGTGAATGTTAGCATTACAGGAACAAATGACAAAAGGGATGCTGAAGAAATAGG
TAAAGGCATTAAGTCTACTTTTGGAGATGACTTAGATATTTTCTCAAACACATATAAACGTAATTACTAG
>vB_SauS-E_105 # 76761 # 77630 # -1 # ID=1_105;partial=00;start_type=ATG;rbs_motif=GGA/GAG/AGG;rbs_spacer=5-10bp;gc_cont=0.351
ATGAAAGTATACTATTGTTTATATGTTTTAACTTATGGTATTAATGATAAATCACAAAGTAAAGACAGGC
AAAAAGCAGAAGAAAAAAGAGAAAAGAATAATGATTCTAGAGAAGGAAATGTAACAGTATACTCACATTT
CTTAGACCATTTAGCAGATAACCTAACAAATAAAGGTAGTAGTTCTAACGACAGTTCATCAGGAGGAACA
CTTGATTACCTTGATGGTAAAAACTTTACGGATAAAGACGTAACTAAGCATGACCTAGGTAAAACTGCTA
AAGGTGTAAACGCCGAAATGTTAAATAAATGGATTGAGTCTCAAGCACCTAGTAATTCTAAAATGCGTGG
TTTAGGTGAGCTTTATATGAAAGCAGGTAAAGAGTCAGGACTTGACCCAAGGTATTTAGTAGCACATAGT
GCTGTTGAGACAGGCTGGGGAACATCAAGTCTTTCCAAAGGAGGAGACCCTAACAAAGGTAACTGGTTCG
GTATAGGTGCTTTTGATAACAATCCTAATAATGGTTTTAACTATGGTTTGGGTATTGTTAGTGGTGCTAA
ATGGATTAGAGACAATTTCTACAACAAAGGACAAAAGAACTTACACGATATGAGACACAACAATGGTGTT
CATGAATATGCAACAGCAGGTAATTGGGATACTATGATTGCCAGTATTATGAAAGGTTCAGACAAGTTCA
TAGGTGGCGGAGGTGGAGGCAGTGATGTTATGCCTAGACATGCTCTAAAAAACGACCATCAACCAAAGAA
TCTTAAATATAACATAGAAGTACCTAAAAGTAAAAACCCTAATGAAACAGGGAAAGCAATAGGTAGAAAA
TTAAAACAATTATTAGAATCTAATTTTTAG
>vB_SauS-E_106 # 78086 # 81079 # -1 # ID=1_106;partial=00;start_type=TTG;rbs_motif=AGxAGG/AGGxGG;rbs_spacer=5-10bp;gc_cont=0.364
TTGGCAATGAATGACGATTATAGGTTGGTCTTGACCGGTGATAGTTCTAGTTTAGAACAAAGTTTAAAAG
CTATAGAGATGTATATGGATGCGTTAGAGTCTAAGAACATAGATGCACCATTAACAAACTTCTTAGAGAA
ACTAAAAGTAATAGCAAAAGAAGTAAAATCTGTACAAAATATTATGGATAAGCAAAGTGATAAATCTTTA
ATATCACCAAAAGCTATGGACGAGGCTATTAGTTCTACACAGAATGTAACTAAGAACATAAATGACCTAA
AGAGAGCTTTAAATGACATACAAACAGATAATATTACAAAGGGTATAGCTCCTGACCCTGAAGTAGAGAA
AGTATACAGTAAACTTAATAAGACACTAAACAATACACAAACAGAACTAGAGAAAGTAGCATCTCAAAAG
ATTGGTTCAGACTCAGATGTAACAAACAGAATAAAAGAAATGAAAACACTGAACCAAGTTACAGAAGAGT
ATAATAAATTAGTAAAAGATGCCAGTTCAGCTAAGGAGTACACAAAGCAACTAAGAGCTAATCGTAATAT
GGTTAAGGGTTATATATCTAGGTCTGAAGGCTCTAATAGAATGTCCTATGACCAAGGTGCTAGAGTACGT
TCTGAATTAGGTAAAGTAGACATTTTTGAAAAGCAACGAGAAGCTAATAATAGAAGAATAAAAGAAAACC
AAGATAGATATAGAGGTTATAGACAGCAACAACAAGATTTAGTAGGTAAAAGAGCTCGTGGTGAAATCAG
TTCTGAAGACTATAAAAAACAATCAGCATCTATTAAAATGATGATTGATGAAAGTGAAAAGCTTTCTGAA
GTCTATAGAAAAACAGGTGCTGAATTAGACAAGTCAATCAACTACTATAAAAATAGTGCTAAAAAACAGT
TTGCTCAGCGTGAGATAGAACAGCAAAGAGGAACAATGGGTAAATTGTTTCAAGATAGGTTACCTTCTAT
TGGTGCACATGCTACTATGGCAGTAACTGCTCTTGCAGGCGGTATGTATATGCGTGGGGCTTCCCTATCT
GAAGCAAATAGACCTATGGTAACATCATTAGGACAGAATTCAGATAATATGGACATAGATGCAGTAAGAA
ATACTTATGGTGATTTATCCATAGATAATAAGCTTGGTTACAATTCAACTGACATGTTAAAAATGGCTAC
ATCATATGAAAGTTCTATAGGTCATAAAAGTGATGCAGATACATACAAAGGAGCTAAACAGTTAGCTGTA
GGTGGACGCTCATTAGGTATACAAGACCAAGAAATGTACCAACAGTCTATGTCACAACTTATGCATACAG
GTGGCGTAAATTCAGATAATATGAAAGCTATGCAAGATGCTTTCTTAGGTGGTATACGTGAATCTGATAT
GGTTGGTAGACAAGATGAGCAATTAAAAGCTTTAAGTACTATTGCCGAGCAGTCAGGACAAGGTAGAACA
TTATCTAAAGGAGACATGTCTAATCTTACTTCTTTACAAGCTCAAGTAGCGGGTACAGGTAGTAAAGGTT
TACAAGGAGCTCAAGGGGCTCAAGCGTTAAGTAGTATTGACCAAGGTATTAAAAATGGCATGGGCAATTC
TTACACTAGACTAGCAATGGGATGGGGTACTAAGTACCAAGGATTAGAAGGTATGCATGACTTACAAGCA
CAAATGGATAAAGGTATATCAGACCCTAATAACTTAGTTAATATATTTGACCAAGCTAATAATATAGGAA
GTACAACAAAAGAAAAACAAGCCATAGCTAAAAAAGGCTTTGAAAGCATGGGAGCTAATTTAACACAAGA
GCAAACAGATGAGTTGTATAATCTTTACGCCTCAGGTAAACTATCTAAAGAAGAGTTAGCTAGTAAAGCT
AAAAAGATGGAGCAAGAAGGTTCCAAAGCAGGAGATAAGAATAGGGATAAGTATTCCGAATCTAAAGCAG
GTAGGAATGACCAGAACAAAGCTAAGACAGATGATAAAGCCGAGGATATTTATGACTTAGCTCAACCTAT
TAGAGATGTTCATAGTGCTATGGCAAGCTTGCCAGCTCCTTTATACCTAGCTTCAGGAGCAGTACTTGCA
TTTGTAGCATCTTTAGCTAAATCTACTGCCATGATGGCTGGTGGCTCTTTATTAGGTAAAGGTCAAAGAG
GACTAAAAGATTGGTTTAATAACCGTAAAGATGGTTCAATAGGTAAGACTGGTGGTGGTAAACCTGGTGG
TAATCCTAACGGTGGTGGGCGTTTTGGTGGACTTAAAAACTTAGCTGACACTATACTAGGAGATAATCCT
AAAGGTGGAGACCGACCATTTAAAGACCAAGTAAAAGGTGCAGGACAAACTGCTAAAGGTATGGGTAAAA
CCCTATTTGATACCTTCGGAAAAAGAGACTTTACATTTGGTGAATATATGGGAAGAACTAAAGACTTAGG
TAAAGGTGCATGGAACAAAGGTAAAGGAGCTTTTGGTAAAGCTAAAGGTAAATTTAGTGGTAAAGGTTCC
AATTTAGGTTTTATGTCACAAGCACCTACTGCTAACGCAGGTGGTCTTGGTAAACTAGGTGGTCTTACAA
GTAAGCTAGGTTGGATTGGTGCAGGTCTATCGGCGTTTGATATAGGTAGTTCTTTAATACAAGGAGATAC
TAAAGAAGCTTCTTCTAAATTTGGTAACACTATAGGAAGTGTCATAGACCCATTAAACCTAGGTTATGGA
GACGGATTAAGAGACTATGCTACGAAAACAGCAGAAGGTGCTTCGACAGGTGATGGTTGGAAATTATGGG
CTAATGGAGATAAAGATGGTAAGAATAAATTCCAAGACTCACCTGTAGGTAAACTATGGGGTGGTATAAC
AGATTTCTTCACACCAGATGACCCTTCTAAATTAGATGAAACAGTGAAAAATAAAAAAGGTAACATAATT
AGTTATATACTAATTGCCTTGCTTATAGAGCAATCTGTAAGTACCGAGTGTTAA
>vB_SauS-E_107 # 81133 # 81591 # -1 # ID=1_107;partial=00;start_type=ATG;rbs_motif=None;rbs_spacer=None;gc_cont=0.320
ATGCGTGAGTTTAATGTATTACCTACTGAACAACGTTTTAAAGATTTAGATGATTACCAAATAGAGTTTA
TTATAGCTAACATGAATCTTGATACAAAAGAAATGATGGAGGCTAGAGACGGTAAAAACTATGATATGAA
AGCGGAAGACGTAGACACATCATGGTTCGAAGCGCCGACAGATGAATTTGATGTTGTTCCTGATTTCTTA
GACTTAGATGATTTAAATACACAAGTAGATAAAAGTTTAAGTGAGAAAGAAAAGATAGAAAGAGATAGAC
GAGTTGAAGCTGAGTTAGAAGATGAAACTGAAGGATTAACAACTCAACATTTGGCTATGATGGAACACAT
AAGACAAAAACAAAAAGAGCTTGATGAAAGTTTAGGTATTGACAGTAAAGAAATAACACAAGAAGATATA
AACAAAGCAATAAAAAATGTAGATGATTGGTACATGTAG
>vB_SauS-E_108 # 81683 # 82111 # -1 # ID=1_108;partial=00;start_type=ATG;rbs_motif=3Base/5BMM;rbs_spacer=13-15bp;gc_cont=0.324
ATGGATAAAGAATTGGAAAAAGAACAAAAAGATATTAAAGATATGACACCTGAAGAAATTGATGAGTTAA
AATATCAGCAACGAAAAGATAAAGAGCGTGTTATTAACAAAGTAATTAAAGGTGTTAATGATGTATGGGA
GAAAGAATACAACTTTGAAGAATTAGATTTAAAATTCAAAGTAAAAATTAGATTACCTAATGCTAGAGAA
CAAGGTAATATCATGGCTTTACGTTCTGCATACTTAGGTGGAATGGATGCTTACCAATCTGACCAAGTTA
TTAATGCTTATCAGATGTTAGCTACTTTACAAGAAGTAGGGGTAGAAGTACCTAAAGAATTTAGAGACCC
TGAGGAGATTTATAATCTAACTCCGCTTGCTATTATGTGGGATGATTGGTTAGACTTTATGACGTCCTTT
CGTTACTAG
>vB_SauS-E_109 # 82200 # 82508 # -1 # ID=1_109;partial=00;start_type=ATG;rbs_motif=AGGAG;rbs_spacer=5-10bp;gc_cont=0.275
ATGACAAATAAATTAAGAGCTATCCATGAAGAAATGAAAATTGAGTTACATAAATTCCCACAGAATGTAG
ATTTAACAAGTAAGACAACTGCTATTGCAATCAATCAAATTCTTGACAAGTTTAAAACCTTAACGGAACA
AGCAGGTAAAATCACTAAAAAGTATTTTGAGGGTCAAGAGATTTTGACGATTGATTTTGAATATTATGAC
TCACTTCAAGATTACTATATTTACTTACTTAAAAATAGTGAAACAATCGAACAAAGATTACAAGAAATTG
AAAAAAGAGTAGCTGAATATGTTAAGTAA
>vB_SauS-E_110 # 82556 # 83014 # -1 # ID=1_110;partial=00;start_type=ATG;rbs_motif=AGGAG;rbs_spacer=5-10bp;gc_cont=0.242
ATGAAAACTTTCTATTCAGGTAGAAGAACAACAAGTAAAAACAGGCAAGTAAAGAAGCATTATAAACAAA
TGACTAACCAAGAAATAATTATATGTAGGAACTTATTAAAAGAGGCTTACAATAAAAACAATTACTTTAA
GTTAACAAATCACTTCAAAGGTAAATGTAAGAAACCAGTAAATTTTAAAGCGTTTGTTCATTACATACAT
AATAAGAACTTAGATATTATAGAATATAATGAAACATTATATAATAACAAAATACAACGTAGGGTAGTTG
TTAGACATCCTTATGTAGTAAAAGTAGATAATAAATTATCTTATCAATACCTAGTTATAGAGATAGAAAC
AGGTGAAGTTGTAACTATGTATTATAACAGAGTTACAGACAACCACAGAACATTAAATTTAAATGACTAT
TATGATAAAAATTTAAAAATAAAGTATTGACATAAGTAA
>vB_SauS-E_111 # 83051 # 83188 # -1 # ID=1_111;partial=00;start_type=ATG;rbs_motif=GGAG/GAGG;rbs_spacer=5-10bp;gc_cont=0.246
ATGACAAACAGGAAAACAATAGGTAAAATAAGTAACTCAAGAGCAACATGGAAAATTAAACCTACAACTC
AAGTTAAAAAAGATAAAACAAAATATACTAGAAAAAAGAAACATAAAGGTATTGACACTTATAAATAA
>vB_SauS-E_112 # 83242 # 83976 # -1 # ID=1_112;partial=00;start_type=ATG;rbs_motif=GGAG/GAGG;rbs_spacer=5-10bp;gc_cont=0.259
ATGAGAATGAGCTGTTTAACACAAGAAAGTAAAGATAGATACTTAAAAGAATTAGGGGAATCTAAAGGAA
TAAAAATATTAGAAGACTACAAAGGTGGAAGGAAAGTAAAGCATAAGTTTATTGTTACTTCAGGTAAGTA
TACAGGATGTGAAGGTGAAATAACTCTAAATGACTTAGAGCATTTAGGTAGAGTAGATAATAGAAGTTTA
TCTGAAAAAAGGAGAAAACAATATTTTGATAAACATGCAATAGTTAGAGACTGCATTATTTTAGAATATC
CTAAAGACTATAGAATAAAAACTAAAGATAAGATAGTAGTAAAAGATAAAGAAGGACATGTTCATAACAT
TATTGTTCAGGAATTTTTTGAGAAATCATCTTTATTGGAATTATCCTATGCTAGTGAAGGAGAGAAAATA
GTTAAAGAAATACTTACTAAAAATTTTATAAAATTTGAAAAAGAAAAATCATTTAGAAACAAAGAAGGTA
GAGTACAAAGATTTGATTTTTATATTAATGAAAATAATAAAGAATATGCAATAGAGTACAATGGTGCACA
GCACTATAGAGATTCTACAGGTTATCTTAAAGATACTTTAGAAACAACACAGAAAAGAGATAAACTAAAA
GAAGAATACTGTGAAGAAAAAGGTATAAGTTTATTAATTATTCCTTACACAATAACAGATAAAAAAGAAA
TGGAAGAAATGATTTTAAACTTTTTGAACAAATAA
>vB_SauS-E_113 # 84084 # 84173 # -1 # ID=1_113;partial=00;start_type=ATG;rbs_motif=GGAG/GAGG;rbs_spacer=5-10bp;gc_cont=0.267
ATGGATAGAACAAATCAATTTACATTTAACATTGACAACAGTAAAAAATATGGGAAGATTGGTGTAAATC
ACAAAATGTTAAACCTTTAG
>vB_SauS-E_114 # 85231 # 85569 # -1 # ID=1_114;partial=00;start_type=ATG;rbs_motif=AGGAG/GGAGG;rbs_spacer=11-12bp;gc_cont=0.342
ATGGCTTCAGAGGCTAAGCAGTCTGTCCATACTGGTAATACCGTTATGCTAATGGTAAAAGGTAAACCAG
TTGGAAGAGCACAATCTGCTAAAGGTCAACGTGAATACGGAACTACTGGTGTATACGAAATTGGTAGTAT
TATGCCACAAGAGCATGTTTACTTAAAATATGCTGGTACAATTACACTAGAACGTTTACGTATGAAAAAA
GAAAACTTCGCAGATTTAGGATATGCTTCACTTGGTGAAGAAATTCTTAAGAAAGATATTATTGATATCT
TAGTAGTAGATAACTTAACGAAACAAGTTATTATTAGTTACCATGGTTTAACTAAATAG
>vB_SauS-E_115 # 85632 # 87392 # -1 # ID=1_115;partial=00;start_type=ATG;rbs_motif=AGGAG;rbs_spacer=5-10bp;gc_cont=0.360
ATGGCAGTTGAACCGTTTCCAAGAAGACCTGTCACTCGTCCACATGCAGTCATTAATGTAGACAGTACAG
GTATCGGTAAATCAGCTAGCTCCAGTGAAAAGATTTTATGTTTAATTGGACAAGCTGAAGGTGGTAAACC
TGATACCGTATATGAATTAAGAAACTACGCACAAGCTAAAAGACTATTCCGCTCAGGTGAATTACTTGAT
GCAATTGAATTAGCTTGGGGTTCTAATCCACAATACACAGCAGGTAAGATTTTTGCTATGCGTGTAGAGG
ATGCTAAACCAGCTACAGCTGAAGTAGGCGGATTGAAAATTACTTCACAGATTTATGGTAACGTAGCTAA
CAACATTCAAGTAGGATTAGAGAAAAATACAATCAGTAATTCATTACGTTTACATTTAATCTTCCAAGAT
GATAGATTTAATGAAACATATGATAATATTGGTAATATCTTCACTATCAAATATAAAGGTAGTGAAAGTA
CAGCTACTTTTTCTGTAGAGCATGATAAAGAAACACAAAAAGCAAAAAGATTAGTATTAAAAGCTAATAG
CACAGAAGTTAAGTCTTATGACTTAACAGGAGGAGCTTACGCTACTACTAATGCCATCATCAACGATATT
AACCAATTACCTGATTTTGAAGCTAAGTTATCACCTTTTGGAGACAAGAACTTAGAGTCTTACTTATTAG
ACCCTATGACAGATGTTGACATTAAGGATAAAGCTGAGTATGTAAAAGCAGTATTTGGTGACTTAGAGAA
ACAAACAGCCTATAACGGACTTGTTTCATTTGAAAGATTAGTATCTGAACAAACACCTAAAAACGTAGAA
GTAGACGCACACGAAGAGTCTGCCACTGTAACAGCTGTGTCCCCAATTCAAGAAATCACACCTTTTGAAT
TAACAAAACTCTCAGGGGGTACAAATGGTGAACCTCCTGCTACATGGGCGGATAAAATCGAAAAATTTGC
ACATGAAGGTGGATACTACATGGTACCACTATCTTCTAAACAATCTGTTCATGCAGAAGTAGCTTCTTTT
GTTAAAGAACGTTCTGATGCAGGTGAACCTATGCGTGCTATTCTAGGTGGAGGATTTAATGAAACGAAAG
AACAATTATTTAGTCGTCAATCATCATTATCTAGCCCACGAGTTGCTTTAGTAGCTAACTCAGGTATGTT
CACAATGGACAATGGTCGTAAGTTACATGTACCAGCTTATATGGTAGCTTCTGCTATCGGAGGTTTGGTA
AGTGGTTTAGCTATAGGTGAGTCTATTACCTTTAAGCAACTACGTATTAATAATGTAGACCAATTATATG
AATCATTAGACTTAGATGAGTTAAATGAAAACGGTATTATCACCTTACAATATGTTCGTAATAGAGCTAA
TACATTCTTTAGATTAACAGACGATGTTACGACATTTAATGATAAAAATGACCCTGTTAAGTCAGAAATG
GCTGTTGGGGAAGCAAATGACTTCTTATGTTCTGAGTTAAAACTTGCGCTTGAAAATAACTTTATTGGTA
CTCGTACTATCAATACAAGTGCTTCAATTATCAAAGACTTTGTACAGTCATTCTTAGGACGCAAGAAACG
AGATAACGAAATTCAAGACTTCCCACCTGAAGACGTACAAGTTATTGTCGAGGGTAATGAAGCTAGAATC
TCAATGGTTGTATACCCTATCAGAAGCTTCAAGAAAATTTCTGTTAGCTTGGTATACCAACAACAAACAT
TAAGAGCCTAA
>vB_SauS-E_116 # 87415 # 87621 # -1 # ID=1_116;partial=00;start_type=ATG;rbs_motif=AGGAG;rbs_spacer=5-10bp;gc_cont=0.285
ATGGCTAAGAAAACACCTAAAGGTAAAACCTTTACAGGTTATGTACATATAGATACATTTTTAAAAACAG
CACAGACCTTGTTTAATATGAAAGAGTCACAAGTTGCAGGTTTTAAAGCCTATATGGAAGGTAAACATTA
CCTATTCAATGAAAAAGACTTTATTCCATTTTTAGAAAAGTATTTAGGTAGAGAATTAGAAATTTAA
>vB_SauS-E_117 # 87621 # 88457 # -1 # ID=1_117;partial=00;start_type=ATG;rbs_motif=GGA/GAG/AGG;rbs_spacer=5-10bp;gc_cont=0.314
ATGGCAATAACATCAGTAGACTCATATTTATTAGAGCAAATAAAGCCCAGATTACATACAGTACTAAGTA
ATTGTTATATTATAGATGAAGTTTTAAAAGACTTTGATTATCAAACTAGGGAAATGTTCAAAGAGGCTTT
TTGCGGTAAGAACGCAAAGCACGAAGTAACAGTAGGGTTCAATTTCCCTAGCTTTAAAAACAACTACGAA
GCTCATTACCTAATACAACTAGGACAAGGTCAAGAGGTTAAAAACTCTTTAGGTAGTATACAAGGGTCTT
ATCTAGAAGCTTCGGGTAACACATATAGTGAACAATCAGTAGCTAAAAGAGAAGGTAATCGTTTAGTATT
TCATGTATCTAAACCTATTTCTAATGTAATAAGAGTAGAAGACATAGCGTTTGATTCTTACGATGATGTT
AAAGTATCAGATAACACTGTATCTTTTAATTATACTAACAATGAGACTTATGAAGGCTACAACGCAAATA
TTGTATATGTAGAAAAAACAAATGATAGTAAAGGGTTAGTAAAAGGTATTACCATAGAAGAACAAGTAAC
AATTGTGGGTATGTCGTATAATGTAGATGTTGCTAGATGTTTAGATGCCGTATTAAAAATGATATTGATA
TCTATGAGAGACAGTATAGAAGAACAACAAACATTCCAGCTACAAAATCTTGCATTTGGAGATATCGCAC
CTATATTCCAAGACGGTGAGTCATCTATCTTTGGTAGACCTACTATAATTAAATACACAAGTTCATTAGA
TTTAGATTATACAATAACACAAGATATTAATAAGATTACTTTCAAGAATAAAGGAGCAAAAAGATAA
>vB_SauS-E_118 # 88476 # 89096 # -1 # ID=1_118;partial=00;start_type=ATG;rbs_motif=GGAGG;rbs_spacer=5-10bp;gc_cont=0.306
ATGCCTATAAAAGCAACTAGACCTAAGTTATTTAGAGACAAGAACTATAAAAATATAGGTAAGAGAACAG
TAGATGCTATGCGTTCTGATATTTTAGATAGATTACAAGCTACAGCATTACAAGTAGATAATGTAAGTGT
CAAACGCATGCCTACTTATCTACAAATAACTGAGAAAAAGCTAGAGAAGCAAGGTGTAATAGACCTTAAG
AAAGCTTTTGCTCATTCATCTAAAAAGAAAAGGACTAAAGATGGTGGTTGGTATCTAACGGTGCCTATAA
GAATAAAAACAAGTAAGATGAATAATAAAACATACCAAGACTTAAGGTCTTTAAAAATAGACAGTTCAAG
TAATTCAGTATCTACTCTTACTGATTATCTAGAAGGTAGACGAAGTAATATTAGTCACCCATCACTAAAG
CCTGCTAGTAAATCAAGTAGAATTACTAAAGTAAGAAATGGTAAAAAATCTAGTTACTTTATGTTTAGAA
CAGTATCTAGTAAATCCCCTGCAAGTTCATGGATATTAAATAGAGATAAGGTTAATGAAAACAACTTCTC
TAAAACAACATTAAAGTATGTTAGAAATCTGATGAACTGGAAGATTAAGAATTTAATGTAG
>vB_SauS-E_119 # 89096 # 89971 # -1 # ID=1_119;partial=00;start_type=ATG;rbs_motif=AGGAG;rbs_spacer=5-10bp;gc_cont=0.316
ATGCAAAAACCTTTTATGATAGGTACTAATAATAATACGTCTAATATAATTAATAAGTCTACTATGTATA
CATCTACAACACAAGCAGATGAACAAGAACAAAAGTTATCTACAGCTAGACTAGAGTTTGACACTAAGGA
TATGAGAAGATTTGTCAATGATAGAGGTATAAAGGTACTGTGGGAAAGGGCTTACTTTTGTCCTTGCCTT
AACCCTGACACAGGACATCCTAGAGTAGATTGTCCTAGGTGTCACGGTAAAGGTATTGCCTATTTACCTC
CTAAAGAGACAATAATGGCTATTCAATCTCAAGAAAAAGGAACTAACAATTTAGATATAGGAATTTTAGA
TACTGGTACAGCTATAGGAACTACACAACTAGAAAAACGAGTATCTTATAGAGACAGGTTTACTGTTCCT
GAAGTATTGATGCCACAACAACTTATATACCATGTTACTAAAGAGCGTATACAAAAAGGTATCCCTTTGT
ATTATGATGTCAAAGAAGTAACTTTTATTACATCTAACGATGGTAATGTTTATGAAGATGACTATAATAT
AGAGAACAATATATTATTCATGGACGCTAAGTTTGAAAACAAAACTGTATCCTTAAATATTTTAATGGTA
CTTAGATATGTAGTATCAGATATATTAAAAGAAAGTCGATATCAATATACTAAATTTAATCAACCTAATA
CAAAGTTTGAAAATTTACCTCAGAAGCTATTATTAAAAAGGGAAGACGTTATTGTACTACCTGAGCCATT
TAAAGTTAATGATGGTATAGAAGAGGACTTAGAGATACAGGTAGAAGACCCTAAAAAAGAATCTAAAGAT
AATCATTCAGGTGGTTTCTTTGGAGGAATGCTATAA
>vB_SauS-E_120 # 90263 # 91471 # -1 # ID=1_120;partial=00;start_type=ATG;rbs_motif=AGxAGG/AGGxGG;rbs_spacer=5-10bp;gc_cont=0.251
ATGAAAAAAACGGAAAATAAATTTTATAGAGGTATAACACTAAAAGTAAACCCTACCCAAGAACAAGAAG
AGTTAATGTGGAAACATGTAAACCATTCTAGATTTATTTATAATTATATGTTAGAAAGATATTGGAAAGC
TCTCGATAACGGTAAATATATAGACCATAAAAATATGATTTCTATATTAAAAGAAATAAAGAATGATGAT
AAGTATAGTTTCTTAAATGAAGTATCTAGAAAAACCTTAGTTGGTAAAATAGATGACTTAAGAGAAACAT
TAATAAAATATCATAATCATGAAATTAGAAAACCTAAATTTAAGTCTAAGAAAAGGGAACCTAAGAGGTT
TCCTATTAGATATGACCGAATGCACTTTAACAAAGAAAAACATGTTAAAGTTGAAAAATTAGGTTACTTA
AGAATTTCTAATGGTACATATAAAAATAATAAATCAGTACTAGAGAATGAAAGCATTAAACCTTTAAACC
CTAAATGTTACTATGATGGTAAATATTGGTATATATCTTTTTCAATTGAAGTAGATAATCAATACAAGAA
AGAAAAGGATAATACTAACGAAGTCATAGGTATAGACTTAGGTAGTGGTAAAAAACACGTAATTTGTTCT
AACAGAAAAATATATGGTAATATTATTTATTCCAAGAAAATGAAAAGGTTAGAAAAAAAATTATCTGACC
TACAGAAAAGATTAAGTAATAAATATGATATTAATCACACCAAAACAAATAATGTTTTAAAGCTAGAAAA
TAAGATAGCTAAAGTTTATAGAAAAATGTCAAATATCCGTAAAAATCATGTACATGAAATAACAAAAGAA
ATTGTTGAAAAGTATCCTAAAGAGATTATTGTAGAGGATATAAGAGTTCGTGATTTAATAAAAGACAAAG
GATATACAGGACAAAAAAGAAAACAAATACAGTTTTCTAATTTCTATATGATTAGACAGCAATTACAATA
TAAATGTGAAGATAGAGGTATAAAATTTACAGTAGCTAGTACTTATTATCCATCATCACAAATATGCAGT
AATTGCGGAGAAAGAAAAAGAAATGCTTTAAAATTACAGTTAGGTGATAAAGTCTTTAAATGTAATGCTT
GTGGATATGAAGAAGATAGGGATATAAATGCAAGTATTAATTTAAAAAATTACCATAATTCCCAATGGTT
AAAAGAACAAAACCAATAA
>vB_SauS-E_121 # 91908 # 92657 # -1 # ID=1_121;partial=00;start_type=ATG;rbs_motif=AGxAGG/AGGxGG;rbs_spacer=5-10bp;gc_cont=0.347
ATGGTAAACAGTATGTTTGGTGGTAGTTTAGACCCTTACGAAAGCTCTTTATCATATGAGTATCCTTATC
ACCCATCTGGAAACCCAAAACATATAGATAAAAGAGAATTAGATAATATTACTCTAGCTGATTATGGTTG
GTCAGCAGATGCTGTGAAAGCCTATATGTTTGGTATAACAGTACAAAACCCTGATACAGGACAACCTATG
GGTGATGATTTTTATAATCATATATTAGAAAGAGCTATAGGTAAAGCGGAAAGAGCTTTAGATATATCTA
TTTTACCTGACTTACAACATGAAATGAGAGATTACTACGAAACAGAATTTAATAGTTATATGTTTGTACA
CGCATATAAAAAACCTATATTACAGGTAGAAAATTTACAACTACAATTTAATGGTAGACCTATGTATGAT
TATCCAGCTAACTGGTGGAAAGTGGAGCATTTAGCAGGTCACGTACAATTATTCCCTACAGCTTTAATGC
AGACGGGTCAATCTATGTCTTACGATGCTGTATTCAGTGGGTATCCTCAATTAGCAGGAATGTACCCACC
AAGTGGAGCAACTTTTGCACCTCAAATGATTACATTAGATTATATTAGTGGTATGTTACCTAGACAAAGA
GCAGGTAGAACTAAACCATGGGAAGTACCACCAGAATTAGAGCAATTAGTTATTAAATATGCACTAAAAG
AAATTTACCAAATATGGGGTTACGATGATATTACCCTGTGTGTAGCGTAA
>vB_SauS-E_122 # 92667 # 92900 # -1 # ID=1_122;partial=00;start_type=ATG;rbs_motif=AGGA/GGAG/GAGG;rbs_spacer=11-12bp;gc_cont=0.282
ATGTTAACTTATAAATTAAAAAATATTAAAATGGCTACTGTACACGGTCAAGTAGAAGTAGATGATAAAG
GCGTAGTTAAAGGACTAACTGCTAAACAAGAAAAAGATTTTGCTAATTTACCAGGTTTTACACATATGGA
AGATAAGAAAACAACAAAGAAAGAAGTAAAACCTAAGGAAGAAAAAGAAGAGAAGAAACCAACTAAAAAA
ACAACTAAAAAAGAAGATAAGTAG
>vB_SauS-E_123 # 93004 # 94395 # -1 # ID=1_123;partial=00;start_type=ATG;rbs_motif=GGA/GAG/AGG;rbs_spacer=11-12bp;gc_cont=0.353
ATGAACCAAAATGAACTTTCAAAAAAGCAACATGCAGTTGCTGATGAATTACAAGAAAAATTATCGAAAT
CCTTCCAAACTGGATATGGTATCACTCCTGAAACACAAGTAGATGCAGGTGCTTTACGTCGTGAAATTTT
AGACGACCAAATCACTATGCTTACATGGGGAAATAATGATTTAGTATTCTATCGTGATGTTGCTCGTAGA
CCAGCTGAATCAACAGTAATTAAATATGATGTTTTCTTACGTCATGGTAAAGTAGGTCATTCTCGTTTTG
TACGTGAAATCGGAGTAGCGTCAGTTTCAGACCCTAATATCCGTCAAAAGACCGTTACAATGAAATATAT
TTCTGATACTAAAAATATGTCATTGGCATCTAGTTTAGTAAACAACATTGCTGACCCAGGTCAAATCTTG
ACTGAAGATGCTATCTCAGTTGTTGCTAAAACAATTGAATGGGCTTCATTCTATGGTGACGCAAGCTTAA
CTTCTGAAGTTGGTGGAGAAGGTTTAGAGTTCGATGGATTAGCTAAATTAATTGATGCTGATAACGTTAT
CGACGCTAAAGGTGCTCACTTAGATGAGAAATTATTAAACTTAGCTTCAGTTAAAATCGGTAAAGGTTTT
GGTACAGCTACAGATGCTTACATGCCTATCGGTGTACATTCTGACTTTGTTACTAATATCTTAGGTCGAC
AAATGCAATTAATGCAAGACAATAGTGGTAATGTAAATACTGGTTTCAGTGTTAACGGATTCTATTCATC
TCGTGGATTCATTAGATTACATGGTTCTACTGTAATGGAAAATGAATTAATCCTAGATGAAACTTTAATC
CCACAACCAAATGCACCACAACCAGCTACAGTAACTTGTACTGTAAAAACAGACCAAAAAGGTAAATTTA
CTAAAGAAGAAGACCGTGCAGGTTTATCTTATAAAGTAGTTGTTCACTCTGATGAAGCTGAATCAGCACC
ATCAGAAGCACAAGTTGCTACAGTAACAAATGCTACAGATGGAGTAGAATTAAAGATTACTGTTAATTCT
ATGTACCAACAAAGCCCACAATTCGTATCTATTTACCGTCAAGGTAAAGAAACAGGTATGTACTACTTAA
TTAAACGTGTAGCACTTAAAGATGCACAAGAAGATGGTTCTTTAGTATTCGTTGATAAAAACGAAACATT
ACCTGAAACAGCAGACGTATTCGTTGGTGAAATGTCACCACAAGTATTACACTTGTTCGAGTTATTACCA
ATGATGAAATTACCATTAGCTCAAATTAATGCTAGTATTACATTTGCAGTATTATGGTATGGTGCTTTAG
CGTTACGTGCTCCTAAAAAATGGGCTCGTATTAAAAACGTAAGTTATCTTGCATTAAAATAG
>vB_SauS-E_124 # 94478 # 95437 # -1 # ID=1_124;partial=00;start_type=ATG;rbs_motif=GGA/GAG/AGG;rbs_spacer=5-10bp;gc_cont=0.307
ATGCCTACGGAATTACAAAATATTCTACAAGAATATGATAACTTAGACAAAGAAGAAGTATCAAAATCTG
TAGAAGAGTCTAAAGAAGAAGTAAAAGAAGATAAAACAGAAGACACTAAAACAGAAGACACTAAAACAGA
AGAAAAAGAAGAAATTAAAAATGAAGTAGAAGCTACAGAAGAGCAAGTAGCAGAAGCTAAAGAAGAACCA
CAAGAACCTGCAAAGGTTACTGAAGAAGATGCTAAAGAAGCACATGAACAAGAAGAAAATCTAGAAGAAG
AAGTATCTAAGTCAGCTAAGGAGTCGAAAGACCCTGTAGATAAAAAAGATACTAAAACAGAAGACAAAGA
CAACGAGAAACGAAAAAATAAAAAAAATAAAAAAGATGAAAAAGATGAAGAAGATGAAGAAGAGGAAGAA
AAAACATCTAAATCTATTTCTGATAAAGATATTGTAGATGGTTTCCGTACTATCTTGAAATCATTCCAAG
ACATTAAAAAAGAAAATGAACAGTATGTGACTAAATCAGATTTAGAAGAAGTAACTAAATCTATTCAAGC
TTTAACTGATAAAATTAATTCTAATGAAGAAGTTTCTAAATCAGTTGAGAGCAACCAAGAAGATAAAGAA
GAAGCAGTAGAAAAATCCGTAACGACTAATAACACTTCGAATGAACAAGATGTAGTTGGTTACGTGGTTA
AATCAGTACAAACAGAAGAACAAGCAGAAACTACAGAAGATAAAGAAGAACAAGAAGTAGAAGTTAAAGA
AGAAAGTAGAGACTTATCTGTAGAAGACCGTGAAAAATTCATGAGTACCTATAAAGAAAAATCTCAAAAC
CCACATACGAATCGTTCAGAAGTATTGAATGCTTATCAATCTTACTTAAATATCCGCAACAATCCAGAGC
AAGCAAGTGAAAAAGACTTTAATATTGTAAAAGAATTTGCTAATCTTTAA
>vB_SauS-E_125 # 95451 # 96215 # -1 # ID=1_125;partial=00;start_type=ATG;rbs_motif=None;rbs_spacer=None;gc_cont=0.311
ATGAAATTTAATGCTTTTGTTCCTATGGACTTAAAGAAATCCATAGATACGGAAGATGATACAAATAAAT
ATTCTATCGTATCTGGTTGGGCTTCCACACCAGCTGTTGATTTGCAGAATGACATTATAAATCCAAAAGG
TATTGATATAGAATACTTTAAAAAAAATGGATATATTAACTACGAACATCAACAAGATAATGTAGTAGGT
ATACCTACAGATAACTGTTATGTTGATTTAGAAAAAGGTTTATTTATAGAAGCTAAGCTATGGAAAGATG
ATGAAAATGTTATAAAAATGTTAGACCTAGCTGAGAAACTAGAAAAGTCAGGTAGTGGTAGACGTTTAGG
TTTTTCTATAGAAGGCGCTGTTAAGAAACGTAACATAAATGACAATAGAATTGTTGATGAACTTATGATT
ACAGGGGTAGCACTAGTAAAAAACCCAGCTAATCCTGAAGCTACATGGGAGAGTTTTGTTAAATCATTCC
TTACTGGAACGGAAACAACACCAGACACACAAGTAGATGCAGGAGCCTTACGTAAAGAGTCATTAGCAAG
CTCTATTACTAATTTAACCTATGTAACAAAAATTAAAGATGTTAAAGAGTATAATGATATTTGGAATAAT
GTAGTAGAGGACTTAACTAAATCTAATAATATGGGTTATGAAGAATCAGTTATTACATTACAATTAGCCA
AAGGACTATCAAGAAAAGATGCTGAGATAGCAGTTATGAGTATTAATAAAAAAAATTTAGAATAG
>vB_SauS-E_126 # 96392 # 97093 # -1 # ID=1_126;partial=00;start_type=ATG;rbs_motif=None;rbs_spacer=None;gc_cont=0.318
ATGGCTGATGATGTTAAGTTTGTTAATATGACACCAACAGCAAATGATATGCAATTTGAGAAATGGTTAA
ACTTTTTAATCAATATTATTTCTGCTTTGTATGGTATAGACCCTTCTGAAATAGGATTCCCTAATAGAGG
AGGAGGAGCTACAGGGTCAAAAGGCGGTTCTACATTGAATGAGTCAGACCCTGCTAAGAAGCAACAACAA
TCTATGAATAAAGGTTTACAACCTCTATTAAGATTTATAGAAGAATTAATTAACAGACACATTATATCTG
AATTTGGTGATAAGTATACTTTCCAATTTGTTGGAGGAGATACTAAGTCTGAATTAGATAAGCTTAGTAT
CTTACAAAAAGAAGTACAAGTATATAAAACTGTAAATGAAGCAAGAGAAGAACAAGGATTAAAACCGATA
GATGGTGGAGATGTAATTCTTGATTCAGCATTTTTACAAAGTACAGCACAAGAAATACAAAAAGACCAAT
ATTTAAATACTAAACAAAAAGAAAGACTTCAATTACTTATGAGTTATACACAACCACAAACTGATGAGCC
TACTGATGATAGTAAACAAGAAACAACTAATCAAGATGTAGGAACAGATAATCAGTTAAAAGGTGATGAT
AACGTATATAGAACACAAACATCAAATAAAGGACAAGGAAGAAAAGGTGAGAAATCTTCCGACTTTATGT
AG
>vB_SauS-E_127 # 97286 # 98308 # -1 # ID=1_127;partial=00;start_type=ATG;rbs_motif=None;rbs_spacer=None;gc_cont=0.251
ATGTTGAAAACAGATAAATATAGTTATTTAAAAAGTGTATCAAGAGATACACTAGATAGAGCTGTAAATA
GTGTAGTTCAATCTTATGTTGATTGGTGTAGAGGTACTCATGGTAAACCTAAATTCAAAAAGAAAAATAA
ATGTACAAAATACTTTGATGTTAGGGAAAATAGATTAAAAAGGTATGGACATACTTTTCATATACCCAGT
ATAGGAAAAGTTAAAGTATCTAAAAATACTTTAAAGAATAATTTTAGTATTATAAATTCTATAGAAAGTT
TAGATAAATTTAGAAAAACATCTATTAAGTATGATGGTAAGTATTGGATTATGTTTATTACTTATGATGA
CACAATAGTTACCCCTCGAAAACCAAGAGAATTAACTAACGAAACCATAGGTATAGACTTAGGTATTAAA
ACGTTAGCCACTTGTTCAAATGGTAAATCTTATAAAAATATTAATAAAAGTTCTAAAGTTAAAAAACTAG
AGAAACGTTTAAAACGATTACAAAGACAAGTAAGTAGAAAGTATGAAATGAATAAGCAAGGTAAGAATTT
TATTAAAACTAATAATATTATTAAGTTAGAAAAAGAAATAAAACTCTTACATAGAAAACTTAGTAATATT
AGAAATAATCATATTCATACTATGACTAAAGAAATAGTAGAACAATATCCTAGTGAAATAGTAATAGAAG
ACTTAAAGGTAAGTAACTTAAGAAAAAATAAACATTTATCTAATAGTATTTCTAAAGCTAATTGGTATAC
AATTAGAGAATACCTTACTTATAAATGTGAAGATAGAGGAATATTACTTACTATTGCTAACCAGTACTAC
CCAAGTTCTCAAACTTGTAGTAACTGTGGTAATCGTTTAACTAAACAAGATAAACTATCTTTATCCCAAA
GAACATATAAATGTTCTTGTGGAATTAATCTTGATAGAGACTTAAACGCTAGTATTAACTTAAAGAACTA
TAGATACTCCAAATGGTATCACAATCATGTTTTAACTAAATAA
>vB_SauS-E_128 # 98939 # 99895 # -1 # ID=1_128;partial=00;start_type=ATG;rbs_motif=GGA/GAG/AGG;rbs_spacer=5-10bp;gc_cont=0.322
ATGTATAAAGAAGACACTGAAGACCTTATGGTTCCTTTAGATGATGGAATACAAGCTAACATTAGACAAA
TAGAACAAGATACAAAAGAGATGCAAGAAATTACTAAATCTTTGTATGGTAAACAGCAAGCTTATGCAGA
ACCATTTTTAGAAATGATGGATACAAATCCTGATTATAGAGATAAGAAGAGTTATATGAGAAATGCTCAT
AATTTACATGAAGTGTTAAAGAAATTTGGTAATAACTCTATATTAAATGCTATAATTATTACAAGAGCTA
ACCAAGTATCTACATACTGTAAACCTGCCAGATATTCAGAAAAAGGTGTCGGTTTTGAAGTTAAATTAAA
AGACTTATACGCTACACCTGGTATTAAAGAAAAAGAGCAGATGAAACGTATTGAAGAATTTATTCTTAAT
ACAGGTACAGATAAAGATATAGACAGGGATTCATTCCAAGAGTTTTGTAAAAAAATAGTAAGAGATACTT
ACACGTACGACCAAGTTAATTTCGAAAAAGTTTTTAGTACTAAGAATAAGAATAAAATTGAGAAATTTAT
TGCAGTAGACCCCAGCACCATTTTTTATGCTACTGATAAAAACGGTAAGATAATTAAAGGTGGCAATCGA
TTTGTACAGGTCATAGATAAGAAAGTAGTAGCTAGTTTTACAAGCAGAGAACTTGTCATGGGTATTAGGA
ACCCTAGGTCAGACTTAAATTCTAGTGGGTATGGATTGTCAGAAGTAGAGATTGCAATGAAAGAATTTAT
AGCTTATAATAATACTGAAAGTTTTAACGACCGATTCTTTAGCCATGGTGGAACAACCAGAGGCATCTTA
CAGATTAGAGCTGACCAACAGCAATCTCAACATGCGTTAGAGAACTTTAAAAGAGAATGGAAGTCTAGTT
TTTCAGGTATAAACGGTAGCTGGCAAATTTGCCTCTATATAAAGTAA
>vB_SauS-E_129 # 99936 # 100301 # -1 # ID=1_129;partial=00;start_type=TTG;rbs_motif=AGGA;rbs_spacer=5-10bp;gc_cont=0.273
TTGCTATTTTCAAAAGACGATAAATGGGATGAAGCAAAAGACTTTATAAAAGGTCAAGGATTAGCAGATA
ATTGGATAGAAGTAGTGGATTATTATAGACAGATAGGTGGTAAACATGTAGCTATGTTTATTGCTATTGA
TAAAGTTAAATATATGGTACTAGAAGCTACAAAGGATAATAAAGTAATATTGGTAGATAAGGATAATAAT
ATTGTGTTAGAGGATTATGATATTGTTATGGAAAGTAAGAAAATGTTTTACTATATAGAAGAACCATTCG
AAGTAAAAATAAATATTCCTAAACATATCCAAGATATTACCTATAATAACACTGTTATACTAACTACTAT
TCGAGGAGGTAAATAA
>vB_SauS-E_130 # 100253 # 100600 # -1 # ID=1_130;partial=00;start_type=ATG;rbs_motif=None;rbs_spacer=None;gc_cont=0.267
ATGGTATTTGCGTATATTAAAACTGAAAAAAGTAGTAAGTTGTTTCTATACTTGATATATGCTATAATTT
CTATAGGTTCTTATGTAGTATTAACAATGTTTCAAGCCACGTCAATCATTATAAAAAATGATGTTATAGA
CTCTATTGAGAATACAGAGCAGTATGTAGGGTTTAATAACCCTTTAATTGTTTTTGGTATAAGTTTCTTT
GGAGCTGTAATAGGCAGTTTTTGGTTTTTAGTTATGAAGATTGTAAATACTAGGAATTTAAAAAATAAAA
AATTAAAGGATTGAAGCATTTGCTATTTTCAAAAGACGATAAATGGGATGAAGCAAAAGACTTTATAA
>vB_SauS-E_131 # 100727 # 101497 # -1 # ID=1_131;partial=00;start_type=ATG;rbs_motif=AGGA;rbs_spacer=5-10bp;gc_cont=0.324
ATGAAACGTAAGTTTAGTAGTAATGAGATTACTATAACACTTATAACTATTGTAGTTGCTCTATTTATAG
TATTAATTACAGTAGCATTTAACAAGTACCAAATTGCTAAAGAAGATAAGGACAGATATCAAAAGCTAGT
AGAAATTTATCAAAAAGCAGATGATGATGACGGTAAAACTAAAAAAAGGTATGTTGAGAAGTTAAATAGG
GCTGAGGAAGAACTTAAAAAGGTTAAAGAAGAAACTAATTATAAAGGTTATAATGATAAAACAGAAAAAG
AAAGAGATAAAGAGGATAAGAGTGTAAGAGAACGTATTTATGGTAATGATAAGGATAAAGATTTAGTATT
AGTAAATAATAAGGTTGTTGTAAGTAATGAAGTTACTAGACCTAAGATAATAGAAGATAATGGTGTCAGT
ACAGTTGTAGTACCTCCTGTTGTAAGTCCTGTTGAGCCACCAAGTGAACCTAGTTTATCTTCTCCTACTA
TACCTAATCCTATTAACCCTAATCCTATTCTACCTAAACCTAACATCCCTACCCCTAACCCACTACCCCC
TATAGAACCTGAAAAACCTATAGAACCTGAAAAACCTATAGAACCTGAAAAACCTATAGAACCTGAAAAA
CCTATAGAACCTGAAAAACCTATAGAACCTGAAAAACCTATAGAACCTGAAAAACCTAGCTCAGATACTA
CGATACCTTTAGTTCCATTGGAACCTAGCACACCTGTAGATGAAAGTAATGATACTAATGGAGAGGGATA
A
>vB_SauS-E_132 # 101540 # 102019 # -1 # ID=1_132;partial=00;start_type=ATG;rbs_motif=GGAG/GAGG;rbs_spacer=5-10bp;gc_cont=0.271
ATGATTAAAGATAATAATACAAAAACATTGGAAGAGTTAATTACACCTATTTCTACAGAAGAAAAAGAAA
ATAAAGTTAAAGAATTTAGTAAAACATTATGTGAGATGATTAATAAGCTATATAGTTCTTACAATGTATT
AAGGCAAGACCCTATTGATGAAACACAAAGATTAGACGGTTCTCTAATGGTGTTTCAAAGTAGATTAGAT
GATTCATTAACAGGTGAAGAACACCAAAAACTTTTTAAATTAGCTTTTGATTATAATATTGATATTTTTG
AAGCTAACAAGCAGTTTAAAGAAGATGTACAAAATGGAGAAGCTATTAAGTTAGGTGATGTTGTTGTAAC
CGACACAGCTTTAAGTAATGTTTTATCTAGTAATGAGCTTAATGTTAGTATTACATTTATGTTAAGCAAA
GACTATGAAGAAAAGAAACGTATTGAAGAAGAAGAAAAGGAAAAACTAGATAAGTTATAA
>vB_SauS-E_133 # 102172 # 102972 # -1 # ID=1_133;partial=00;start_type=TTG;rbs_motif=AGGA;rbs_spacer=5-10bp;gc_cont=0.305
TTGACAAGTATATTAAATTATGATACAATACAAGAAGATGATATAAGTAAAGAGACATTTAATTTACTAA
TTGAAGAACCTTTAACTTTATCCTATGTTTCTAAACATAGTGACTTTTTAGATGATAAATATGATTACAT
ATATAAATCACTAGGCTTTGATAACTTCATGGACTGTTATTTATACATAGCAAGAGAACCAGAACGTATA
TACAAAGGTGGAGCTAAAGACATAGGCTCATTGAATAAAGTAAAAAGAACTGTAGTACGTAATGGGAAAG
AAATTGAAATGACAGTCTATGAAGATAATAAAAATGATGATAAACCTAAAGAGAATAATAGTGAAGAATC
AAAAGAACCTAAAACTGCTAAAGGTTCTAGGGTTCTTACTCATGGTGAAGACGATAAACCTAATCCTAAA
AAGATTGCCAGTTCTCTTTCTACACTAAAGAATAAAGGTGTGAACACTGACCACATAGATGGCAACGCAT
CAATATACAAAGAATTTGTAGACGATAACAATAACCCAATAGGGTTAGCTTCTTTTAAAGAAACAGATTC
CGACATTATATTACACGGGTATGTATCAGACCTCGAAACTAATGGAGTAGGTGCTAGGTCTATTCTAGAG
TTAATTTCTTTAGCAATAAAGAAGAACAAGAACGCTGTTGTTTATGATATAGAATTACCTCAAGCCATAG
AGTTCTTAAAATCTTTAGGATTTATTAAATGTAAAGATGAGTATGTGTTAAAAAAGAAAGATATAAAGTT
ATTTTTAGGTGAGTACAGTGAGCTTATTTAG
>vB_SauS-E_134 # 102988 # 104472 # -1 # ID=1_134;partial=00;start_type=ATG;rbs_motif=GGAG/GAGG;rbs_spacer=5-10bp;gc_cont=0.333
ATGACACAAGAGCAGTTAAAGAAATTTGTACAGTCACGTCTTAATCCTGTATTAGATAAAACTTATTTTA
GAGATATTGTGAATTGGGATAAAGACTCCTTAGGCTATAAACAAATTAGAAACTCAAGTTTGTTTTTTAG
AACTAGTAGTAAACCAGGTTCAGTTGAGGGTGTTGACATAGACTTCCTCGCAATGGACGAATTTGAGAGG
GTGAACTCACTAGCCGAAAGTTCGGCTTTAGAGTCTATGTCAAGTTCACCTTTTAAAGTAGTAAGAAGAT
TCTCAACTCCGTCAGCACCTGGGGTAGGTATACACAAATTATATCAACAATCTGACCAATGGTACTATGC
TCATGTGTGTCAACATTGTCAATATGAAAACGAAATGAAATATGCTGATTATGACCCTAATGACTTAAAT
AAGAGTGGTAATCTTTTACTTTTAAACCCAGATGGTATTGATGAACAAGCTAAAACAGTACAAGAAGGTA
CATATCAATACGTTTGTCAGAAATGTGGAAAACCCCTAGACCGTTGGTATAATGGCATTTGGAAAGCAAG
GTATCCAGAAAGAACAAAAAATAATTCAGGTATTAGGGGTTACTACATTTCACAGATGAATGCTGTATGG
ATAAGTGCAAGCCAATTAGTAGAGAAAGAAATGAATACAGATTCTAAGCAAGCATTTTATAACTATTCTT
TGGGTATGCCTTATGAAGATGTTAAAATGCGTGTTTTACCAGAAGACATCTTTGACAATAAGTCAGAAAT
TGCAAAAACACAGTTATTTAATAGAGATAAATACAAATTTATTTCAGTAGGTATAGACTGGGGTAACTTC
CACTGGGTAACTGTACATGGTATGACTGAGGAGGGTAAAGTAGATTTAATACGTTTATTCTCTATTAAGA
AAAACAGTAGACCAGATATGGTAGAAGCAGATTTAGAAGCTATAATATTAGAGATATCTAAATATGACCC
TGATATTATTGTTGCAGATAATGGTGATTCGGGTAACAACGTACTTAAATTAATTAATTTCTTTGGTAAG
GATAAAGTATTTGGTTGTACTTATAAGTCTAGCCCACGTTCATCAGGTCAATTATATGCACAATTTAATG
AAAACAGTAATACAGTAACTGTAGATAAATTAATGCATAATAAACGATATATACAAGAATTAAAAGCTAA
ACGTATAAGAATGTACCAACAGGTAGATGATGAATTAAAAACTTATCTTAAGCACTGGCAAAATGTCCTA
ATCATGGACGAAGAAGATGAAAAAACAGGAGAACTTTATCAAATTATTAAACGTAAAGGCGACGACCATT
ACTCTCAGTCTGCCTGTATTGGTTACATCGGTCTTACTCGTCTAAAAGAATTATATGACAAAGGCAACGG
TACAGCTTTCACATCTACTTTTATACCAACGGATTATAATAGTACACAAAACAACTCGTCTAATGAGTTC
TATTTTGATGACTAA
>vB_SauS-E_135 # 104527 # 104724 # -1 # ID=1_135;partial=00;start_type=ATG;rbs_motif=GGA/GAG/AGG;rbs_spacer=5-10bp;gc_cont=0.283
ATGACTAAAAAGAAAACACATAAAGAGTTTGTTCAAGATGTGTATAATCTAGTAGGTGACGAGTATACTG
TTATATATGCCAAAGATAACAACATATCATTGATACGAATACCTTACTATTATAACATGGATGAAATAGA
CAATATACTTTCGTATTTAGTTAAAAAAGTAAAGCAAGGAGCTACTAACCAAAATTAG
>vB_SauS-E_136 # 105450 # 105647 # -1 # ID=1_136;partial=00;start_type=ATG;rbs_motif=GGA/GAG/AGG;rbs_spacer=5-10bp;gc_cont=0.328
ATGGATGGTAAAGAATTATTAAAAATAACACAAGAAACATTTGGTACACAAAATGTTACGCAAGAACAAG
TTGACCATATTATCAACATGTTAAACCCTAGTACTTATATGCTAAAATATCATACGTTACGAGGTCACCC
GATAACTTTTAGTATTCCAAACAGGGACAGAAGTAAAGCACAAGCTCATAGACCATAA
>vB_SauS-E_137 # 105664 # 106077 # -1 # ID=1_137;partial=00;start_type=GTG;rbs_motif=AGxAGG/AGGxGG;rbs_spacer=11-12bp;gc_cont=0.309
GTGAGCGTTGAAAGTTTAAGAGATATGTTATCTAAGAAAAAAATTGAAGACGAAGATAAACGTAAATATA
TAGCTGATGGATTTATGTCAGGTATTACTAAACTTATGTATGACTTTAATAAAAAGATTGACAGAGGGGA
AATAGAAGTAAAAGACCCTAATGATTTGTATAAAGTGTTTGTTATCTTCCAACAAATGCAAAACTTAATT
ACAGATGGTTCTGATGGTGGCGGTGCTATACCGCAATTATCAATACCACAACAAGAGCTCTTTGATGAAA
TAACAAATGAGAATAGTAAAGGTGAGAAAGAAGTAGATTTAGAGAAGTTATCTCAACTATCTGCTGATGA
TATTACTGCTATGATTATTGATAAAGAAAAGGTTATGAACGAAGAGAACTCAAATACATTCTAA
>vB_SauS-E_138 # 106059 # 106355 # -1 # ID=1_138;partial=00;start_type=ATG;rbs_motif=GGA/GAG/AGG;rbs_spacer=5-10bp;gc_cont=0.320
ATGAAAACGAAGAAGGACATTAAAGAACAACGTAAAGAGCTGAAAGATAATGCTACTGCTGTTTCCTTAA
CAAAAAAAGGAGATAAACGTATTGCAAGTCCTAGTAGAGTGTGTTGTTTATGTGGTCAATCTCTTTCAGG
GATGAATTATACTAAAGGTAAAGCTATAGCTAAAGTTAATCATTTTCATTTACAGTACTCTAAGTACTTA
TATTTTGACATGTGCGCAGATATTAATAACTGTTACAAGAATTTAAAGAAAGTAGGTGAATTGATAGAGT
GAGCGTTGAAAGTTTAA
>vB_SauS-E_139 # 106333 # 106719 # -1 # ID=1_139;partial=00;start_type=GTG;rbs_motif=AGGAG(G)/GGAGG;rbs_spacer=13-15bp;gc_cont=0.287
GTGAATAATAACATAGCTGTATTTATATTTAAAACTCTAATAATTATTATTTTTATTTTGTTTATTTTGT
CTATTATTAACTCACTGTCATTAATATACTCTATTCGACCTAGTACAGTTATGACTTACTTTATATTCGG
TGGGATAGTTTCTAATGTGGCATTAACAATAACTGATAAATTATTATTACACAAAGAAGACCCCCTACCT
GATTATATTCTAAAAGAAGTAGAGCTAAATAACAATGAATTACAAGTACTAAAGAAAATTGTAGAGTCAC
AAACTAATGTTTCTGCTGAGGAAGTAAGAGTAAGAGCAAAAGCACAACGTCGAATACTAAAAGATAAAAA
GAGAGATGCTGTCAATGAAAACGAAGAAGGACATTAA
>vB_SauS-E_140 # 107163 # 107501 # 1 # ID=1_140;partial=00;start_type=TTG;rbs_motif=AGxAGG/AGGxGG;rbs_spacer=5-10bp;gc_cont=0.301
TTGACTAAGTATAAAGATATATTAAAATTAGAGTTTAAAGATGCCTTAGCTTACTTTAGACGAGATAGAA
AATTCTTCCACGTCTATAGGATTGATAGGTTGCTTATCAACGGCTCTATTATATATTTTGATTATTATTA
CATACCATCTGATAATCCTAATACCGTTATTAAAGAAATAGACCTCCATGAGTTTGGTAAGCTTAGGTTT
GAGATAAATACTAAAACGTCATACGGTGAGATAGTTACTGAGGATTATATGCAAATTATTAATAACTTTT
TCGAAAACTATGACGTCCATTCAGAATCTGAAAAGTTAGACATTAAGAGGTGACTTTAG
>vB_SauS-E_141 # 107502 # 107834 # 1 # ID=1_141;partial=00;start_type=TTG;rbs_motif=GGAG/GAGG;rbs_spacer=5-10bp;gc_cont=0.282
TTGAATGAAGAACTAAAAAACCTTGTAGGACAAGTAGATAAGATAAAAGATAAAATACAAGATGGTAGCT
ATATTGATAAAAATACGTATAAGGAATTAGAAAATGAAGTTGATGAACTAAGAAAAATGGTAGTTAGTTT
AGACAAAGAAGTAGCTGTTAATAGTGAGAAACAATCGTCTATCTACATACAGCTAGATAGATTAGACGAA
AAGATAAAAGAACTCACTAACAATACAGTTGTTAAGGACACAAGAAAGAAAGATACTACCGAGAAAGTAT
TATTACTAGTGTTAGGTTCTATTATAACTTTCGTTTTCAATAAATTTAGTTAG
>vB_SauS-E_142 # 107845 # 108060 # 1 # ID=1_142;partial=00;start_type=ATG;rbs_motif=AGGAG;rbs_spacer=5-10bp;gc_cont=0.301
ATGGTAAAACATGCTGAGGTAACGATGATTAGTGGAAAAAAATATTATTTAATCTCTGACGATAGTATTG
AGTATACACAAAGAGAGATAAATGGAACAATTAGAGGACATGGACAAGCATCAGTTAGAGTTAGAGTCTC
TGAGGATATTAATTCTGATACAGTATTCATTAACCCTTTATTCATAGAATCATTTAAGTTAGTATTTGAA
AATTAG
>vB_SauS-E_143 # 108610 # 109473 # 1 # ID=1_143;partial=00;start_type=ATG;rbs_motif=AGGA;rbs_spacer=5-10bp;gc_cont=0.291
ATGGAAAACCAATTAATGTTTAATTTTGAAGGAGAATCAGTAAGAACAGTAGTTAAAGACAATCAAACTT
ACTTTGTAGGTAACGAAGTAGCTAAGATATTAGGATATTCAAATTATCGAAACGCTATAAATAACCATGT
AGAGGATGAAGATAAGCTACGTACCCAAATTAGGTACGCAGGTCAATTAAGGACTGTGACATTAATCAAC
GAATCAGGTTTATACAGTTTAATCTTTTCATCAAAACTAGAATCAGCTAAACGATTCAAGCGTTGGGTAA
CTTCAGAAGTTCTACCTGATATTAGAAAGTATGGAATGTACATGAATGATGATTTTGCTAAAGCTATTAT
AGATAATCCTCAAGAAGCTAAAAAAGAAATGCTTAAGTACTTTGAGGAGTCAGAAAGATTAAATAAATTG
GTGACTGATTTACAAAAAGAAAATGATAGGTTATCTTCAGTAGAGAACAAAGTTATGGAATTAGAAAATA
AACTAGAGTTTTTACAAAAAAGACCTGAAAATAATGATTTGAAACAAGAAGCAAATAAAATGGTTAGAAA
ATTAACACCTAAAATTAGTAGTATTATCAACCCCAACTTTGGTAAAACATGGAATGAGGTTTATAAAGAA
ATGCTATATTCTCAAAATCTCAATATTAAATCAAAACATACTCGAAGATTAAAGAAAATGAAAAGTAATA
ACGTTCCTCAAAGTACAATAGATAATACAAAAATTATTGACACTATAGGAACTGATATTGAGTACGTTGA
TAAATTATTCAAAGCCCTAGATAACTTAGAAGATAAATATACTACTCCAGTATCAGAAGAATACCCATCT
TGTTTCTTAAAGCTTGAGTATTAA
>vB_SauS-E_144 # 109571 # 109786 # 1 # ID=1_144;partial=00;start_type=ATG;rbs_motif=AGGA;rbs_spacer=5-10bp;gc_cont=0.292
ATGAAAAAAAGACAGAAAATGTTCTACAGTAATTTAGTTTGTTCAAAATGTGGTAATACTTTTACAGTAC
CAAGAAAAAGAGCTCAGAAAAGAGAAGAGGGACATATAAAGCATTTATACTGTATCAAATGTAAATGTAC
TACTGCTCACATTGAGGATAATAGAACAGAATCAGAAAAATATTGGGATAGAGTACAAGAAGAATTATCA
AGATAA
>vB_SauS-E_145 # 110590 # 110778 # 1 # ID=1_145;partial=00;start_type=ATG;rbs_motif=AGxAGG/AGGxGG;rbs_spacer=11-12bp;gc_cont=0.259
ATGGCATCTGCAAAACAAATTTATTATACTGAAAGTTTAATCGGTAGAGCAATTATTAATGAAAAATTCA
CAACTAAAAAAGATATTTGGGATAAATTAGATTTACTTCCACACACTAAGTTAGAAGACTTAGATAATAA
ACAAATGTCAGAAGTAATCAAAACACTTTCTCAAATTAACGAACAATAA
>vB_SauS-E_146 # 110859 # 111359 # 1 # ID=1_146;partial=00;start_type=ATG;rbs_motif=AGGA/GGAG/GAGG;rbs_spacer=11-12bp;gc_cont=0.349
ATGTCAAAAAAAGATAAAAAACCATTATTAATAGCAGGTAACAATATTACTGCAAAAGCAAAAAGTGCTA
CATTTTGGACAGGTTTTGTACCTGTTTTAGCTACGTTTATTGTTAGTGTATGTAGTTTACTAGGAATCAA
AGGTGCAGAAGATATTGTAAACCAAGGCACTGCAATTGCAGGTGTAGTTATTAGTTTCTTGACTGGTTTA
GGTGTTCTTGTAAGTCATGACACTAAAGGTATAGCGGATAGCCCTATTGTACAGGACTTTAACAAACCTA
GAGATTATAATGACCCAGATAAAGCTTTAACATACAAGAGTGAAGCAATGAATAGTACCTCAGAGTTACC
TCCTACAAAGATGCCGATGGCTCCTGAAGGAGTTAATAATGAAGACATAGATACAAGTCATGCAGAACCA
TTAGAACATGGTAAAGTAGAAAAAGACTTAGTGTCTGAATTAGATAAAGAAGATAACCCAAAAGAAGTAG
GTGAACAGTAA
>vB_SauS-E_147 # 111359 # 112276 # 1 # ID=1_147;partial=00;start_type=ATG;rbs_motif=AGxAGG/AGGxGG;rbs_spacer=5-10bp;gc_cont=0.339
ATGATAGAAATTTGGAAAGGTGTAAGTGTTAGATATGATTTACTACCTATTGGAACAAGACGCACAGGTC
AAGCTATGGCGGTTAAAAAACCCGTTTTTATTGTAGCTCATGATACAGGGAATATTAATACTACAGCTCA
AAATAATGTAGATTATTACAAAAATACATATAACATTGATTGGGCTTCCACTGCATCCGCACATATCTTT
GTAGATGATAAAGAAGCTATCATATGTGTTCCTACTACAGAAAAAGCTTGGCATGTGTTGTATAACACTC
CTATGGATGACCTATGGTACGGAATTAACGCTAATGATGGTGCTATTGGTGTAGAAATTTGTTACTTTAG
TGATAAAGAACGTTCTAAAAAATCATTAGACAATGGAGCTCGTGTCTTAGCTTATTTAGCTGAATACTGG
GGTGTTGATTACAAAACAAATATGCCAGGTCACCAAGACATCCAAAACGACAAACAAGACCCAGGTAACT
TATTAGAAGCATGTGGATTAGGTAGAAACACTAGTAACTTAGATAAGGAAGTAGCTAAGTATTACAAGAA
AGTTATTAAGTCAGTAGATGTAAAGAAATCAGGTAATGCTGAGCCTAGAGTAAAAACACAATCTACTAAA
ACTATGTGGAGCTGGAAAGGTACTTTTTATCCAGATAGAGCTATTAAAGTTAGAAAATCTCCAGGACTTA
AAGGCACTATAGTAAATAGAGATTCATGGCTATACGATAAGGATGATTGGGTTGAATTTGACCAAGTTAT
TAAAGTAGACGGCTATTGGTGGATTCGATTTAAATATCCAAAACCAGGCTCTAGTAAAAATTATTTCTAT
TGTGCTGTATGTGAGATAACAGATAAACAAGAGCGTATTAAGAAAGAAAAATATTTTGGAAAAATAGATT
GGAAATAA
>vB_SauS-E_148 # 112290 # 113048 # 1 # ID=1_148;partial=00;start_type=TTG;rbs_motif=AGGAG;rbs_spacer=5-10bp;gc_cont=0.386
TTGAAAGCATCGATGACTAGAAGTGAATTTGTTCGATTTTTAAAAAGTCTAGAAGGCAAAGCAATAGACT
TTGATGGTTGGTATGGTCAGCAATGTTACGACTTAGCTAACTATGGATTTAACAAGCTCTTCCCAGGTTA
TTCTTTAGTTGGAGAGAGTGCATGTAACATTCCATGTGATAATAAAGCTATGTTAAAAGATAAAGCTAGA
GTAGTAGAGAATACACCATCCTACATTCCTAAACCAGGCACTATGGTTATCTTTAATAATTCATACGGGG
GCGGTTATGGTCATGTCGCATGGGTACTAAGTGCAAACCAAAACCAAATTATAGTAATTGAAAATAATTG
GTTAGGTGGAGGTTGGACTTGTGGAGATGCTCAAGGAGGCGGTGGCTGGGAGAAAGCTACCGTTAGAGCC
CATGGTTATGACTTTCCTATGTGGTTTATAGAACCTAATTTCAAAGACGAGGTACAAACAACTTGGAATT
GGGGAGGTAAATTTACTGCTGATAGAACGATTAAGGTAAGACGCACACCAGGTTTAAGGGGTTCAATAGT
AGGTGCTGAATCATTTATTTATAGTGGTCAATATGTAAACTTTGACCAAGTTATTAAAGCAGACGGCTAC
TGGTGGATTAGGTTTAAATATCCTACAAACCCGTCAGCTGGTAACTTCTATATGGCAGTATGTAAAATCA
CTGACAAGCGGGAACGTATGCTAAAAGAGAAGTATTGGGGTCGTATTAACTGGAAATAA
>vB_SauS-E_149 # 113150 # 113371 # 1 # ID=1_149;partial=00;start_type=ATG;rbs_motif=AGxAGG/AGGxGG;rbs_spacer=5-10bp;gc_cont=0.239
ATGGAAAAATTAAAGAAATGGTTTAAACGTAATGTATTAAAAAGTGAGATTACGCAGTACAAAGTATATA
TTAAGCATACACGTTCAAATAAAAGTAATGTTTTCTATGTTAATATGAAAGCTAAAGGTAAAGTAGAGGC
TAAAGAAAAAACGCTTGACGTTTTAAATAAGTATGCTTATAATAAAAATAACTATAGTATTTTAAAAATT
GAAGAAAGATAG
>vB_SauS-E_150 # 113385 # 113600 # 1 # ID=1_150;partial=00;start_type=ATG;rbs_motif=GGA/GAG/AGG;rbs_spacer=11-12bp;gc_cont=0.282
ATGGAAGAGACTAAAGTATTAAATTTAAAAAAAGTAAGAGAAGAAAAAGGTCATACAGTTAGAAGTTTAG
CACAAGAGATTGGAGTTCACTACTCACTTATTTCTTATTGGGAGAGTGGTAAAAGAAAACCTAAGAGTGC
TAATCTTATGAAATTAGAAAAAGCTTTAAATACTAATAGTGTAGAATTATTTAAAGAGGTTGATGTTGAT
GAATAA
>vB_SauS-E_151 # 113593 # 114231 # 1 # ID=1_151;partial=00;start_type=ATG;rbs_motif=GGAG/GAGG;rbs_spacer=5-10bp;gc_cont=0.252
ATGAATAAATTTACAAAATCTATTATTAACTTTGTTGAGCGTCATGAGATTGAGGAAATGATTAATATTT
TTGAACTTCAAGATGTTAATAAAGCAATAGGAGACAAAGCATTTTATACTATTATAGATAATATCTTAAC
CTTAGATAATATAGAAGATAGAGCTATTATTTTAACTTCTTTAGATAAGTTATTAAACACTAATAGGAGT
TCTTTAGTTGATTATGATTCTAAAAACCCTAATATTAGAATTTCATATAGTACTGAAGAAAAAGGTAATA
CAATGCAAAAAGTAGTAGAGCATTTAAGTAATAAATTAGATAATTGTTTATATCAATCTTACCCTAATAT
ATCTAAATATAGTATTATTAGAAGTACGGCTGAGTTATTAGGAGACCTATCGTATATCGAGGATTATTAT
ACTGGTGATGACTTAACAAACATTATTAAAGACACACATCTAGAATATATACACAACATCATTAATAGTA
GTGAATTTGATAGTATCACATTATTAGAGCAGTTTGAACTTTTAGAAGAGTCATACAGACTTGAAGAAGT
AAAAGAAAAATTAGAAGAGCTAGAACACTCAGAAAAGTACACTGAAATTGATTTAATTAAGTACCTTATT
AAATTATAA
>vB_SauS-E_152 # 114245 # 114433 # 1 # ID=1_152;partial=00;start_type=ATG;rbs_motif=GGA/GAG/AGG;rbs_spacer=5-10bp;gc_cont=0.286
ATGTTTAAGAAATTGTTCGTTATTTTAGTTGATGGTTTTGAAGTTAATGTTATTGCAGATGACTATATCG
AAGCAGAAGAACATTGTTATAAGTTTTTTGATTTCTCTACTATAAAATTACAAGACTACAAAGAGATTTA
TACAAGTGAGATGTTCCCTTGCTTTGTAGAAGGGCATAAATATGCATAA
>vB_SauS-E_153 # 114426 # 114851 # 1 # ID=1_153;partial=00;start_type=ATG;rbs_motif=AGxAGG/AGGxGG;rbs_spacer=5-10bp;gc_cont=0.270
ATGCATAAGACTGCATTAATATATACAGATGGTAGCTCATCTTATAATAAAGGTCTTGTTGGAGCAGGGG
CTATTATTTTAGATAAAAATGAGAACATTGTAAAAGAAATCAGTAAACCTATTGAAAATAGTAGTTTAAT
TAAGTATAATAATGTTTCAGGTGAAATACTAGCTTGTTGTTATGGTATTGAAGAGGCTATAAAACTAGGT
TATAAGCAGGCTATTATTCATGTAGATTATATAGGACTTATTCAATGGTATGAAGGTTCGTGGAAAACTA
AAAACAATTTAAGTAAAACATATATTAATATGCTAAGGGAATACTCAAAGTTTATAGATATAAATTTTAT
AAAAGTAAAGGCTCATGATAATAACAAATGGAATGAATATGTAGATGCATTAGCAAAAAAAGCAATTGGA
ATATAA
>vB_SauS-E_154 # 114863 # 115126 # 1 # ID=1_154;partial=00;start_type=ATG;rbs_motif=AGGAG;rbs_spacer=5-10bp;gc_cont=0.299
ATGATGAAAAAATTATCAAAGAAGTTTCAAAAAGGTGGATTTTGGGAAAAGTTGTTTTTATTTACAGTAA
CAACATTACTTGTAGTGGCTACATGGTTTTTAGTAGATAGTGTGATGTTTTTCTTGCAAACAGTGCTAAC
ATTCTGGGGATTAGTATTATTAGCACCTATTGTAGCTCTAGGTATTATTGCTTTTAGTATTTTAAAGTAT
CCAAGAGTAAAGGATATTAATGATTACTCGGAACCAGTTAGAAAGTACTTATAA
>vB_SauS-E_155 # 115140 # 115310 # 1 # ID=1_155;partial=00;start_type=ATG;rbs_motif=AGGAG;rbs_spacer=5-10bp;gc_cont=0.269
ATGACAGAATTAAAAGTTAAGGTAGGAACAAATAAAGTTAAAACAAAAGATGTTAATAAAATTAGTGAGT
ACTTAAAGGATACCTACGAAAAACTAGATATGGAACAATCTATAGATTTTCAAAATAGAACACCGTATTT
AATTAGTGATGACGGTACTTTTATTGCATAG
>vB_SauS-E_156 # 115444 # 115779 # 1 # ID=1_156;partial=00;start_type=ATG;rbs_motif=AGxAG;rbs_spacer=11-12bp;gc_cont=0.286
ATGTGTATAATGATGAACTACCTGTTGGAGACATTATCATTTATTTTTAGTAGAAGTATCAGTAGTGAAT
TGAGTGCTTATTTATTACCTCATGTATCTTTTAGAGAATATATAGATGGTTTAGGATTACAGACCCTTAG
TTGTATACCTAAAATAGTTTACACAGGTATTTCAAAAGGTAGAAGAGGGAAAAAATTATCTCTTAGTAAA
ACTGTAAAAGGATATCCTCAAATAATACTGAAAACAAAACAGATTAAAAAAGGGTTTAGAATACACAGAC
TTGTTGCAGAGTATTTTGTTTATAATGATAATCCTGAGGTAAAAAAACCAAGTTAA
>vB_SauS-E_157 # 115859 # 116056 # 1 # ID=1_157;partial=00;start_type=ATG;rbs_motif=GGA/GAG/AGG;rbs_spacer=5-10bp;gc_cont=0.283
ATGAAAAACAATCTTAATGTAGCTTTAAAAGGGTCGAAGCATTACAATAGTATTTTAACGGAGAATGATG
TTATAGATATATTCAAGTCTGAGGAGCTTTATAGTGAGCTAATGAAAAAATATAGTGTTTCTAAATCAAC
AATATCTTCTATAAAACGAGGAAGAAATTGGAATCATTTAACAAAGGAGCTAAGATAA
>vB_SauS-E_158 # 116056 # 116649 # 1 # ID=1_158;partial=00;start_type=ATG;rbs_motif=AGGAG;rbs_spacer=5-10bp;gc_cont=0.342
ATGGTAAACAAAATTAAAGATAAAGTTTGTTATTTAGGAGGGCATCTACTTAATCAGGCTATGGTAGATT
ATAGAGACAAACAGCATAAACAAGTAGAGGGTATTGTAGGAGTTGCTCCTTACAGTCCTCATAAAGACAA
ATCAATCAATGACAAAGCTAACGCAGAACAAGATGGGTTAGCTGAACGTATCTTGAATAATGACTTTAGA
GCTATGCAAGAGTCAGATATATTTGTATTTGATGTATTGAATGAGGGATTAGGAACGATTTCAGAATTAG
GAATTTTGTTAGGTATGAAACACCAAGCTCAACAAATTATCAACAAATATGAAGATGTAGATTTTAGAGA
GTTAGATAAAAACACACAAGATGATATATTAGAAGCGTATCATGTCGTCAATAAACCTGTTTTAATTTAT
TGCTCTGATATTCGTCAAGGGCACGGGAAACCATACACTGACCCAGACAGAGCAGAGTTTTCAACGAACC
AGTTTGTCTATGGAATGGTTTTATCATTAACCAACGGTAAAGGTTTTATTTCATGGGAAGAAGTTTTAAA
TGAGATAGAGAATTTCGGAGGGTCATATGAATAA
>vB_SauS-E_159 # 116642 # 117265 # 1 # ID=1_159;partial=00;start_type=ATG;rbs_motif=GGAGG;rbs_spacer=5-10bp;gc_cont=0.252
ATGAATAATTTAGCTCATATATTAAGCATCCTATATGCTATATTAGTTACTGTAGGATATATACCTGCTT
TAGTAGGTTTGATAAGAGATAAGAATGTTAAAGGTGTAGATAGCTATTTTTGGTTTTATATTGTTGTTAC
AGTAAGTATTAGCTTAACAAGCTTATTTGTAACACATGCACCCCTATTTCAAATTATATCAGTAAGTATT
AATTTATTACTAGGTATTATTTGTTTTATTATATACTTATTTAGAACAACAGAAGTTAGTATTTTAGAAA
TGGTTATGTTTATAATTGTTATTTATATTGGCTATTCAGTAGCTAACTATAATGTTGAATATGGACAGAT
AATGGCTACTATTAGTATTATCGTAGCTTATTTATCCCAAATAAATAAATTTTATAAAACTAAAAGTACA
AATGGAACTAGCAAATATTTATTTCTTATTATAGGTATTGCATTAGCTTGTTTAATTATTAGTATGTTAA
TAACAAATACGACACCACATGTAATATATACAGAAGTAGCTAACTTTATTCTTATTACGATATGTTACCT
ACAGGCATCTTATTATGTATATAAAGGCGTGGATAACAATGAAAGACTTAATACAAAAAGGTAA
>vB_SauS-E_160 # 117240 # 117413 # 1 # ID=1_160;partial=00;start_type=ATG;rbs_motif=GGA/GAG/AGG;rbs_spacer=5-10bp;gc_cont=0.276
ATGAAAGACTTAATACAAAAAGGTAATAAATTTTATTATAAGGTTAGAAATGGTGATACCTTATGGACTA
TAAGTAAGAAATATGATGTGTCTATTAAACAACTACAAGAACTTAATGATATGACCTCGGTGTCTTTATC
AGACAAAGATTGTATACTTGTTTATGTAGACTAG
>vB_SauS-E_161 # 117427 # 117690 # 1 # ID=1_161;partial=00;start_type=ATG;rbs_motif=AGGA;rbs_spacer=5-10bp;gc_cont=0.246
ATGGATTTAATAGATAATAAAGAAGTAACTAGTACCGATGAGATTATTTTTAAAAGTAAATCTAAAAATT
TATATATTAGTGACATAGATATAATATCTAAAGTTACTATGTACACAGATGAGTTAGAGGAAGTTTTAGC
AATGCCTAATACTATTAACTTTAAAAATTCTAAGAAGTACAAAGACTTAATGAGTAATCCCGATATTGTA
CCCGTAAGAAGAACTAAAAAAATTAAATATGAAACTTATCTAGAAGAACTGTAA
>vB_SauS-E_162 # 117772 # 119811 # 1 # ID=1_162;partial=00;start_type=ATG;rbs_motif=GGAG/GAGG;rbs_spacer=5-10bp;gc_cont=0.250
ATGTCAGTAGAATATAAAGAAACAGGATTAACGGAAGAAGAAATTCTTAAATTGTCTAAAGTAAATAGAA
ATAGTATATTTATAGGTGAAGAAAGAGTATATTTAAAAATAAATAATAAAAATATTGTAGATATTGGCTC
TAAAGAATTATTAAGAGATATTAATAATACCTTTTGTTATTCTAGCGCTTTAAATTTACTTTTATTTATA
GCATTATGTGGAAATAAAAAACTTACTACGTTTAAGGGAGACCCATATAAAAAAGTACAAGAGTTAAGTA
AAACAGTTACAGATGTAAATACTGTATATAGTGAGTATATAGAAAGTGACGATAGGTCTGAATTTCCTTT
ATATAACAAAAGATACTATCGTAATAATATATACTGCCGTGCAAACTATGAAAATGAACTAAAACAGTTT
GACAATACGCAAAATAAGAATAGTAATAATTACCTTACAAAAAAAATAAGAGACTTAAAAAGACAAATAA
ATACTACAACTAATGATATACTTGATGTATTATTAATGGGTGACTATAGTATATTTGGTATTAATATTGA
CCCTTATGCATTTGGTAAATCTTATGATAATAACTACGAATACTACAATGAAGTTTTAAAAAATATAAAA
ATAGGGCTTAACAAATTAACACCTATAAAAGATAATAATACTCCGTTTTTAATTAAGACTTGTTATTTAA
AAGACATAAGTATAGTAACAACAGATTGGAGTATAGTAAACGGTGACTTTAATAATAAAAATGGAAATGT
ATACCTACACCTATCAAATACACTACAACATAAAGAATTTAAATTTAATATGTATGAAGATGATTTTAAT
AAGGATAAACTAAAAAATAACATTACTTTACCTGTCCTTTTAAATATTATTTTAAGTAAATATGGAAAGG
AAAATTTAGCTTTTGACATAATAATCCAAACACTAAAGAATAATGATTATTACTTAAATCTAAGTAGACT
TAATGTAAAAAACTTTGATGTATACTCTATGATAGATGGACCTGATGGTTATCGCACAGTTAGTAAAGGT
GAAAATGCTACTGATAATTTAAACAATCTGTTAAAATTAGTTGTGTCTAATATTGATAAAGTTTATAACA
ACGAAGATTGTGATATATTTAAAGAACACAGAGAGTTTCTAGTAATACCAAACAAAAATAAATGGAAATT
ACATGAATCTTTAAATTTAAGTAAACAAACATATAATAAGTTTATTACTCTTAGTAAAGAAGAGCAAGAA
AATTACCTTAATATACTTCGAGTTATCATAAATAAATTTCCTAGTTTATATAATGAGTCTAACTTACACA
AACTATTCGATGACGACTTTATAATGGTGACTAATTCATATTCAATAGGAAATGCTTTATCTTTTAAAGG
TACTACGAAAGAAGTTCTTAACTTTTCATTTTCTGACTTTAGAAAAATGGTGAATTATATAAACTATGAT
GTCAGAAACAGACAACGTATACATTCATACGCTGTTAATAATTTATATAGAGATTATATAGACTTTGCTT
CAGACCTAGTACTTCTTGGATATAGAACTAAAGAAAGTATTAACTTAACACCATATTCTTTAAAACTAGA
GCATGATATTGTTGCTGATGAGTATTTAACAGTTAAAGATGAAGTCGATGACTTAAAGTTACAACAAAAA
TATGATAATAAATTAAATAATATCACAAATAAAGAATATAAGTTAAACGATGGCTCTAAAGTTAAATTTT
TACCTGCGGATACTACTGAAAAATTAAAAAGAGAAGGTGAACAGCTATCTCATTGTGTCGGCAGTTATGC
TTCGAATATTATAAATGACAGATGTTTAATATTACTAGCTAGAAAAGTTGACGATTTAGAAAAATCATGG
TATACTGTAGAAGTAAGGATAACAAAATATGGATATACGTTAGGTCAACAACAATCTTTAAAAAGTCATG
AGTTACCTAAAGAATTAAAAGACGAATTAATAAAAGATATTAAAAATATAAATAAACAATTTAGTGAGGA
TGTTGCGTAA
>vB_SauS-E_163 # 119811 # 119972 # 1 # ID=1_163;partial=00;start_type=ATG;rbs_motif=GGAG/GAGG;rbs_spacer=5-10bp;gc_cont=0.272
ATGGTAAAACCAGTTATAACTTTAGAACCTAAAGAAGTTAAGACATTAATAGAGTATTTAAGTCATTTTG
AAGAAGATGTACGAAAATATAAAGATATGGAGAAATTATATGAAGAATTACACAAAAAGTATCAGCTTGC
TAAAGGAAACTACGTTGAGTAA
>vB_SauS-E_164 # 119972 # 120157 # 1 # ID=1_164;partial=00;start_type=ATG;rbs_motif=4Base/6BMM;rbs_spacer=13-15bp;gc_cont=0.253
ATGGAAAGGTATAGTAAAGAATATGTAGATATAGACATTACAGTTAGAGCATTAGTACAAACACCTTATA
GAGACTCATATGATGTTACAAATAATAGAAACGAATTAGTAGAAGATAATATCGTCGTTAATAGTTTATC
AGATTATGTTAAAGTACAAGAAGTTAAAATAAATGATATAGATTAA
>vB_SauS-E_165 # 120276 # 120692 # 1 # ID=1_165;partial=00;start_type=ATG;rbs_motif=AGGA;rbs_spacer=5-10bp;gc_cont=0.278
ATGGATACTAGAGAATTTATTGATTCACAAATTGGAAGTAACAAAGAGGCAACAGAATTAAAAGAATTAA
AGATAAACATTGTTGAAGCATCTTTAGATGTGACACATTCTTTAGATGACACATTATATTATGCTAAAAA
GCTTATGAAAAATGTAGAACAACTGGAGTTATACTATAATGTCAACTCTACCACTAATACACCGAACCAT
TATAAAGGTAAAAAAGATGTTATATCATTTTTAGAAGAATATTTCTACATTACTGGCTTTATAGACTGCA
TGCTATTTAATATTGTTAAATATACAACAAGATTAGGAAGAAAAGACGATGAAAGAAAAGAAGTAGAGAA
AATTAAAACCTATACCGAAAGGTTGTTAAACTTCATAGAATATGGTAATAGTAATGGAAGAGGATAA
>vB_SauS-E_166 # 120667 # 121011 # 1 # ID=1_166;partial=00;start_type=ATG;rbs_motif=None;rbs_spacer=None;gc_cont=0.258
ATGGTAATAGTAATGGAAGAGGATAAAAAAAAGATACATAAATACTTTTGTTACCTATACTTTTCAGATT
ACTTACCATCAAAAGGTATAGTTGTTTTAAATCATAATGTTACCTCTCATGCTACGGAGAACGGAGTTAA
AAATTATTACATAGGTAATATTCTAATAGATAACGCAGAAATAACAGTTGTTATAGACTTAACGGATTTA
CAAAAAGCAAGTAGTATGCAAAATATGTTAGAAATATTGAATAAAAATACAGAATCTTGTATCTTTAAAA
GCAAAGAATTAACTACTGAGACGGTAAATACCTTCTTTAAAGGAAAAATTTTATGAAAAAATTAA
>vB_SauS-E_167 # 121207 # 125013 # 1 # ID=1_167;partial=00;start_type=ATG;rbs_motif=AGGAG;rbs_spacer=5-10bp;gc_cont=0.298
ATGCCTCATTTAAAAGCATATGATAAATACGGTAATATATTGGCAATAGGTTACAATGTAGAGTTACATG
AAGAAGTAGGGTCTGTAATCATACCTAACTTAGCTCCTCATACCCATTACCCTCAAGGTGAGTTCTATGT
ATCATGAGAAGCTGAAAAATATGAAACCGATAAAGTAGTAGTTCCTGGTTTTACAACCCTAGAATCATCA
TTCAAAGAAATAACATTATATTTTAAAGACCATATACTTGTAAATGCTAAATCTGCTTATGATGTAGCGG
TAGATAATGGTTTTGTCGGTTCTGAAGAAGAATGGGTTAAGTCTATTAAAGGAGAAAAAGGGGAGGAAGG
GGAACAAGGTAAGCAAGGTTTAAGTGCTTATGAAGTAGCTGTAAATAACGGTTTTACAGGTTCAGCTACA
GATTGGCTTAAAACAGGTAAAAGTCCTTATGTATACTCTAACGAGTATATAAAGCAAAAAGATGATACTT
CGGATGTTCAAAGGTTAAGACGTGCTATTAAAGATACAAGTGAAGGTAATACCCTACACATTCCTTCTAG
TGAATCACCTATTAAAATAGATGATACTTTGATAATAGATGAGAATATTAATATTGTATCTGATGCTAAG
ATTGTTTATAATGGTAGTAAGGATAAACCAGCTATTAAACTAGATAGTTTATCATATTCTAATGTTACAA
TTAAAGGTATTTATGATGATAGTCATTATCCAACTTATGGTGGAGGCTATCATGGTTTTAAGAGTCAAAA
CTATATAGGACTAGAATTAGTTAACTGTAGAAATGTTAATACTAATATTAATGAAATTATTGGTTTTACA
GTCGGTAATAAACATAAAGCTACTGGTGGTAAAGGTCATTGGTTTAATAATACTATTATTAATTTCTTTA
TTAATAATGAAACACATATAGAATTAAATACAGATGGTATAGGTTCTAATGGTGAGCAATCTTGGATGAA
TAGTAATTACTTCTATAAATCAGCTTTTTCATATAGTGGCACTGAGTTTAATAAACACCCTAACACATAC
TATAACATCAAACAAACTCTAACAAATGCTAATACCTATGGAGGAAATAGCAATGTATTCGATTCACTTA
AATTTGAAACTGCTTCCACAACATCTGAAAATTATGTTATGGTGTATCTTAAAAAAGCAGTAGGATTTAT
ATTTAAGAATTACAGATTTGAATTTAATAACAAAGCTACCTTTGCTATTATAGATTTAGAAACACAAGAC
ATGACAAAATCTTATGTAACACATAGTAAAGATATTAAGTTTATTCCTGAATTTGTTTTAGGTAATGGAC
ATAAACTAACGTTTACAAATATTAATACTGCTAAAATACCTAGAAGTAGTATTGCTAAAATAGTAGACGA
ATACAAAACAACATTATTGTATAAAAATAATGATTTTAGCAAAGACTATAGAAGATTAAGGGGTAACTAT
CACACAGTCAAAAATGTATTTAGAAAACCATTACAGTCAACTTCTCTGACAGATGAAGTATCTTATGACT
ATAGTACTACACCTAGTTTAGTAGATGATAAAGGACTACTTACCTTTACAGGCTCGTACCCTATGGCTTT
ATATGTTAATAATGTTAGTGTTGGTGACGAGCTAATTATTAACAAGTTATCATTTATAGGTAATTCTAGT
GGTATATTTATTAAATGTTTTGATAAAGACGGTAATATATTAGACAAAGTATCTAATAATTATGATACAA
TATTACTAGATGGTTATTATAATGATAAATATAAAGCGTTCACTTTCAATAACGCCCAAAAAGATACTTT
TACTGTTAATAGTGAAGATGTTAAGTCTATCGTTATTTTAATATCTGGAACTATGCAAGGTTTACTTGTA
GATTCAACTAATCCATCCAATATTATTAAGTCTTCAAACGATAGTAGCAAGAATAAAACTGATGTTTTTT
ATTCTCATGTTAAACCTTCTAGTGTTGAAGATTTTAAATATGATGAAAAAGTATACAACAATGGTACAAC
ACAAGTATATGGTTGGGTACTAAAAGGTAATGATTGGAAAGAACTAGGTAAAGACACTAATTCTAAGAGT
AAAGTAATAGTTAATATAGAAGATTACCCAAGAATTAATGATGAAGATAATGACTACCCTAGATTCCAAA
GAGCTTTAGATTATTTAACAAGTACTAAAGGTGGTACTCTTATAGTACCTAAAGGAACAGAGGACTATTT
ATTCAAAACTAAGACACCTACTGTACAAAACCCATCACGTGTAAAAGTAACAGGAAGTAATATACACATT
AAAGGTGAAGGTAATCCTACATTTATTATGTCAGGAATCACTAAAAACTATTTAGACTCTATAGATGATA
TTTCTTCTAGTGGTAGAGATATGTTTACAGGATTCTCATTTATCAACTGTGATAACATTCTTTTAGAAGG
ATTAACATTTAAAGGGGAATGGGATAGTAAAGGTGAATTTAGATATGCGTCACCTCGTTCTATTGGAGTA
GCGTTTAAAGGAAGTAGAAACTGTAAAGCATATAATGTACATGGCTATAATATCATGGGTAATGTTGTAA
ATGCAGTAAACACTATGCAAGCAGTAGATGGTGTTTATGGTTACTCAGACAACATTACTATAGATAGTTG
CTCAGCTACACAATGTTTAGAGAATGGTTTTAACTTTATGGGTGGTACTAAAAATGGATATTATGTTAAT
AATATATCTACAGGAAATGGTTCAAGTGGATTTGAATCAGGAACAGAAAATGTTATTATAAGTAGTAATA
TACACACAAATAATAAGTACTCAGGTTTAAGTATATCTGGCACTAATTACACAATTACTAATAACGTAAT
TTATGGTAATAGTAATAAAGGAGAGTTAAGTAATAAACCATCTAATGGTATTGCTATTACAGGAGGTAGT
AAAGGAATTATTAGTAACAATAATGTATCAGGTAATGAGGGTTACGAGTTGTACCTTTATCCAGGAGTTA
ATAACATAGATATACAAAATAATGTATTAAAACAAGATACAACAAGTTTAAAAACAAGTATTATTTATGC
CTCAGGAACAACTAGTAAACCTGTGTCAGAAATTAACTTTAAAAATAATACATTAAGAAGTACAAATACT
GCTTTGGATAAAGCTATGTTCTTAAATTTTGTTATGGATAGTACAATTACTAATAATGATATAAAAACAG
ATAAAGGTAATGATTCATTAAGTATTCAAGGTTCTTGTAGTAGTCTATTCGTATTAAATAACAATATGAA
TAAAAACTTAAGTATTTCTAGTAATGCATTTAATGTTATAAGTAAGGATAACATAGCTTATAATTTACCT
AAAGTACTGAACGGTACTGCAATACCAACTACAGGGAGTTGGAGATTGGGAGATATTATTGTTAATACTA
GTAGAACCCTAACATCAGGTAGTCCTGAGAAATGGAGATGTACTAGTGATGGAGTTGCTACTAATATGAA
GTGGACATCTAACACGGATTACACACAAGGTCAAATTGTTTATAATGGGAATTATGTATATAAAGCAGTA
GCTTCAGGTACAAGTGGTGGAACACAACCTACTCATAATAACGGTGTTATATCAGATGGCTCTATACTGT
GGGAATTTATATCCACAAAAGCTAATTTTGAAGTCATAAGCCAAATAGGTGTAACTGAAAGCATTAGTAA
TATACCTTTATACAAAGGTCAAATTGCTATAATAGGTTCATCTGTATATGTAGCTAAAGGTACATCAAGC
AATACTGATTGGATAATTTTAAATTAG
>vB_SauS-E_168 # 125029 # 125394 # 1 # ID=1_168;partial=00;start_type=ATG;rbs_motif=GGA/GAG/AGG;rbs_spacer=5-10bp;gc_cont=0.287
ATGATGACAGAAGACAATTTATATTTATTTAAAGCACACGTGGACAAAGTAGTGGATGGGGATACTATAC
GTGTAACTATTGACCACGGAATGAGAACATACTCTGAGCAAAGAATAAGATTACTAGGTGTCGACACACC
AGAAAAGAAACAAAATAATTACCAAGAAGCTAAGGAATTTACAACAACTATGTTAGAAGGAAAAGATGTT
TTAATTCAAACATACAAAGATGATTCTTTTGGTAGATATTTAGCTAAAGTGTTCTACAAAGAAAATAAAG
AGTATAAAAATATTAGTGAAGAATTAATTAAAAAAGGATTACTAAAAGAAAAAAGTAAATGGAATAAAGA
ACTTGACAAACAATAA
>vB_SauS-E_169 # 125783 # 126541 # 1 # ID=1_169;partial=00;start_type=ATG;rbs_motif=AGGA;rbs_spacer=5-10bp;gc_cont=0.329
ATGACTAAAAAAATTAAAAATATTGAAATTGTTTTTGAAAACTTAGATAGTGCGGTATTAGAACCAGAAA
ATGTAGAGTTGATACTAGAAGGTATTAGTGAAGTAGATACAAGTAAATCAGCAAAAAAAGTTTCTATTGA
GGTAAGTGGTATGAAGGATGAATACTTTGAAGAGTTTCATGGTTTCTTAGATGAGCCCTACAACATGACA
TTATATGATAGATTAAGTGGCAAAGATATTGTTTGTGTTTGTTTGAATTATGAGGATGGTACAGACGATA
CTGTATATGTACCTTATCCTGAGTATGAGCAGTATAATTATATGCAGAGAAATAAGTACGAAAAAGAAAT
AGACACTTTATTTATTACAATAGAGGATAGAGAACAAGAAGAACATGTACCAAATGATGAAAAACCTAAC
TTTAATGAAGGTGAAACAGAAGACCGCACGCTAGATGGTTTAGTTAGTCAAGTAGAGGAATGGAGTAAAG
ATAAAGGATTGGACAATAACAATCCTGATAGACAAGCCCTTAAATTCTACGAAGAAGCAGGTGAAGTAGC
ATCGGCATTATCACGTGGTAACCTAGAAGCTCTTAAAGATGGTATTGGGGACACTGTAGTTACTTTAATT
ATTTTAGCTCAGCAACACGACATGTCATTACAAGAGTGTTTAGAGTTTGCTTACGATGAAATTAAAGGTC
GTAAAGGAAAAACAGTTAATGGTACCTTTATTAAGGAGGAAGATTTAAATGAGTGATAA
>vB_SauS-E_170 # 126531 # 126755 # 1 # ID=1_170;partial=00;start_type=ATG;rbs_motif=GGAGG;rbs_spacer=5-10bp;gc_cont=0.244
ATGAGTGATAACTTTAGTCAATTTATAAGTAAAAAAAGCAATGAATTAAACAAAGCTACAGAAAAACAAA
AAGATTTTATCTATAATCATATAGATTGTTTATATGATGAGTCAACTTTTGATATAGAGTCATTAAGTAA
AGATGAAGCTACTGAACTTATAAATGATATAACTATAGAGTTAAGCTGTTCAGATGATTTTCTTGATTGG
TATGATTATCAGTAA
>vB_SauS-E_171 # 126845 # 129004 # 1 # ID=1_171;partial=00;start_type=ATG;rbs_motif=AGGAG;rbs_spacer=5-10bp;gc_cont=0.340
ATGCCACATTTAAAAGCTTATGATAAAGAAGGTAATATACTAGCTATAGGTTATAATGTAACAGGTGCCC
AAGGTTCAGTTATTATACCTAACTTAAAACCGCATACTAATTACCCACAAGGGGAATTTTATGTTTCATG
GGAAGGTGACAACTACGAATCAGAAAAAACTGTAGTTCCTGAATTTACTACATTAGAGTCTTCGTATAAA
GAGATTACTTTTTATGCTAAAGACATCTTAGCTGTTAAACCTAAAACAGCTTATGATATAGCAGTAGATA
ATGGATTCGAAGGAACAGAAGAAGAATGGGTTAAATCTATTAAAGGAGAACCAGGTCCACAAGGTCCTCA
AGGTCCTAAAGGAGATAAAGGTGATAGAGGTGAAAAAGGAGAACAGGGTGAGCGTGGTCCTGAAGGCTCT
GAGGGACCTAAAGGAGAACCAGGTCCTCAAGGTCCTCAAGGTCCTAAAGGAGATATAGGTCCTCAAGGTC
CTAAAGGAGATATAGGTCCTCAAGGTCCTAAAGGAGATAAAGGTGATAGAGGTGAACCTGGTGAAAAAGG
AGAACAGGGTGAGCGTGGTCCTGAAGGCTCTGAGGGACCTAAAGGAGAACCAGGTCCTCAAGGTCCTCAA
GGTCCTAAAGGAGATATAGGTCCTCAAGGTCCTAAAGGAGATAAAGGTGAAGATGGAATTGATGGTGAAA
TAGGTCCACAAGGTCCAACAGGTCCTATGGGACCGAAAGGGGATAAGGGTAACACTGGAGAAAAAGGTGA
AAAAGGAAATGGTTCTGTCAATCAAACTAGACTACCTCAAATATTAAGAGAGCAATATTTTGAAAACTTA
GAAATTCCAGTAGTCGATAGTGATAAAGGAATCATAGAGCAAATCAATCCGCTCAATGCACAAACGGTAA
ATTACTACTTTATTGGTAATGTTTTGGATATTAAGAAACCGGAAACAAAAACAGATGATTTTACACAGTT
TCAACAAGGTATTGTAACAACGGATTGGACTGATAGTTCAGTCTCTATATCTAATGCTACAATAAAAACT
TATATAAATACGACAAATACTGCTTTTGCTTTGTTACACATATATAACGGAAAACCTGTCTTAGACAAAG
CCTATATCAGTCCGTCTATGCGTGAAGATTATATGAATGACCTAATAAAAACGTTTGTAAACAAAAACGA
TTTTGAAATCAAATTAGGAAAGGGTATTATTTTCGATATTTCAAGACGTTTCACCAACTTAGCAACATTA
AAAAAAATTGTTGACGAAATTTCAGCTAACAAAGGAGATTATTTACAATTACATTTTTCTGATGACCAAG
GTTATTCAATTTATTCAGAAATTTTAGGTCAGAATGGGACTACAAGTAATGATAAATATTTAACTAAAAA
AGAAATTATGGAACTTATAGACTATGCCAATGGTAAAAATGTTATGATTGTTCCTGATTTCGATGTCCCA
GGTCATTCTCGAGGGTGGTTAGACTTATTAAAAGAAAAAAATCCCGATTTATATACTAATGTAGTGTCTA
ATTATGATACTGGTTTGGCTGATTATTATGGAAATGATATATCTGCAAAATTTATAGAAGACCTTATTGA
AGAAATTACAACTATGTTTTATCAACCTAAATACGGTGATAGATTAGTTTTCTCAATTGGAGCCGATGAA
GTACCCGGTGTCGATGTTGCACAAATTAATTATGTGAATTTTGTTAATAGAATGGCAAAAAAAGTTTATG
AGAGAGGTTATTATCCTAGAATGTGGAATGACTGTCTTACAGACGACAGTATTAAAATATTAAACGATAA
TATCGAGGTAGTTTATTGGAAACAAGGGCTATCTTCTGCCGAGAAATTTATTGAGGAAAATAAGATGGTA
GTTAATAGTAATTACTATCTTCTAACTTATGCCCCATCTTTAAATGGAAAAGTAGAGGGTTTCATTGATA
AACAAATAGATTATATACGTTCTAATTTTGCTAATAATAAGTTTTGTGAGAAAGAAAATCCGTATACAGT
AGTTAATACTAAAGATAATTTAAAAGGTACAGCTTTTACTTTTTGGAATGAAAAAGGTAATGAATTAACA
GATGAAGAATTGTTAGGTCAAGTTATACCAATTATAAAAGCATATTTTACATTTGTTTAA
