# Supplementary material for: Lactoferrin Displays Stimulating and Protective Effects on Newly Isolated Phage vB_Sau-E: A New Perspective for Treatment of Staphylococcal Skin Infections
Source: Pharmaceuticals (Basel). 2026 May 22;19(6):808. doi: 10.3390/ph19060808 (PMC13306224; doi:10.3390/ph19060808)
Supplement: Supplementary file 1 [file pharmaceuticals-19-00808-s001.zip › Supplementary File 1/host_assignment_result.tsv]

accesion_id	host	host_source	Species	Genus	Family	Order	Class	Phylum
vB_SauS-E	Staphylococcus aureus	BLAST	Staphylococcus aureus	Staphylococcus	Staphylococcaceae	Bacillales	Bacilli	Bacillota
