# Supplementary material for: Lactoferrin Displays Stimulating and Protective Effects on Newly Isolated Phage vB_Sau-E: A New Perspective for Treatment of Staphylococcal Skin Infections
Source: Pharmaceuticals (Basel). 2026 May 22;19(6):808. doi: 10.3390/ph19060808 (PMC13306224; doi:10.3390/ph19060808)
Supplement: Supplementary file 1 [file pharmaceuticals-19-00808-s001.zip › Supplementary File 1/result.txt]

# vB_Sau-E_1 Length: 41
# vB_Sau-E_1 Number of predicted TMHs:  0
# vB_Sau-E_1 Exp number of AAs in TMHs: 0
# vB_Sau-E_1 Exp number, first 60 AAs:  0
# vB_Sau-E_1 Total prob of N-in:        0.73123
vB_Sau-E_1	TMHMM2.0	inside	     1    41
# vB_Sau-E_2 Length: 156
# vB_Sau-E_2 Number of predicted TMHs:  0
# vB_Sau-E_2 Exp number of AAs in TMHs: 0.00309
# vB_Sau-E_2 Exp number, first 60 AAs:  0.00309
# vB_Sau-E_2 Total prob of N-in:        0.12548
vB_Sau-E_2	TMHMM2.0	outside	     1   156
# vB_Sau-E_3 Length: 33
# vB_Sau-E_3 Number of predicted TMHs:  0
# vB_Sau-E_3 Exp number of AAs in TMHs: 0
# vB_Sau-E_3 Exp number, first 60 AAs:  0
# vB_Sau-E_3 Total prob of N-in:        0.28387
vB_Sau-E_3	TMHMM2.0	outside	     1    33
# vB_Sau-E_4 Length: 113
# vB_Sau-E_4 Number of predicted TMHs:  0
# vB_Sau-E_4 Exp number of AAs in TMHs: 0.00176
# vB_Sau-E_4 Exp number, first 60 AAs:  0.00176
# vB_Sau-E_4 Total prob of N-in:        0.62674
vB_Sau-E_4	TMHMM2.0	inside	     1   113
# vB_Sau-E_5 Length: 48
# vB_Sau-E_5 Number of predicted TMHs:  1
# vB_Sau-E_5 Exp number of AAs in TMHs: 18.99228
# vB_Sau-E_5 Exp number, first 60 AAs:  18.99228
# vB_Sau-E_5 Total prob of N-in:        0.93850
# vB_Sau-E_5 POSSIBLE N-term signal sequence
vB_Sau-E_5	TMHMM2.0	inside	     1    19
vB_Sau-E_5	TMHMM2.0	TMhelix	    20    37
vB_Sau-E_5	TMHMM2.0	outside	    38    48
# vB_Sau-E_6 Length: 48
# vB_Sau-E_6 Number of predicted TMHs:  0
# vB_Sau-E_6 Exp number of AAs in TMHs: 0
# vB_Sau-E_6 Exp number, first 60 AAs:  0
# vB_Sau-E_6 Total prob of N-in:        0.80345
vB_Sau-E_6	TMHMM2.0	inside	     1    48
# vB_Sau-E_7 Length: 77
# vB_Sau-E_7 Number of predicted TMHs:  0
# vB_Sau-E_7 Exp number of AAs in TMHs: 0
# vB_Sau-E_7 Exp number, first 60 AAs:  0
# vB_Sau-E_7 Total prob of N-in:        0.60097
vB_Sau-E_7	TMHMM2.0	inside	     1    77
# vB_Sau-E_8 Length: 51
# vB_Sau-E_8 Number of predicted TMHs:  0
# vB_Sau-E_8 Exp number of AAs in TMHs: 0
# vB_Sau-E_8 Exp number, first 60 AAs:  0
# vB_Sau-E_8 Total prob of N-in:        0.53731
vB_Sau-E_8	TMHMM2.0	inside	     1    51
# vB_Sau-E_9 Length: 104
# vB_Sau-E_9 Number of predicted TMHs:  0
# vB_Sau-E_9 Exp number of AAs in TMHs: 0.000640000000000001
# vB_Sau-E_9 Exp number, first 60 AAs:  0.00028
# vB_Sau-E_9 Total prob of N-in:        0.31513
vB_Sau-E_9	TMHMM2.0	outside	     1   104
# vB_Sau-E_10 Length: 65
# vB_Sau-E_10 Number of predicted TMHs:  0
# vB_Sau-E_10 Exp number of AAs in TMHs: 0
# vB_Sau-E_10 Exp number, first 60 AAs:  0
# vB_Sau-E_10 Total prob of N-in:        0.47040
vB_Sau-E_10	TMHMM2.0	outside	     1    65
# vB_Sau-E_11 Length: 135
# vB_Sau-E_11 Number of predicted TMHs:  0
# vB_Sau-E_11 Exp number of AAs in TMHs: 0.02251
# vB_Sau-E_11 Exp number, first 60 AAs:  0
# vB_Sau-E_11 Total prob of N-in:        0.37733
vB_Sau-E_11	TMHMM2.0	outside	     1   135
# vB_Sau-E_12 Length: 76
# vB_Sau-E_12 Number of predicted TMHs:  0
# vB_Sau-E_12 Exp number of AAs in TMHs: 0
# vB_Sau-E_12 Exp number, first 60 AAs:  0
# vB_Sau-E_12 Total prob of N-in:        0.59587
vB_Sau-E_12	TMHMM2.0	inside	     1    76
# vB_Sau-E_13 Length: 207
# vB_Sau-E_13 Number of predicted TMHs:  0
# vB_Sau-E_13 Exp number of AAs in TMHs: 0.44613
# vB_Sau-E_13 Exp number, first 60 AAs:  0.00023
# vB_Sau-E_13 Total prob of N-in:        0.14530
vB_Sau-E_13	TMHMM2.0	outside	     1   207
# vB_Sau-E_14 Length: 101
# vB_Sau-E_14 Number of predicted TMHs:  0
# vB_Sau-E_14 Exp number of AAs in TMHs: 0.0126
# vB_Sau-E_14 Exp number, first 60 AAs:  0.0126
# vB_Sau-E_14 Total prob of N-in:        0.10236
vB_Sau-E_14	TMHMM2.0	outside	     1   101
# vB_Sau-E_15 Length: 112
# vB_Sau-E_15 Number of predicted TMHs:  0
# vB_Sau-E_15 Exp number of AAs in TMHs: 0.12602
# vB_Sau-E_15 Exp number, first 60 AAs:  0.08115
# vB_Sau-E_15 Total prob of N-in:        0.44821
vB_Sau-E_15	TMHMM2.0	outside	     1   112
# vB_Sau-E_16 Length: 116
# vB_Sau-E_16 Number of predicted TMHs:  0
# vB_Sau-E_16 Exp number of AAs in TMHs: 0.01632
# vB_Sau-E_16 Exp number, first 60 AAs:  0.01191
# vB_Sau-E_16 Total prob of N-in:        0.27295
vB_Sau-E_16	TMHMM2.0	outside	     1   116
# vB_Sau-E_17 Length: 62
# vB_Sau-E_17 Number of predicted TMHs:  2
# vB_Sau-E_17 Exp number of AAs in TMHs: 44.448
# vB_Sau-E_17 Exp number, first 60 AAs:  44.36925
# vB_Sau-E_17 Total prob of N-in:        0.38803
# vB_Sau-E_17 POSSIBLE N-term signal sequence
vB_Sau-E_17	TMHMM2.0	outside	     1     5
vB_Sau-E_17	TMHMM2.0	TMhelix	     6    28
vB_Sau-E_17	TMHMM2.0	inside	    29    34
vB_Sau-E_17	TMHMM2.0	TMhelix	    35    57
vB_Sau-E_17	TMHMM2.0	outside	    58    62
# vB_Sau-E_18 Length: 53
# vB_Sau-E_18 Number of predicted TMHs:  2
# vB_Sau-E_18 Exp number of AAs in TMHs: 44.47097
# vB_Sau-E_18 Exp number, first 60 AAs:  44.47097
# vB_Sau-E_18 Total prob of N-in:        0.99173
# vB_Sau-E_18 POSSIBLE N-term signal sequence
vB_Sau-E_18	TMHMM2.0	inside	     1     1
vB_Sau-E_18	TMHMM2.0	TMhelix	     2    24
vB_Sau-E_18	TMHMM2.0	outside	    25    28
vB_Sau-E_18	TMHMM2.0	TMhelix	    29    51
vB_Sau-E_18	TMHMM2.0	inside	    52    53
# vB_Sau-E_19 Length: 75
# vB_Sau-E_19 Number of predicted TMHs:  2
# vB_Sau-E_19 Exp number of AAs in TMHs: 45.15715
# vB_Sau-E_19 Exp number, first 60 AAs:  35.82623
# vB_Sau-E_19 Total prob of N-in:        0.83134
# vB_Sau-E_19 POSSIBLE N-term signal sequence
vB_Sau-E_19	TMHMM2.0	inside	     1     1
vB_Sau-E_19	TMHMM2.0	TMhelix	     2    24
vB_Sau-E_19	TMHMM2.0	outside	    25    47
vB_Sau-E_19	TMHMM2.0	TMhelix	    48    70
vB_Sau-E_19	TMHMM2.0	inside	    71    75
# vB_Sau-E_20 Length: 61
# vB_Sau-E_20 Number of predicted TMHs:  2
# vB_Sau-E_20 Exp number of AAs in TMHs: 43.88307
# vB_Sau-E_20 Exp number, first 60 AAs:  43.88307
# vB_Sau-E_20 Total prob of N-in:        0.35640
# vB_Sau-E_20 POSSIBLE N-term signal sequence
vB_Sau-E_20	TMHMM2.0	outside	     1     3
vB_Sau-E_20	TMHMM2.0	TMhelix	     4    26
vB_Sau-E_20	TMHMM2.0	inside	    27    37
vB_Sau-E_20	TMHMM2.0	TMhelix	    38    60
vB_Sau-E_20	TMHMM2.0	outside	    61    61
# vB_Sau-E_21 Length: 69
# vB_Sau-E_21 Number of predicted TMHs:  0
# vB_Sau-E_21 Exp number of AAs in TMHs: 0.0166
# vB_Sau-E_21 Exp number, first 60 AAs:  0.01511
# vB_Sau-E_21 Total prob of N-in:        0.19632
vB_Sau-E_21	TMHMM2.0	outside	     1    69
# vB_Sau-E_22 Length: 137
# vB_Sau-E_22 Number of predicted TMHs:  0
# vB_Sau-E_22 Exp number of AAs in TMHs: 0.01965
# vB_Sau-E_22 Exp number, first 60 AAs:  0.0071
# vB_Sau-E_22 Total prob of N-in:        0.25870
vB_Sau-E_22	TMHMM2.0	outside	     1   137
# vB_Sau-E_23 Length: 302
# vB_Sau-E_23 Number of predicted TMHs:  0
# vB_Sau-E_23 Exp number of AAs in TMHs: 0.00019
# vB_Sau-E_23 Exp number, first 60 AAs:  7e-05
# vB_Sau-E_23 Total prob of N-in:        0.07447
vB_Sau-E_23	TMHMM2.0	outside	     1   302
# vB_Sau-E_24 Length: 35
# vB_Sau-E_24 Number of predicted TMHs:  0
# vB_Sau-E_24 Exp number of AAs in TMHs: 0.00039
# vB_Sau-E_24 Exp number, first 60 AAs:  0.00039
# vB_Sau-E_24 Total prob of N-in:        0.67462
vB_Sau-E_24	TMHMM2.0	inside	     1    35
# vB_Sau-E_25 Length: 98
# vB_Sau-E_25 Number of predicted TMHs:  1
# vB_Sau-E_25 Exp number of AAs in TMHs: 16.60102
# vB_Sau-E_25 Exp number, first 60 AAs:  16.60102
# vB_Sau-E_25 Total prob of N-in:        0.07355
# vB_Sau-E_25 POSSIBLE N-term signal sequence
vB_Sau-E_25	TMHMM2.0	outside	     1     3
vB_Sau-E_25	TMHMM2.0	TMhelix	     4    20
vB_Sau-E_25	TMHMM2.0	inside	    21    98
# vB_Sau-E_26 Length: 77
# vB_Sau-E_26 Number of predicted TMHs:  0
# vB_Sau-E_26 Exp number of AAs in TMHs: 0.04085
# vB_Sau-E_26 Exp number, first 60 AAs:  0.04085
# vB_Sau-E_26 Total prob of N-in:        0.50193
vB_Sau-E_26	TMHMM2.0	inside	     1    77
# vB_Sau-E_27 Length: 247
# vB_Sau-E_27 Number of predicted TMHs:  0
# vB_Sau-E_27 Exp number of AAs in TMHs: 0.02497
# vB_Sau-E_27 Exp number, first 60 AAs:  0
# vB_Sau-E_27 Total prob of N-in:        0.13807
vB_Sau-E_27	TMHMM2.0	outside	     1   247
# vB_Sau-E_28 Length: 57
# vB_Sau-E_28 Number of predicted TMHs:  1
# vB_Sau-E_28 Exp number of AAs in TMHs: 22.52908
# vB_Sau-E_28 Exp number, first 60 AAs:  22.52908
# vB_Sau-E_28 Total prob of N-in:        0.34871
# vB_Sau-E_28 POSSIBLE N-term signal sequence
vB_Sau-E_28	TMHMM2.0	outside	     1     4
vB_Sau-E_28	TMHMM2.0	TMhelix	     5    27
vB_Sau-E_28	TMHMM2.0	inside	    28    57
# vB_Sau-E_29 Length: 85
# vB_Sau-E_29 Number of predicted TMHs:  0
# vB_Sau-E_29 Exp number of AAs in TMHs: 0.40515
# vB_Sau-E_29 Exp number, first 60 AAs:  0.32491
# vB_Sau-E_29 Total prob of N-in:        0.41629
vB_Sau-E_29	TMHMM2.0	outside	     1    85
# vB_Sau-E_30 Length: 229
# vB_Sau-E_30 Number of predicted TMHs:  0
# vB_Sau-E_30 Exp number of AAs in TMHs: 1.05528
# vB_Sau-E_30 Exp number, first 60 AAs:  0.00011
# vB_Sau-E_30 Total prob of N-in:        0.17392
vB_Sau-E_30	TMHMM2.0	outside	     1   229
# vB_Sau-E_31 Length: 68
# vB_Sau-E_31 Number of predicted TMHs:  0
# vB_Sau-E_31 Exp number of AAs in TMHs: 0.00081
# vB_Sau-E_31 Exp number, first 60 AAs:  0.00081
# vB_Sau-E_31 Total prob of N-in:        0.27151
vB_Sau-E_31	TMHMM2.0	outside	     1    68
# vB_Sau-E_32 Length: 184
# vB_Sau-E_32 Number of predicted TMHs:  0
# vB_Sau-E_32 Exp number of AAs in TMHs: 0.000750000000000001
# vB_Sau-E_32 Exp number, first 60 AAs:  0.00057
# vB_Sau-E_32 Total prob of N-in:        0.20447
vB_Sau-E_32	TMHMM2.0	outside	     1   184
# vB_Sau-E_33 Length: 49
# vB_Sau-E_33 Number of predicted TMHs:  0
# vB_Sau-E_33 Exp number of AAs in TMHs: 0
# vB_Sau-E_33 Exp number, first 60 AAs:  0
# vB_Sau-E_33 Total prob of N-in:        0.59526
vB_Sau-E_33	TMHMM2.0	inside	     1    49
# vB_Sau-E_34 Length: 164
# vB_Sau-E_34 Number of predicted TMHs:  0
# vB_Sau-E_34 Exp number of AAs in TMHs: 12.38826
# vB_Sau-E_34 Exp number, first 60 AAs:  12.38806
# vB_Sau-E_34 Total prob of N-in:        0.42523
# vB_Sau-E_34 POSSIBLE N-term signal sequence
vB_Sau-E_34	TMHMM2.0	outside	     1   164
# vB_Sau-E_35 Length: 81
# vB_Sau-E_35 Number of predicted TMHs:  0
# vB_Sau-E_35 Exp number of AAs in TMHs: 0.00018
# vB_Sau-E_35 Exp number, first 60 AAs:  2e-05
# vB_Sau-E_35 Total prob of N-in:        0.69575
vB_Sau-E_35	TMHMM2.0	inside	     1    81
# vB_Sau-E_36 Length: 104
# vB_Sau-E_36 Number of predicted TMHs:  0
# vB_Sau-E_36 Exp number of AAs in TMHs: 0.11693
# vB_Sau-E_36 Exp number, first 60 AAs:  0.00225
# vB_Sau-E_36 Total prob of N-in:        0.63453
vB_Sau-E_36	TMHMM2.0	inside	     1   104
# vB_Sau-E_37 Length: 97
# vB_Sau-E_37 Number of predicted TMHs:  0
# vB_Sau-E_37 Exp number of AAs in TMHs: 3.63363
# vB_Sau-E_37 Exp number, first 60 AAs:  3.39258
# vB_Sau-E_37 Total prob of N-in:        0.44164
vB_Sau-E_37	TMHMM2.0	outside	     1    97
# vB_Sau-E_38 Length: 94
# vB_Sau-E_38 Number of predicted TMHs:  0
# vB_Sau-E_38 Exp number of AAs in TMHs: 0.00046
# vB_Sau-E_38 Exp number, first 60 AAs:  0.00044
# vB_Sau-E_38 Total prob of N-in:        0.48577
vB_Sau-E_38	TMHMM2.0	outside	     1    94
# vB_Sau-E_39 Length: 87
# vB_Sau-E_39 Number of predicted TMHs:  2
# vB_Sau-E_39 Exp number of AAs in TMHs: 42.41776
# vB_Sau-E_39 Exp number, first 60 AAs:  23.81402
# vB_Sau-E_39 Total prob of N-in:        0.99657
# vB_Sau-E_39 POSSIBLE N-term signal sequence
vB_Sau-E_39	TMHMM2.0	inside	     1     6
vB_Sau-E_39	TMHMM2.0	TMhelix	     7    25
vB_Sau-E_39	TMHMM2.0	outside	    26    54
vB_Sau-E_39	TMHMM2.0	TMhelix	    55    77
vB_Sau-E_39	TMHMM2.0	inside	    78    87
# vB_Sau-E_40 Length: 83
# vB_Sau-E_40 Number of predicted TMHs:  0
# vB_Sau-E_40 Exp number of AAs in TMHs: 0.00926999999999999
# vB_Sau-E_40 Exp number, first 60 AAs:  0.00926999999999999
# vB_Sau-E_40 Total prob of N-in:        0.36943
vB_Sau-E_40	TMHMM2.0	outside	     1    83
# vB_Sau-E_41 Length: 132
# vB_Sau-E_41 Number of predicted TMHs:  1
# vB_Sau-E_41 Exp number of AAs in TMHs: 22.51849
# vB_Sau-E_41 Exp number, first 60 AAs:  22.51834
# vB_Sau-E_41 Total prob of N-in:        0.27436
# vB_Sau-E_41 POSSIBLE N-term signal sequence
vB_Sau-E_41	TMHMM2.0	outside	     1     4
vB_Sau-E_41	TMHMM2.0	TMhelix	     5    27
vB_Sau-E_41	TMHMM2.0	inside	    28   132
# vB_Sau-E_42 Length: 211
# vB_Sau-E_42 Number of predicted TMHs:  0
# vB_Sau-E_42 Exp number of AAs in TMHs: 0.00038
# vB_Sau-E_42 Exp number, first 60 AAs:  0
# vB_Sau-E_42 Total prob of N-in:        0.20384
vB_Sau-E_42	TMHMM2.0	outside	     1   211
# vB_Sau-E_43 Length: 145
# vB_Sau-E_43 Number of predicted TMHs:  0
# vB_Sau-E_43 Exp number of AAs in TMHs: 0.04342
# vB_Sau-E_43 Exp number, first 60 AAs:  0.02478
# vB_Sau-E_43 Total prob of N-in:        0.15049
vB_Sau-E_43	TMHMM2.0	outside	     1   145
# vB_Sau-E_44 Length: 152
# vB_Sau-E_44 Number of predicted TMHs:  0
# vB_Sau-E_44 Exp number of AAs in TMHs: 0.62902
# vB_Sau-E_44 Exp number, first 60 AAs:  0.00025
# vB_Sau-E_44 Total prob of N-in:        0.07999
vB_Sau-E_44	TMHMM2.0	outside	     1   152
# vB_Sau-E_45 Length: 243
# vB_Sau-E_45 Number of predicted TMHs:  0
# vB_Sau-E_45 Exp number of AAs in TMHs: 0.00302
# vB_Sau-E_45 Exp number, first 60 AAs:  0
# vB_Sau-E_45 Total prob of N-in:        0.45339
vB_Sau-E_45	TMHMM2.0	outside	     1   243
# vB_Sau-E_46 Length: 284
# vB_Sau-E_46 Number of predicted TMHs:  0
# vB_Sau-E_46 Exp number of AAs in TMHs: 0.02956
# vB_Sau-E_46 Exp number, first 60 AAs:  0.02621
# vB_Sau-E_46 Total prob of N-in:        0.18749
vB_Sau-E_46	TMHMM2.0	outside	     1   284
# vB_Sau-E_47 Length: 168
# vB_Sau-E_47 Number of predicted TMHs:  0
# vB_Sau-E_47 Exp number of AAs in TMHs: 0.0072
# vB_Sau-E_47 Exp number, first 60 AAs:  0.00058
# vB_Sau-E_47 Total prob of N-in:        0.41988
vB_Sau-E_47	TMHMM2.0	outside	     1   168
# vB_Sau-E_48 Length: 256
# vB_Sau-E_48 Number of predicted TMHs:  0
# vB_Sau-E_48 Exp number of AAs in TMHs: 0.06523
# vB_Sau-E_48 Exp number, first 60 AAs:  0
# vB_Sau-E_48 Total prob of N-in:        0.06334
vB_Sau-E_48	TMHMM2.0	outside	     1   256
# vB_Sau-E_49 Length: 181
# vB_Sau-E_49 Number of predicted TMHs:  0
# vB_Sau-E_49 Exp number of AAs in TMHs: 0.25777
# vB_Sau-E_49 Exp number, first 60 AAs:  0
# vB_Sau-E_49 Total prob of N-in:        0.03214
vB_Sau-E_49	TMHMM2.0	outside	     1   181
# vB_Sau-E_50 Length: 109
# vB_Sau-E_50 Number of predicted TMHs:  3
# vB_Sau-E_50 Exp number of AAs in TMHs: 67.37609
# vB_Sau-E_50 Exp number, first 60 AAs:  37.80303
# vB_Sau-E_50 Total prob of N-in:        0.55408
# vB_Sau-E_50 POSSIBLE N-term signal sequence
vB_Sau-E_50	TMHMM2.0	inside	     1     6
vB_Sau-E_50	TMHMM2.0	TMhelix	     7    29
vB_Sau-E_50	TMHMM2.0	outside	    30    43
vB_Sau-E_50	TMHMM2.0	TMhelix	    44    66
vB_Sau-E_50	TMHMM2.0	inside	    67    78
vB_Sau-E_50	TMHMM2.0	TMhelix	    79   101
vB_Sau-E_50	TMHMM2.0	outside	   102   109
# vB_Sau-E_51 Length: 417
# vB_Sau-E_51 Number of predicted TMHs:  0
# vB_Sau-E_51 Exp number of AAs in TMHs: 0.00517999999999999
# vB_Sau-E_51 Exp number, first 60 AAs:  0.00017
# vB_Sau-E_51 Total prob of N-in:        0.00957
vB_Sau-E_51	TMHMM2.0	outside	     1   417
# vB_Sau-E_52 Length: 256
# vB_Sau-E_52 Number of predicted TMHs:  0
# vB_Sau-E_52 Exp number of AAs in TMHs: 0.00546999999999999
# vB_Sau-E_52 Exp number, first 60 AAs:  0.00473
# vB_Sau-E_52 Total prob of N-in:        0.00874
vB_Sau-E_52	TMHMM2.0	outside	     1   256
# vB_Sau-E_53 Length: 89
# vB_Sau-E_53 Number of predicted TMHs:  0
# vB_Sau-E_53 Exp number of AAs in TMHs: 0.17556
# vB_Sau-E_53 Exp number, first 60 AAs:  0.17506
# vB_Sau-E_53 Total prob of N-in:        0.40213
vB_Sau-E_53	TMHMM2.0	outside	     1    89
# vB_Sau-E_54 Length: 68
# vB_Sau-E_54 Number of predicted TMHs:  0
# vB_Sau-E_54 Exp number of AAs in TMHs: 0.00048
# vB_Sau-E_54 Exp number, first 60 AAs:  0.00048
# vB_Sau-E_54 Total prob of N-in:        0.63386
vB_Sau-E_54	TMHMM2.0	inside	     1    68
# vB_Sau-E_55 Length: 170
# vB_Sau-E_55 Number of predicted TMHs:  0
# vB_Sau-E_55 Exp number of AAs in TMHs: 0
# vB_Sau-E_55 Exp number, first 60 AAs:  0
# vB_Sau-E_55 Total prob of N-in:        0.20577
vB_Sau-E_55	TMHMM2.0	outside	     1   170
# vB_Sau-E_56 Length: 150
# vB_Sau-E_56 Number of predicted TMHs:  0
# vB_Sau-E_56 Exp number of AAs in TMHs: 0.43199
# vB_Sau-E_56 Exp number, first 60 AAs:  0
# vB_Sau-E_56 Total prob of N-in:        0.34063
vB_Sau-E_56	TMHMM2.0	outside	     1   150
# vB_Sau-E_57 Length: 219
# vB_Sau-E_57 Number of predicted TMHs:  0
# vB_Sau-E_57 Exp number of AAs in TMHs: 0.00016
# vB_Sau-E_57 Exp number, first 60 AAs:  0.00016
# vB_Sau-E_57 Total prob of N-in:        0.41819
vB_Sau-E_57	TMHMM2.0	outside	     1   219
# vB_Sau-E_58 Length: 117
# vB_Sau-E_58 Number of predicted TMHs:  0
# vB_Sau-E_58 Exp number of AAs in TMHs: 0.00337
# vB_Sau-E_58 Exp number, first 60 AAs:  0.00277
# vB_Sau-E_58 Total prob of N-in:        0.42047
vB_Sau-E_58	TMHMM2.0	outside	     1   117
# vB_Sau-E_59 Length: 341
# vB_Sau-E_59 Number of predicted TMHs:  0
# vB_Sau-E_59 Exp number of AAs in TMHs: 0.34395
# vB_Sau-E_59 Exp number, first 60 AAs:  0.34395
# vB_Sau-E_59 Total prob of N-in:        0.02741
vB_Sau-E_59	TMHMM2.0	outside	     1   341
# vB_Sau-E_60 Length: 77
# vB_Sau-E_60 Number of predicted TMHs:  0
# vB_Sau-E_60 Exp number of AAs in TMHs: 0.04779
# vB_Sau-E_60 Exp number, first 60 AAs:  0.0247
# vB_Sau-E_60 Total prob of N-in:        0.66322
vB_Sau-E_60	TMHMM2.0	inside	     1    77
# vB_Sau-E_61 Length: 386
# vB_Sau-E_61 Number of predicted TMHs:  0
# vB_Sau-E_61 Exp number of AAs in TMHs: 0.00053
# vB_Sau-E_61 Exp number, first 60 AAs:  0.0001
# vB_Sau-E_61 Total prob of N-in:        0.01137
vB_Sau-E_61	TMHMM2.0	outside	     1   386
# vB_Sau-E_62 Length: 160
# vB_Sau-E_62 Number of predicted TMHs:  0
# vB_Sau-E_62 Exp number of AAs in TMHs: 0.00018
# vB_Sau-E_62 Exp number, first 60 AAs:  0
# vB_Sau-E_62 Total prob of N-in:        0.03903
vB_Sau-E_62	TMHMM2.0	outside	     1   160
# vB_Sau-E_63 Length: 1070
# vB_Sau-E_63 Number of predicted TMHs:  0
# vB_Sau-E_63 Exp number of AAs in TMHs: 0.07026
# vB_Sau-E_63 Exp number, first 60 AAs:  0
# vB_Sau-E_63 Total prob of N-in:        0.00031
vB_Sau-E_63	TMHMM2.0	outside	     1  1070
# vB_Sau-E_64 Length: 92
# vB_Sau-E_64 Number of predicted TMHs:  0
# vB_Sau-E_64 Exp number of AAs in TMHs: 0.0139
# vB_Sau-E_64 Exp number, first 60 AAs:  0.0139
# vB_Sau-E_64 Total prob of N-in:        0.60312
vB_Sau-E_64	TMHMM2.0	inside	     1    92
# vB_Sau-E_65 Length: 103
# vB_Sau-E_65 Number of predicted TMHs:  0
# vB_Sau-E_65 Exp number of AAs in TMHs: 0
# vB_Sau-E_65 Exp number, first 60 AAs:  0
# vB_Sau-E_65 Total prob of N-in:        0.62682
vB_Sau-E_65	TMHMM2.0	inside	     1   103
# vB_Sau-E_66 Length: 249
# vB_Sau-E_66 Number of predicted TMHs:  0
# vB_Sau-E_66 Exp number of AAs in TMHs: 3.55116
# vB_Sau-E_66 Exp number, first 60 AAs:  0.0002
# vB_Sau-E_66 Total prob of N-in:        0.32220
vB_Sau-E_66	TMHMM2.0	outside	     1   249
# vB_Sau-E_67 Length: 106
# vB_Sau-E_67 Number of predicted TMHs:  0
# vB_Sau-E_67 Exp number of AAs in TMHs: 0.00034
# vB_Sau-E_67 Exp number, first 60 AAs:  0
# vB_Sau-E_67 Total prob of N-in:        0.07785
vB_Sau-E_67	TMHMM2.0	outside	     1   106
# vB_Sau-E_68 Length: 108
# vB_Sau-E_68 Number of predicted TMHs:  0
# vB_Sau-E_68 Exp number of AAs in TMHs: 2.65063
# vB_Sau-E_68 Exp number, first 60 AAs:  1.10552
# vB_Sau-E_68 Total prob of N-in:        0.15399
vB_Sau-E_68	TMHMM2.0	outside	     1   108
# vB_Sau-E_69 Length: 234
# vB_Sau-E_69 Number of predicted TMHs:  0
# vB_Sau-E_69 Exp number of AAs in TMHs: 0.1748
# vB_Sau-E_69 Exp number, first 60 AAs:  0.00048
# vB_Sau-E_69 Total prob of N-in:        0.13808
vB_Sau-E_69	TMHMM2.0	outside	     1   234
# vB_Sau-E_70 Length: 240
# vB_Sau-E_70 Number of predicted TMHs:  0
# vB_Sau-E_70 Exp number of AAs in TMHs: 0.00044
# vB_Sau-E_70 Exp number, first 60 AAs:  0
# vB_Sau-E_70 Total prob of N-in:        0.18757
vB_Sau-E_70	TMHMM2.0	outside	     1   240
# vB_Sau-E_71 Length: 676
# vB_Sau-E_71 Number of predicted TMHs:  0
# vB_Sau-E_71 Exp number of AAs in TMHs: 0.00209
# vB_Sau-E_71 Exp number, first 60 AAs:  8e-05
# vB_Sau-E_71 Total prob of N-in:        0.00026
vB_Sau-E_71	TMHMM2.0	outside	     1   676
# vB_Sau-E_72 Length: 445
# vB_Sau-E_72 Number of predicted TMHs:  1
# vB_Sau-E_72 Exp number of AAs in TMHs: 21.54251
# vB_Sau-E_72 Exp number, first 60 AAs:  5e-05
# vB_Sau-E_72 Total prob of N-in:        0.91730
vB_Sau-E_72	TMHMM2.0	inside	     1   241
vB_Sau-E_72	TMHMM2.0	TMhelix	   242   264
vB_Sau-E_72	TMHMM2.0	outside	   265   445
# vB_Sau-E_73 Length: 212
# vB_Sau-E_73 Number of predicted TMHs:  0
# vB_Sau-E_73 Exp number of AAs in TMHs: 0.3019
# vB_Sau-E_73 Exp number, first 60 AAs:  0.00061
# vB_Sau-E_73 Total prob of N-in:        0.32557
vB_Sau-E_73	TMHMM2.0	outside	     1   212
# vB_Sau-E_74 Length: 159
# vB_Sau-E_74 Number of predicted TMHs:  0
# vB_Sau-E_74 Exp number of AAs in TMHs: 0.01006
# vB_Sau-E_74 Exp number, first 60 AAs:  0.00014
# vB_Sau-E_74 Total prob of N-in:        0.52231
vB_Sau-E_74	TMHMM2.0	inside	     1   159
# vB_Sau-E_75 Length: 118
# vB_Sau-E_75 Number of predicted TMHs:  0
# vB_Sau-E_75 Exp number of AAs in TMHs: 0.0017
# vB_Sau-E_75 Exp number, first 60 AAs:  0.00084
# vB_Sau-E_75 Total prob of N-in:        0.33831
vB_Sau-E_75	TMHMM2.0	outside	     1   118
# vB_Sau-E_76 Length: 358
# vB_Sau-E_76 Number of predicted TMHs:  0
# vB_Sau-E_76 Exp number of AAs in TMHs: 0.855279999999998
# vB_Sau-E_76 Exp number, first 60 AAs:  0
# vB_Sau-E_76 Total prob of N-in:        0.00672
vB_Sau-E_76	TMHMM2.0	outside	     1   358
# vB_Sau-E_77 Length: 197
# vB_Sau-E_77 Number of predicted TMHs:  0
# vB_Sau-E_77 Exp number of AAs in TMHs: 0.00141
# vB_Sau-E_77 Exp number, first 60 AAs:  0.00106
# vB_Sau-E_77 Total prob of N-in:        0.21505
vB_Sau-E_77	TMHMM2.0	outside	     1   197
# vB_Sau-E_78 Length: 644
# vB_Sau-E_78 Number of predicted TMHs:  0
# vB_Sau-E_78 Exp number of AAs in TMHs: 0.02815
# vB_Sau-E_78 Exp number, first 60 AAs:  0.00074
# vB_Sau-E_78 Total prob of N-in:        0.00195
vB_Sau-E_78	TMHMM2.0	outside	     1   644
# vB_Sau-E_79 Length: 88
# vB_Sau-E_79 Number of predicted TMHs:  0
# vB_Sau-E_79 Exp number of AAs in TMHs: 0
# vB_Sau-E_79 Exp number, first 60 AAs:  0
# vB_Sau-E_79 Total prob of N-in:        0.46329
vB_Sau-E_79	TMHMM2.0	outside	     1    88
# vB_Sau-E_80 Length: 343
# vB_Sau-E_80 Number of predicted TMHs:  0
# vB_Sau-E_80 Exp number of AAs in TMHs: 0
# vB_Sau-E_80 Exp number, first 60 AAs:  0
# vB_Sau-E_80 Total prob of N-in:        0.00638
vB_Sau-E_80	TMHMM2.0	outside	     1   343
# vB_Sau-E_81 Length: 229
# vB_Sau-E_81 Number of predicted TMHs:  0
# vB_Sau-E_81 Exp number of AAs in TMHs: 0.00098
# vB_Sau-E_81 Exp number, first 60 AAs:  0
# vB_Sau-E_81 Total prob of N-in:        0.02586
vB_Sau-E_81	TMHMM2.0	outside	     1   229
# vB_Sau-E_82 Length: 82
# vB_Sau-E_82 Number of predicted TMHs:  0
# vB_Sau-E_82 Exp number of AAs in TMHs: 0
# vB_Sau-E_82 Exp number, first 60 AAs:  0
# vB_Sau-E_82 Total prob of N-in:        0.43174
vB_Sau-E_82	TMHMM2.0	outside	     1    82
# vB_Sau-E_83 Length: 71
# vB_Sau-E_83 Number of predicted TMHs:  0
# vB_Sau-E_83 Exp number of AAs in TMHs: 0.00539
# vB_Sau-E_83 Exp number, first 60 AAs:  0.00354
# vB_Sau-E_83 Total prob of N-in:        0.28610
vB_Sau-E_83	TMHMM2.0	outside	     1    71
# vB_Sau-E_84 Length: 81
# vB_Sau-E_84 Number of predicted TMHs:  0
# vB_Sau-E_84 Exp number of AAs in TMHs: 0
# vB_Sau-E_84 Exp number, first 60 AAs:  0
# vB_Sau-E_84 Total prob of N-in:        0.52711
vB_Sau-E_84	TMHMM2.0	inside	     1    81
# vB_Sau-E_85 Length: 101
# vB_Sau-E_85 Number of predicted TMHs:  0
# vB_Sau-E_85 Exp number of AAs in TMHs: 0.01577
# vB_Sau-E_85 Exp number, first 60 AAs:  0.00887
# vB_Sau-E_85 Total prob of N-in:        0.45301
vB_Sau-E_85	TMHMM2.0	outside	     1   101
# vB_Sau-E_86 Length: 479
# vB_Sau-E_86 Number of predicted TMHs:  0
# vB_Sau-E_86 Exp number of AAs in TMHs: 0.00038
# vB_Sau-E_86 Exp number, first 60 AAs:  0
# vB_Sau-E_86 Total prob of N-in:        0.00446
vB_Sau-E_86	TMHMM2.0	outside	     1   479
# vB_Sau-E_87 Length: 528
# vB_Sau-E_87 Number of predicted TMHs:  0
# vB_Sau-E_87 Exp number of AAs in TMHs: 0.0202
# vB_Sau-E_87 Exp number, first 60 AAs:  5e-05
# vB_Sau-E_87 Total prob of N-in:        0.01004
vB_Sau-E_87	TMHMM2.0	outside	     1   528
# vB_Sau-E_88 Length: 437
# vB_Sau-E_88 Number of predicted TMHs:  0
# vB_Sau-E_88 Exp number of AAs in TMHs: 0.00486
# vB_Sau-E_88 Exp number, first 60 AAs:  0
# vB_Sau-E_88 Total prob of N-in:        0.00566
vB_Sau-E_88	TMHMM2.0	outside	     1   437
# vB_Sau-E_89 Length: 151
# vB_Sau-E_89 Number of predicted TMHs:  0
# vB_Sau-E_89 Exp number of AAs in TMHs: 0.00268
# vB_Sau-E_89 Exp number, first 60 AAs:  0
# vB_Sau-E_89 Total prob of N-in:        0.43401
vB_Sau-E_89	TMHMM2.0	outside	     1   151
# vB_Sau-E_90 Length: 454
# vB_Sau-E_90 Number of predicted TMHs:  0
# vB_Sau-E_90 Exp number of AAs in TMHs: 0.01075
# vB_Sau-E_90 Exp number, first 60 AAs:  0
# vB_Sau-E_90 Total prob of N-in:        0.00172
vB_Sau-E_90	TMHMM2.0	outside	     1   454
# vB_Sau-E_91 Length: 118
# vB_Sau-E_91 Number of predicted TMHs:  0
# vB_Sau-E_91 Exp number of AAs in TMHs: 0.01112
# vB_Sau-E_91 Exp number, first 60 AAs:  0.01112
# vB_Sau-E_91 Total prob of N-in:        0.33503
vB_Sau-E_91	TMHMM2.0	outside	     1   118
# vB_Sau-E_92 Length: 648
# vB_Sau-E_92 Number of predicted TMHs:  0
# vB_Sau-E_92 Exp number of AAs in TMHs: 0.00264
# vB_Sau-E_92 Exp number, first 60 AAs:  0.00018
# vB_Sau-E_92 Total prob of N-in:        0.00098
vB_Sau-E_92	TMHMM2.0	outside	     1   648
# vB_Sau-E_93 Length: 56
# vB_Sau-E_93 Number of predicted TMHs:  0
# vB_Sau-E_93 Exp number of AAs in TMHs: 0
# vB_Sau-E_93 Exp number, first 60 AAs:  0
# vB_Sau-E_93 Total prob of N-in:        0.36769
vB_Sau-E_93	TMHMM2.0	outside	     1    56
# vB_Sau-E_94 Length: 1152
# vB_Sau-E_94 Number of predicted TMHs:  0
# vB_Sau-E_94 Exp number of AAs in TMHs: 0.00038
# vB_Sau-E_94 Exp number, first 60 AAs:  0
# vB_Sau-E_94 Total prob of N-in:        0.00001
vB_Sau-E_94	TMHMM2.0	outside	     1  1152
# vB_Sau-E_95 Length: 173
# vB_Sau-E_95 Number of predicted TMHs:  0
# vB_Sau-E_95 Exp number of AAs in TMHs: 0.00116
# vB_Sau-E_95 Exp number, first 60 AAs:  0.00064
# vB_Sau-E_95 Total prob of N-in:        0.19838
vB_Sau-E_95	TMHMM2.0	outside	     1   173
# vB_Sau-E_96 Length: 900
# vB_Sau-E_96 Number of predicted TMHs:  0
# vB_Sau-E_96 Exp number of AAs in TMHs: 0.03113
# vB_Sau-E_96 Exp number, first 60 AAs:  0
# vB_Sau-E_96 Total prob of N-in:        0.00145
vB_Sau-E_96	TMHMM2.0	outside	     1   900
# vB_Sau-E_97 Length: 348
# vB_Sau-E_97 Number of predicted TMHs:  0
# vB_Sau-E_97 Exp number of AAs in TMHs: 0.00857999999999998
# vB_Sau-E_97 Exp number, first 60 AAs:  0.00173
# vB_Sau-E_97 Total prob of N-in:        0.04831
vB_Sau-E_97	TMHMM2.0	outside	     1   348
# vB_Sau-E_98 Length: 234
# vB_Sau-E_98 Number of predicted TMHs:  0
# vB_Sau-E_98 Exp number of AAs in TMHs: 0.00026
# vB_Sau-E_98 Exp number, first 60 AAs:  0
# vB_Sau-E_98 Total prob of N-in:        0.16346
vB_Sau-E_98	TMHMM2.0	outside	     1   234
# vB_Sau-E_99 Length: 173
# vB_Sau-E_99 Number of predicted TMHs:  0
# vB_Sau-E_99 Exp number of AAs in TMHs: 0.53614
# vB_Sau-E_99 Exp number, first 60 AAs:  0.00132
# vB_Sau-E_99 Total prob of N-in:        0.11085
vB_Sau-E_99	TMHMM2.0	outside	     1   173
# vB_Sau-E_100 Length: 283
# vB_Sau-E_100 Number of predicted TMHs:  0
# vB_Sau-E_100 Exp number of AAs in TMHs: 0.00753
# vB_Sau-E_100 Exp number, first 60 AAs:  0.00103
# vB_Sau-E_100 Total prob of N-in:        0.05159
vB_Sau-E_100	TMHMM2.0	outside	     1   283
# vB_Sau-E_101 Length: 818
# vB_Sau-E_101 Number of predicted TMHs:  0
# vB_Sau-E_101 Exp number of AAs in TMHs: 0.01481
# vB_Sau-E_101 Exp number, first 60 AAs:  0.00043
# vB_Sau-E_101 Total prob of N-in:        0.00042
vB_Sau-E_101	TMHMM2.0	outside	     1   818
# vB_Sau-E_102 Length: 297
# vB_Sau-E_102 Number of predicted TMHs:  0
# vB_Sau-E_102 Exp number of AAs in TMHs: 0.21557
# vB_Sau-E_102 Exp number, first 60 AAs:  0.02232
# vB_Sau-E_102 Total prob of N-in:        0.13523
vB_Sau-E_102	TMHMM2.0	outside	     1   297
# vB_Sau-E_103 Length: 807
# vB_Sau-E_103 Number of predicted TMHs:  0
# vB_Sau-E_103 Exp number of AAs in TMHs: 0.0940699999999998
# vB_Sau-E_103 Exp number, first 60 AAs:  0.00052
# vB_Sau-E_103 Total prob of N-in:        0.00476
vB_Sau-E_103	TMHMM2.0	outside	     1   807
# vB_Sau-E_104 Length: 279
# vB_Sau-E_104 Number of predicted TMHs:  0
# vB_Sau-E_104 Exp number of AAs in TMHs: 0.00577
# vB_Sau-E_104 Exp number, first 60 AAs:  0
# vB_Sau-E_104 Total prob of N-in:        0.15592
vB_Sau-E_104	TMHMM2.0	outside	     1   279
# vB_Sau-E_105 Length: 289
# vB_Sau-E_105 Number of predicted TMHs:  0
# vB_Sau-E_105 Exp number of AAs in TMHs: 0.00198
# vB_Sau-E_105 Exp number, first 60 AAs:  0
# vB_Sau-E_105 Total prob of N-in:        0.03683
vB_Sau-E_105	TMHMM2.0	outside	     1   289
# vB_Sau-E_106 Length: 997
# vB_Sau-E_106 Number of predicted TMHs:  0
# vB_Sau-E_106 Exp number of AAs in TMHs: 2.23878
# vB_Sau-E_106 Exp number, first 60 AAs:  0
# vB_Sau-E_106 Total prob of N-in:        0.01014
vB_Sau-E_106	TMHMM2.0	outside	     1   997
# vB_Sau-E_107 Length: 152
# vB_Sau-E_107 Number of predicted TMHs:  0
# vB_Sau-E_107 Exp number of AAs in TMHs: 0
# vB_Sau-E_107 Exp number, first 60 AAs:  0
# vB_Sau-E_107 Total prob of N-in:        0.09154
vB_Sau-E_107	TMHMM2.0	outside	     1   152
# vB_Sau-E_108 Length: 142
# vB_Sau-E_108 Number of predicted TMHs:  0
# vB_Sau-E_108 Exp number of AAs in TMHs: 0.00343
# vB_Sau-E_108 Exp number, first 60 AAs:  0
# vB_Sau-E_108 Total prob of N-in:        0.39777
vB_Sau-E_108	TMHMM2.0	outside	     1   142
# vB_Sau-E_109 Length: 102
# vB_Sau-E_109 Number of predicted TMHs:  0
# vB_Sau-E_109 Exp number of AAs in TMHs: 0.00019
# vB_Sau-E_109 Exp number, first 60 AAs:  0.00019
# vB_Sau-E_109 Total prob of N-in:        0.50213
vB_Sau-E_109	TMHMM2.0	inside	     1   102
# vB_Sau-E_110 Length: 152
# vB_Sau-E_110 Number of predicted TMHs:  0
# vB_Sau-E_110 Exp number of AAs in TMHs: 0.01922
# vB_Sau-E_110 Exp number, first 60 AAs:  0
# vB_Sau-E_110 Total prob of N-in:        0.53470
vB_Sau-E_110	TMHMM2.0	inside	     1   152
# vB_Sau-E_111 Length: 45
# vB_Sau-E_111 Number of predicted TMHs:  0
# vB_Sau-E_111 Exp number of AAs in TMHs: 0
# vB_Sau-E_111 Exp number, first 60 AAs:  0
# vB_Sau-E_111 Total prob of N-in:        0.84920
vB_Sau-E_111	TMHMM2.0	inside	     1    45
# vB_Sau-E_112 Length: 244
# vB_Sau-E_112 Number of predicted TMHs:  0
# vB_Sau-E_112 Exp number of AAs in TMHs: 0.00036
# vB_Sau-E_112 Exp number, first 60 AAs:  0
# vB_Sau-E_112 Total prob of N-in:        0.09728
vB_Sau-E_112	TMHMM2.0	outside	     1   244
# vB_Sau-E_113 Length: 29
# vB_Sau-E_113 Number of predicted TMHs:  0
# vB_Sau-E_113 Exp number of AAs in TMHs: 0
# vB_Sau-E_113 Exp number, first 60 AAs:  0
# vB_Sau-E_113 Total prob of N-in:        0.63922
vB_Sau-E_113	TMHMM2.0	inside	     1    29
# vB_Sau-E_114 Length: 112
# vB_Sau-E_114 Number of predicted TMHs:  0
# vB_Sau-E_114 Exp number of AAs in TMHs: 0.00727
# vB_Sau-E_114 Exp number, first 60 AAs:  0.00414
# vB_Sau-E_114 Total prob of N-in:        0.36190
vB_Sau-E_114	TMHMM2.0	outside	     1   112
# vB_Sau-E_115 Length: 586
# vB_Sau-E_115 Number of predicted TMHs:  0
# vB_Sau-E_115 Exp number of AAs in TMHs: 10.51999
# vB_Sau-E_115 Exp number, first 60 AAs:  0
# vB_Sau-E_115 Total prob of N-in:        0.00883
vB_Sau-E_115	TMHMM2.0	outside	     1   586
# vB_Sau-E_116 Length: 68
# vB_Sau-E_116 Number of predicted TMHs:  0
# vB_Sau-E_116 Exp number of AAs in TMHs: 0.01195
# vB_Sau-E_116 Exp number, first 60 AAs:  0.01195
# vB_Sau-E_116 Total prob of N-in:        0.73209
vB_Sau-E_116	TMHMM2.0	inside	     1    68
# vB_Sau-E_117 Length: 278
# vB_Sau-E_117 Number of predicted TMHs:  0
# vB_Sau-E_117 Exp number of AAs in TMHs: 0.000800000000000001
# vB_Sau-E_117 Exp number, first 60 AAs:  0
# vB_Sau-E_117 Total prob of N-in:        0.05256
vB_Sau-E_117	TMHMM2.0	outside	     1   278
# vB_Sau-E_118 Length: 206
# vB_Sau-E_118 Number of predicted TMHs:  0
# vB_Sau-E_118 Exp number of AAs in TMHs: 0.00391
# vB_Sau-E_118 Exp number, first 60 AAs:  0
# vB_Sau-E_118 Total prob of N-in:        0.15566
vB_Sau-E_118	TMHMM2.0	outside	     1   206
# vB_Sau-E_119 Length: 291
# vB_Sau-E_119 Number of predicted TMHs:  0
# vB_Sau-E_119 Exp number of AAs in TMHs: 0.02091
# vB_Sau-E_119 Exp number, first 60 AAs:  0
# vB_Sau-E_119 Total prob of N-in:        0.02627
vB_Sau-E_119	TMHMM2.0	outside	     1   291
# vB_Sau-E_120 Length: 402
# vB_Sau-E_120 Number of predicted TMHs:  0
# vB_Sau-E_120 Exp number of AAs in TMHs: 0
# vB_Sau-E_120 Exp number, first 60 AAs:  0
# vB_Sau-E_120 Total prob of N-in:        0.06558
vB_Sau-E_120	TMHMM2.0	outside	     1   402
# vB_Sau-E_121 Length: 249
# vB_Sau-E_121 Number of predicted TMHs:  0
# vB_Sau-E_121 Exp number of AAs in TMHs: 0.05538
# vB_Sau-E_121 Exp number, first 60 AAs:  0.00056
# vB_Sau-E_121 Total prob of N-in:        0.00999
vB_Sau-E_121	TMHMM2.0	outside	     1   249
# vB_Sau-E_122 Length: 77
# vB_Sau-E_122 Number of predicted TMHs:  0
# vB_Sau-E_122 Exp number of AAs in TMHs: 0
# vB_Sau-E_122 Exp number, first 60 AAs:  0
# vB_Sau-E_122 Total prob of N-in:        0.67444
vB_Sau-E_122	TMHMM2.0	inside	     1    77
# vB_Sau-E_123 Length: 463
# vB_Sau-E_123 Number of predicted TMHs:  1
# vB_Sau-E_123 Exp number of AAs in TMHs: 20.55618
# vB_Sau-E_123 Exp number, first 60 AAs:  0
# vB_Sau-E_123 Total prob of N-in:        0.00173
vB_Sau-E_123	TMHMM2.0	outside	     1   425
vB_Sau-E_123	TMHMM2.0	TMhelix	   426   445
vB_Sau-E_123	TMHMM2.0	inside	   446   463
# vB_Sau-E_124 Length: 319
# vB_Sau-E_124 Number of predicted TMHs:  0
# vB_Sau-E_124 Exp number of AAs in TMHs: 0
# vB_Sau-E_124 Exp number, first 60 AAs:  0
# vB_Sau-E_124 Total prob of N-in:        0.01075
vB_Sau-E_124	TMHMM2.0	outside	     1   319
# vB_Sau-E_125 Length: 254
# vB_Sau-E_125 Number of predicted TMHs:  0
# vB_Sau-E_125 Exp number of AAs in TMHs: 0.0002
# vB_Sau-E_125 Exp number, first 60 AAs:  0.0002
# vB_Sau-E_125 Total prob of N-in:        0.02610
vB_Sau-E_125	TMHMM2.0	outside	     1   254
# vB_Sau-E_126 Length: 233
# vB_Sau-E_126 Number of predicted TMHs:  0
# vB_Sau-E_126 Exp number of AAs in TMHs: 1.13581
# vB_Sau-E_126 Exp number, first 60 AAs:  1.13581
# vB_Sau-E_126 Total prob of N-in:        0.14370
vB_Sau-E_126	TMHMM2.0	outside	     1   233
# vB_Sau-E_127 Length: 340
# vB_Sau-E_127 Number of predicted TMHs:  0
# vB_Sau-E_127 Exp number of AAs in TMHs: 0.00116
# vB_Sau-E_127 Exp number, first 60 AAs:  0.00036
# vB_Sau-E_127 Total prob of N-in:        0.03296
vB_Sau-E_127	TMHMM2.0	outside	     1   340
# vB_Sau-E_128 Length: 318
# vB_Sau-E_128 Number of predicted TMHs:  0
# vB_Sau-E_128 Exp number of AAs in TMHs: 0.00231
# vB_Sau-E_128 Exp number, first 60 AAs:  0
# vB_Sau-E_128 Total prob of N-in:        0.03569
vB_Sau-E_128	TMHMM2.0	outside	     1   318
# vB_Sau-E_129 Length: 121
# vB_Sau-E_129 Number of predicted TMHs:  0
# vB_Sau-E_129 Exp number of AAs in TMHs: 0.01449
# vB_Sau-E_129 Exp number, first 60 AAs:  0.01382
# vB_Sau-E_129 Total prob of N-in:        0.23747
vB_Sau-E_129	TMHMM2.0	outside	     1   121
# vB_Sau-E_130 Length: 115
# vB_Sau-E_130 Number of predicted TMHs:  2
# vB_Sau-E_130 Exp number of AAs in TMHs: 44.12439
# vB_Sau-E_130 Exp number, first 60 AAs:  22.75484
# vB_Sau-E_130 Total prob of N-in:        0.98445
# vB_Sau-E_130 POSSIBLE N-term signal sequence
vB_Sau-E_130	TMHMM2.0	inside	     1    12
vB_Sau-E_130	TMHMM2.0	TMhelix	    13    35
vB_Sau-E_130	TMHMM2.0	outside	    36    61
vB_Sau-E_130	TMHMM2.0	TMhelix	    62    81
vB_Sau-E_130	TMHMM2.0	inside	    82   115
# vB_Sau-E_131 Length: 256
# vB_Sau-E_131 Number of predicted TMHs:  1
# vB_Sau-E_131 Exp number of AAs in TMHs: 21.56335
# vB_Sau-E_131 Exp number, first 60 AAs:  21.56323
# vB_Sau-E_131 Total prob of N-in:        0.36776
# vB_Sau-E_131 POSSIBLE N-term signal sequence
vB_Sau-E_131	TMHMM2.0	outside	     1     9
vB_Sau-E_131	TMHMM2.0	TMhelix	    10    32
vB_Sau-E_131	TMHMM2.0	inside	    33   256
# vB_Sau-E_132 Length: 159
# vB_Sau-E_132 Number of predicted TMHs:  0
# vB_Sau-E_132 Exp number of AAs in TMHs: 0.00263
# vB_Sau-E_132 Exp number, first 60 AAs:  0
# vB_Sau-E_132 Total prob of N-in:        0.44457
vB_Sau-E_132	TMHMM2.0	outside	     1   159
# vB_Sau-E_133 Length: 266
# vB_Sau-E_133 Number of predicted TMHs:  0
# vB_Sau-E_133 Exp number of AAs in TMHs: 0.00346
# vB_Sau-E_133 Exp number, first 60 AAs:  0.00228
# vB_Sau-E_133 Total prob of N-in:        0.05418
vB_Sau-E_133	TMHMM2.0	outside	     1   266
# vB_Sau-E_134 Length: 494
# vB_Sau-E_134 Number of predicted TMHs:  0
# vB_Sau-E_134 Exp number of AAs in TMHs: 0.01155
# vB_Sau-E_134 Exp number, first 60 AAs:  0
# vB_Sau-E_134 Total prob of N-in:        0.00460
vB_Sau-E_134	TMHMM2.0	outside	     1   494
# vB_Sau-E_135 Length: 65
# vB_Sau-E_135 Number of predicted TMHs:  0
# vB_Sau-E_135 Exp number of AAs in TMHs: 0.00767
# vB_Sau-E_135 Exp number, first 60 AAs:  0.00767
# vB_Sau-E_135 Total prob of N-in:        0.79247
vB_Sau-E_135	TMHMM2.0	inside	     1    65
# vB_Sau-E_136 Length: 65
# vB_Sau-E_136 Number of predicted TMHs:  0
# vB_Sau-E_136 Exp number of AAs in TMHs: 0.00096
# vB_Sau-E_136 Exp number, first 60 AAs:  0.00096
# vB_Sau-E_136 Total prob of N-in:        0.29364
vB_Sau-E_136	TMHMM2.0	outside	     1    65
# vB_Sau-E_137 Length: 137
# vB_Sau-E_137 Number of predicted TMHs:  0
# vB_Sau-E_137 Exp number of AAs in TMHs: 0.00107
# vB_Sau-E_137 Exp number, first 60 AAs:  0.00107
# vB_Sau-E_137 Total prob of N-in:        0.08865
vB_Sau-E_137	TMHMM2.0	outside	     1   137
# vB_Sau-E_138 Length: 98
# vB_Sau-E_138 Number of predicted TMHs:  0
# vB_Sau-E_138 Exp number of AAs in TMHs: 0.00369
# vB_Sau-E_138 Exp number, first 60 AAs:  0.00301
# vB_Sau-E_138 Total prob of N-in:        0.78125
vB_Sau-E_138	TMHMM2.0	inside	     1    98
# vB_Sau-E_139 Length: 128
# vB_Sau-E_139 Number of predicted TMHs:  2
# vB_Sau-E_139 Exp number of AAs in TMHs: 41.6886
# vB_Sau-E_139 Exp number, first 60 AAs:  41.4971
# vB_Sau-E_139 Total prob of N-in:        0.87246
# vB_Sau-E_139 POSSIBLE N-term signal sequence
vB_Sau-E_139	TMHMM2.0	inside	     1     6
vB_Sau-E_139	TMHMM2.0	TMhelix	     7    29
vB_Sau-E_139	TMHMM2.0	outside	    30    32
vB_Sau-E_139	TMHMM2.0	TMhelix	    33    55
vB_Sau-E_139	TMHMM2.0	inside	    56   128
# vB_Sau-E_140 Length: 112
# vB_Sau-E_140 Number of predicted TMHs:  0
# vB_Sau-E_140 Exp number of AAs in TMHs: 2.40615
# vB_Sau-E_140 Exp number, first 60 AAs:  2.40615
# vB_Sau-E_140 Total prob of N-in:        0.49169
vB_Sau-E_140	TMHMM2.0	outside	     1   112
# vB_Sau-E_141 Length: 110
# vB_Sau-E_141 Number of predicted TMHs:  0
# vB_Sau-E_141 Exp number of AAs in TMHs: 6.40995
# vB_Sau-E_141 Exp number, first 60 AAs:  0
# vB_Sau-E_141 Total prob of N-in:        0.45394
vB_Sau-E_141	TMHMM2.0	outside	     1   110
# vB_Sau-E_142 Length: 71
# vB_Sau-E_142 Number of predicted TMHs:  0
# vB_Sau-E_142 Exp number of AAs in TMHs: 0.00166
# vB_Sau-E_142 Exp number, first 60 AAs:  0.00086
# vB_Sau-E_142 Total prob of N-in:        0.45899
vB_Sau-E_142	TMHMM2.0	outside	     1    71
# vB_Sau-E_143 Length: 287
# vB_Sau-E_143 Number of predicted TMHs:  0
# vB_Sau-E_143 Exp number of AAs in TMHs: 0.01389
# vB_Sau-E_143 Exp number, first 60 AAs:  0.00056
# vB_Sau-E_143 Total prob of N-in:        0.01206
vB_Sau-E_143	TMHMM2.0	outside	     1   287
# vB_Sau-E_144 Length: 71
# vB_Sau-E_144 Number of predicted TMHs:  0
# vB_Sau-E_144 Exp number of AAs in TMHs: 0.00539
# vB_Sau-E_144 Exp number, first 60 AAs:  0.00539
# vB_Sau-E_144 Total prob of N-in:        0.75938
vB_Sau-E_144	TMHMM2.0	inside	     1    71
# vB_Sau-E_145 Length: 62
# vB_Sau-E_145 Number of predicted TMHs:  0
# vB_Sau-E_145 Exp number of AAs in TMHs: 0.00034
# vB_Sau-E_145 Exp number, first 60 AAs:  0.00034
# vB_Sau-E_145 Total prob of N-in:        0.67797
vB_Sau-E_145	TMHMM2.0	inside	     1    62
# vB_Sau-E_146 Length: 166
# vB_Sau-E_146 Number of predicted TMHs:  2
# vB_Sau-E_146 Exp number of AAs in TMHs: 43.41305
# vB_Sau-E_146 Exp number, first 60 AAs:  29.20151
# vB_Sau-E_146 Total prob of N-in:        0.78317
# vB_Sau-E_146 POSSIBLE N-term signal sequence
vB_Sau-E_146	TMHMM2.0	inside	     1    23
vB_Sau-E_146	TMHMM2.0	TMhelix	    24    46
vB_Sau-E_146	TMHMM2.0	outside	    47    51
vB_Sau-E_146	TMHMM2.0	TMhelix	    52    74
vB_Sau-E_146	TMHMM2.0	inside	    75   166
# vB_Sau-E_147 Length: 305
# vB_Sau-E_147 Number of predicted TMHs:  0
# vB_Sau-E_147 Exp number of AAs in TMHs: 0.00327
# vB_Sau-E_147 Exp number, first 60 AAs:  0.00026
# vB_Sau-E_147 Total prob of N-in:        0.02343
vB_Sau-E_147	TMHMM2.0	outside	     1   305
# vB_Sau-E_148 Length: 252
# vB_Sau-E_148 Number of predicted TMHs:  0
# vB_Sau-E_148 Exp number of AAs in TMHs: 0.14954
# vB_Sau-E_148 Exp number, first 60 AAs:  0.0014
# vB_Sau-E_148 Total prob of N-in:        0.10876
vB_Sau-E_148	TMHMM2.0	outside	     1   252
# vB_Sau-E_149 Length: 73
# vB_Sau-E_149 Number of predicted TMHs:  0
# vB_Sau-E_149 Exp number of AAs in TMHs: 0
# vB_Sau-E_149 Exp number, first 60 AAs:  0
# vB_Sau-E_149 Total prob of N-in:        0.64899
vB_Sau-E_149	TMHMM2.0	inside	     1    73
# vB_Sau-E_150 Length: 71
# vB_Sau-E_150 Number of predicted TMHs:  0
# vB_Sau-E_150 Exp number of AAs in TMHs: 0.01077
# vB_Sau-E_150 Exp number, first 60 AAs:  0.01077
# vB_Sau-E_150 Total prob of N-in:        0.34362
vB_Sau-E_150	TMHMM2.0	outside	     1    71
# vB_Sau-E_151 Length: 212
# vB_Sau-E_151 Number of predicted TMHs:  0
# vB_Sau-E_151 Exp number of AAs in TMHs: 0.00039
# vB_Sau-E_151 Exp number, first 60 AAs:  0.00022
# vB_Sau-E_151 Total prob of N-in:        0.20337
vB_Sau-E_151	TMHMM2.0	outside	     1   212
# vB_Sau-E_152 Length: 62
# vB_Sau-E_152 Number of predicted TMHs:  0
# vB_Sau-E_152 Exp number of AAs in TMHs: 0.00608
# vB_Sau-E_152 Exp number, first 60 AAs:  0.00608
# vB_Sau-E_152 Total prob of N-in:        0.11539
vB_Sau-E_152	TMHMM2.0	outside	     1    62
# vB_Sau-E_153 Length: 141
# vB_Sau-E_153 Number of predicted TMHs:  0
# vB_Sau-E_153 Exp number of AAs in TMHs: 0.04698
# vB_Sau-E_153 Exp number, first 60 AAs:  0.03902
# vB_Sau-E_153 Total prob of N-in:        0.33324
vB_Sau-E_153	TMHMM2.0	outside	     1   141
# vB_Sau-E_154 Length: 87
# vB_Sau-E_154 Number of predicted TMHs:  2
# vB_Sau-E_154 Exp number of AAs in TMHs: 45.84835
# vB_Sau-E_154 Exp number, first 60 AAs:  38.66945
# vB_Sau-E_154 Total prob of N-in:        0.99885
# vB_Sau-E_154 POSSIBLE N-term signal sequence
vB_Sau-E_154	TMHMM2.0	inside	     1    12
vB_Sau-E_154	TMHMM2.0	TMhelix	    13    35
vB_Sau-E_154	TMHMM2.0	outside	    36    44
vB_Sau-E_154	TMHMM2.0	TMhelix	    45    67
vB_Sau-E_154	TMHMM2.0	inside	    68    87
# vB_Sau-E_155 Length: 56
# vB_Sau-E_155 Number of predicted TMHs:  0
# vB_Sau-E_155 Exp number of AAs in TMHs: 0
# vB_Sau-E_155 Exp number, first 60 AAs:  0
# vB_Sau-E_155 Total prob of N-in:        0.46022
vB_Sau-E_155	TMHMM2.0	outside	     1    56
# vB_Sau-E_156 Length: 111
# vB_Sau-E_156 Number of predicted TMHs:  0
# vB_Sau-E_156 Exp number of AAs in TMHs: 0.21881
# vB_Sau-E_156 Exp number, first 60 AAs:  0.21856
# vB_Sau-E_156 Total prob of N-in:        0.14953
vB_Sau-E_156	TMHMM2.0	outside	     1   111
# vB_Sau-E_157 Length: 65
# vB_Sau-E_157 Number of predicted TMHs:  0
# vB_Sau-E_157 Exp number of AAs in TMHs: 0
# vB_Sau-E_157 Exp number, first 60 AAs:  0
# vB_Sau-E_157 Total prob of N-in:        0.53661
vB_Sau-E_157	TMHMM2.0	inside	     1    65
# vB_Sau-E_158 Length: 197
# vB_Sau-E_158 Number of predicted TMHs:  0
# vB_Sau-E_158 Exp number of AAs in TMHs: 0.34219
# vB_Sau-E_158 Exp number, first 60 AAs:  0.00032
# vB_Sau-E_158 Total prob of N-in:        0.38985
vB_Sau-E_158	TMHMM2.0	outside	     1   197
# vB_Sau-E_159 Length: 207
# vB_Sau-E_159 Number of predicted TMHs:  7
# vB_Sau-E_159 Exp number of AAs in TMHs: 147.54995
# vB_Sau-E_159 Exp number, first 60 AAs:  42.40685
# vB_Sau-E_159 Total prob of N-in:        0.01667
# vB_Sau-E_159 POSSIBLE N-term signal sequence
vB_Sau-E_159	TMHMM2.0	outside	     1     4
vB_Sau-E_159	TMHMM2.0	TMhelix	     5    27
vB_Sau-E_159	TMHMM2.0	inside	    28    38
vB_Sau-E_159	TMHMM2.0	TMhelix	    39    58
vB_Sau-E_159	TMHMM2.0	outside	    59    61
vB_Sau-E_159	TMHMM2.0	TMhelix	    62    84
vB_Sau-E_159	TMHMM2.0	inside	    85    88
vB_Sau-E_159	TMHMM2.0	TMhelix	    89   108
vB_Sau-E_159	TMHMM2.0	outside	   109   111
vB_Sau-E_159	TMHMM2.0	TMhelix	   112   134
vB_Sau-E_159	TMHMM2.0	inside	   135   145
vB_Sau-E_159	TMHMM2.0	TMhelix	   146   168
vB_Sau-E_159	TMHMM2.0	outside	   169   171
vB_Sau-E_159	TMHMM2.0	TMhelix	   172   194
vB_Sau-E_159	TMHMM2.0	inside	   195   207
# vB_Sau-E_160 Length: 57
# vB_Sau-E_160 Number of predicted TMHs:  0
# vB_Sau-E_160 Exp number of AAs in TMHs: 0
# vB_Sau-E_160 Exp number, first 60 AAs:  0
# vB_Sau-E_160 Total prob of N-in:        0.61472
vB_Sau-E_160	TMHMM2.0	inside	     1    57
# vB_Sau-E_161 Length: 87
# vB_Sau-E_161 Number of predicted TMHs:  0
# vB_Sau-E_161 Exp number of AAs in TMHs: 0.00055
# vB_Sau-E_161 Exp number, first 60 AAs:  0.00055
# vB_Sau-E_161 Total prob of N-in:        0.35455
vB_Sau-E_161	TMHMM2.0	outside	     1    87
# vB_Sau-E_162 Length: 679
# vB_Sau-E_162 Number of predicted TMHs:  0
# vB_Sau-E_162 Exp number of AAs in TMHs: 0.581459999999999
# vB_Sau-E_162 Exp number, first 60 AAs:  0.15286
# vB_Sau-E_162 Total prob of N-in:        0.02929
vB_Sau-E_162	TMHMM2.0	outside	     1   679
# vB_Sau-E_163 Length: 53
# vB_Sau-E_163 Number of predicted TMHs:  0
# vB_Sau-E_163 Exp number of AAs in TMHs: 0
# vB_Sau-E_163 Exp number, first 60 AAs:  0
# vB_Sau-E_163 Total prob of N-in:        0.16371
vB_Sau-E_163	TMHMM2.0	outside	     1    53
# vB_Sau-E_164 Length: 61
# vB_Sau-E_164 Number of predicted TMHs:  0
# vB_Sau-E_164 Exp number of AAs in TMHs: 0
# vB_Sau-E_164 Exp number, first 60 AAs:  0
# vB_Sau-E_164 Total prob of N-in:        0.62554
vB_Sau-E_164	TMHMM2.0	inside	     1    61
# vB_Sau-E_165 Length: 138
# vB_Sau-E_165 Number of predicted TMHs:  0
# vB_Sau-E_165 Exp number of AAs in TMHs: 10.39389
# vB_Sau-E_165 Exp number, first 60 AAs:  0.00045
# vB_Sau-E_165 Total prob of N-in:        0.23317
vB_Sau-E_165	TMHMM2.0	outside	     1   138
# vB_Sau-E_166 Length: 114
# vB_Sau-E_166 Number of predicted TMHs:  0
# vB_Sau-E_166 Exp number of AAs in TMHs: 0.19769
# vB_Sau-E_166 Exp number, first 60 AAs:  0.18325
# vB_Sau-E_166 Total prob of N-in:        0.39059
vB_Sau-E_166	TMHMM2.0	outside	     1   114
# vB_Sau-E_167 Length: 1268
# vB_Sau-E_167 Number of predicted TMHs:  0
# vB_Sau-E_167 Exp number of AAs in TMHs: 0.0172
# vB_Sau-E_167 Exp number, first 60 AAs:  0.00333
# vB_Sau-E_167 Total prob of N-in:        0.00017
vB_Sau-E_167	TMHMM2.0	outside	     1  1268
# vB_Sau-E_168 Length: 121
# vB_Sau-E_168 Number of predicted TMHs:  0
# vB_Sau-E_168 Exp number of AAs in TMHs: 0
# vB_Sau-E_168 Exp number, first 60 AAs:  0
# vB_Sau-E_168 Total prob of N-in:        0.10641
vB_Sau-E_168	TMHMM2.0	outside	     1   121
# vB_Sau-E_169 Length: 252
# vB_Sau-E_169 Number of predicted TMHs:  0
# vB_Sau-E_169 Exp number of AAs in TMHs: 0.00039
# vB_Sau-E_169 Exp number, first 60 AAs:  0
# vB_Sau-E_169 Total prob of N-in:        0.19621
vB_Sau-E_169	TMHMM2.0	outside	     1   252
# vB_Sau-E_170 Length: 74
# vB_Sau-E_170 Number of predicted TMHs:  0
# vB_Sau-E_170 Exp number of AAs in TMHs: 0
# vB_Sau-E_170 Exp number, first 60 AAs:  0
# vB_Sau-E_170 Total prob of N-in:        0.16743
vB_Sau-E_170	TMHMM2.0	outside	     1    74
# vB_Sau-E_171 Length: 719
# vB_Sau-E_171 Number of predicted TMHs:  0
# vB_Sau-E_171 Exp number of AAs in TMHs: 0.33082
# vB_Sau-E_171 Exp number, first 60 AAs:  0.32436
# vB_Sau-E_171 Total prob of N-in:        0.01734
vB_Sau-E_171	TMHMM2.0	outside	     1   719
