# Supplementary material for: Lactoferrin Displays Stimulating and Protective Effects on Newly Isolated Phage vB_Sau-E: A New Perspective for Treatment of Staphylococcal Skin Infections
Source: Pharmaceuticals (Basel). 2026 May 22;19(6):808. doi: 10.3390/ph19060808 (PMC13306224; doi:10.3390/ph19060808)
Supplement: Supplementary file 1 [file pharmaceuticals-19-00808-s001.zip › Supplementary File 1/sequence.gff3]

##gff-version 3
# Sequence Data: seqnum=1;seqlen=129312;seqhdr="vB_SauS-E"
# Model Data: version=Prodigal.v2.6.3;run_type=Metagenomic;model="0|Mycoplasma_bovis_PG45|B|29.3|4|1";gc_cont=29.30;transl_table=4;uses_sd=1
vB_SauS-E	Prodigal_v2.6.3	CDS	339	464	3.3	-	0	ID=1_1;partial=00;start_type=ATG;rbs_motif=GGA/GAG/AGG;rbs_spacer=5-10bp;gc_cont=0.317;conf=68.06;score=3.29;cscore=9.87;sscore=-6.58;rscore=0.72;uscore=-9.24;tscore=1.94;product=unknown;protein_id=vB_SauS-E_1
vB_SauS-E	Prodigal_v2.6.3	CDS	562	1032	86.0	-	0	ID=1_2;partial=00;start_type=ATG;rbs_motif=AGGA;rbs_spacer=5-10bp;gc_cont=0.365;conf=100.00;score=85.38;cscore=68.82;sscore=16.56;rscore=8.70;uscore=4.57;tscore=3.94;product=unknown;protein_id=vB_SauS-E_2
vB_SauS-E	Prodigal_v2.6.3	CDS	1462	1563	10.6	-	0	ID=1_3;partial=00;start_type=ATG;rbs_motif=AGGAG;rbs_spacer=5-10bp;gc_cont=0.304;conf=93.64;score=11.70;cscore=8.65;sscore=3.05;rscore=5.43;uscore=-5.07;tscore=1.56;product=unknown;protein_id=vB_SauS-E_3
vB_SauS-E	Prodigal_v2.6.3	CDS	1577	1918	61.9	-	0	ID=1_4;partial=00;start_type=ATG;rbs_motif=GGA/GAG/AGG;rbs_spacer=5-10bp;gc_cont=0.316;conf=100.00;score=61.29;cscore=51.58;sscore=9.71;rscore=1.46;uscore=4.96;tscore=3.94;product=unknown;protein_id=vB_SauS-E_4
vB_SauS-E	Prodigal_v2.6.3	CDS	2176	2322	14.1	-	0	ID=1_5;partial=00;start_type=ATG;rbs_motif=GGA/GAG/AGG;rbs_spacer=11-12bp;gc_cont=0.259;conf=96.77;score=14.78;cscore=10.45;sscore=4.33;rscore=-1.15;uscore=2.54;tscore=2.27;product=TreN-like membrane protein;protein_id=vB_SauS-E_5
vB_SauS-E	Prodigal_v2.6.3	CDS	2378	2524	16.7	-	0	ID=1_6;partial=00;start_type=ATG;rbs_motif=GGA/GAG/AGG;rbs_spacer=5-10bp;gc_cont=0.293;conf=97.88;score=16.68;cscore=11.65;sscore=5.03;rscore=0.84;uscore=1.92;tscore=2.27;product=unknown;protein_id=vB_SauS-E_6
vB_SauS-E	Prodigal_v2.6.3	CDS	2607	2840	34.5	-	0	ID=1_7;partial=00;start_type=ATG;rbs_motif=GGAGG;rbs_spacer=5-10bp;gc_cont=0.286;conf=99.97;score=35.81;cscore=19.10;sscore=16.71;rscore=13.38;uscore=-1.58;tscore=3.64;product=unknown;protein_id=vB_SauS-E_7
vB_SauS-E	Prodigal_v2.6.3	CDS	2842	2997	17.7	-	0	ID=1_8;partial=00;start_type=ATG;rbs_motif=AGGA;rbs_spacer=5-10bp;gc_cont=0.346;conf=98.33;score=17.73;cscore=8.31;sscore=9.42;rscore=5.32;uscore=1.68;tscore=2.41;product=unknown;protein_id=vB_SauS-E_8
vB_SauS-E	Prodigal_v2.6.3	CDS	3070	3384	41.8	-	0	ID=1_9;partial=00;start_type=ATG;rbs_motif=AGGA/GGAG/GAGG;rbs_spacer=11-12bp;gc_cont=0.267;conf=99.99;score=41.16;cscore=30.01;sscore=11.15;rscore=5.66;uscore=2.20;tscore=3.94;product=unknown;protein_id=vB_SauS-E_9
vB_SauS-E	Prodigal_v2.6.3	CDS	3481	3678	24.6	+	0	ID=1_10;partial=00;start_type=ATG;rbs_motif=None;rbs_spacer=None;gc_cont=0.182;conf=99.65;score=24.59;cscore=27.96;sscore=-3.38;rscore=-6.69;uscore=0.24;tscore=3.07;product=unknown;protein_id=vB_SauS-E_10
vB_SauS-E	Prodigal_v2.6.3	CDS	3931	4338	80.5	-	0	ID=1_11;partial=00;start_type=ATG;rbs_motif=AGGA;rbs_spacer=5-10bp;gc_cont=0.275;conf=100.00;score=79.87;cscore=63.31;sscore=16.56;rscore=8.70;uscore=4.57;tscore=3.94;product=unknown;protein_id=vB_SauS-E_11
vB_SauS-E	Prodigal_v2.6.3	CDS	5191	5421	18.4	-	0	ID=1_12;partial=00;start_type=ATG;rbs_motif=None;rbs_spacer=None;gc_cont=0.307;conf=98.58;score=18.44;cscore=21.32;sscore=-2.87;rscore=-5.72;uscore=-0.74;tscore=3.59;product=unknown;protein_id=vB_SauS-E_12
vB_SauS-E	Prodigal_v2.6.3	CDS	5599	6222	103.7	-	0	ID=1_13;partial=00;start_type=ATG;rbs_motif=AGGAG;rbs_spacer=5-10bp;gc_cont=0.306;conf=100.00;score=103.74;cscore=82.51;sscore=21.22;rscore=13.71;uscore=3.57;tscore=3.94;product=Pentapeptide repeats (8 copies);protein_id=vB_SauS-E_13
vB_SauS-E	Prodigal_v2.6.3	CDS	6372	6677	38.7	-	0	ID=1_14;partial=00;start_type=ATG;rbs_motif=GGAGG;rbs_spacer=5-10bp;gc_cont=0.327;conf=99.99;score=39.94;cscore=18.04;sscore=21.90;rscore=14.49;uscore=2.19;tscore=3.94;product=unknown;protein_id=vB_SauS-E_14
vB_SauS-E	Prodigal_v2.6.3	CDS	6677	7015	42.9	-	0	ID=1_15;partial=00;start_type=ATG;rbs_motif=AGGAG;rbs_spacer=5-10bp;gc_cont=0.316;conf=99.99;score=42.92;cscore=24.12;sscore=18.80;rscore=13.71;uscore=1.15;tscore=3.94;product=unknown;protein_id=vB_SauS-E_15
vB_SauS-E	Prodigal_v2.6.3	CDS	7155	7505	51.6	-	0	ID=1_16;partial=00;start_type=ATG;rbs_motif=GGAGG;rbs_spacer=5-10bp;gc_cont=0.259;conf=100.00;score=52.53;cscore=31.73;sscore=20.80;rscore=14.49;uscore=1.44;tscore=3.94;product=unknown;protein_id=vB_SauS-E_16
vB_SauS-E	Prodigal_v2.6.3	CDS	7537	7725	18.4	-	0	ID=1_17;partial=00;start_type=ATG;rbs_motif=GGAGG;rbs_spacer=5-10bp;gc_cont=0.265;conf=98.84;score=19.33;cscore=3.48;sscore=15.85;rscore=10.78;uscore=1.20;tscore=2.93;product=unknown;protein_id=vB_SauS-E_17
vB_SauS-E	Prodigal_v2.6.3	CDS	7757	7918	7.6	-	0	ID=1_18;partial=00;start_type=ATG;rbs_motif=GGAG/GAGG;rbs_spacer=5-10bp;gc_cont=0.259;conf=87.23;score=8.36;cscore=1.20;sscore=7.16;rscore=7.14;uscore=-3.23;tscore=2.51;product=unknown;protein_id=vB_SauS-E_18
vB_SauS-E	Prodigal_v2.6.3	CDS	7968	8195	15.2	-	0	ID=1_19;partial=00;start_type=ATG;rbs_motif=GGA/GAG/AGG;rbs_spacer=5-10bp;gc_cont=0.254;conf=97.07;score=15.23;cscore=8.62;sscore=6.62;rscore=1.32;uscore=1.76;tscore=3.55;product=unknown;protein_id=vB_SauS-E_19
vB_SauS-E	Prodigal_v2.6.3	CDS	8261	8446	14.5	-	0	ID=1_20;partial=00;start_type=ATG;rbs_motif=AGGAG;rbs_spacer=5-10bp;gc_cont=0.280;conf=96.03;score=13.86;cscore=1.56;sscore=12.30;rscore=10.04;uscore=0.04;tscore=2.88;product=unknown;protein_id=vB_SauS-E_20
vB_SauS-E	Prodigal_v2.6.3	CDS	8679	8888	34.1	-	0	ID=1_21;partial=00;start_type=ATG;rbs_motif=AGGAG;rbs_spacer=5-10bp;gc_cont=0.257;conf=99.96;score=34.14;cscore=18.63;sscore=15.51;rscore=11.35;uscore=0.89;tscore=3.26;product=unknown;protein_id=vB_SauS-E_21
vB_SauS-E	Prodigal_v2.6.3	CDS	9002	9415	63.8	-	0	ID=1_22;partial=00;start_type=ATG;rbs_motif=AGGAG;rbs_spacer=5-10bp;gc_cont=0.273;conf=100.00;score=63.14;cscore=45.25;sscore=17.90;rscore=13.71;uscore=0.90;tscore=3.94;product=nuclease;protein_id=vB_SauS-E_22
vB_SauS-E	Prodigal_v2.6.3	CDS	10559	11467	63.2	-	0	ID=1_23;partial=00;start_type=GTG;rbs_motif=None;rbs_spacer=None;gc_cont=0.261;conf=100.00;score=64.27;cscore=78.78;sscore=-14.51;rscore=-5.22;uscore=0.10;tscore=-10.47;product=homing endonuclease;protein_id=vB_SauS-E_23
vB_SauS-E	Prodigal_v2.6.3	CDS	11486	11593	9.4	-	0	ID=1_24;partial=00;start_type=ATG;rbs_motif=AGGAG;rbs_spacer=5-10bp;gc_cont=0.278;conf=91.75;score=10.48;cscore=1.31;sscore=9.17;rscore=5.76;uscore=0.72;tscore=1.66;product=unknown;protein_id=vB_SauS-E_24
vB_SauS-E	Prodigal_v2.6.3	CDS	11615	11911	62.4	-	0	ID=1_25;partial=00;start_type=ATG;rbs_motif=AGGAG;rbs_spacer=5-10bp;gc_cont=0.279;conf=100.00;score=62.39;cscore=43.09;sscore=19.30;rscore=13.71;uscore=1.65;tscore=3.94;product=unknown;protein_id=vB_SauS-E_25
vB_SauS-E	Prodigal_v2.6.3	CDS	12018	12251	7.1	-	0	ID=1_26;partial=00;start_type=TTG;rbs_motif=AGGA;rbs_spacer=5-10bp;gc_cont=0.291;conf=83.61;score=7.09;cscore=12.37;sscore=-5.28;rscore=8.04;uscore=-0.88;tscore=-12.44;product=Pentapeptide repeats (8 copies);protein_id=vB_SauS-E_26
vB_SauS-E	Prodigal_v2.6.3	CDS	12196	12939	81.9	-	0	ID=1_27;partial=00;start_type=ATG;rbs_motif=None;rbs_spacer=None;gc_cont=0.265;conf=100.00;score=81.92;cscore=85.85;sscore=-3.93;rscore=-5.22;uscore=-2.65;tscore=3.94;product=unknown;protein_id=vB_SauS-E_27
vB_SauS-E	Prodigal_v2.6.3	CDS	12909	13082	5.0	-	0	ID=1_28;partial=00;start_type=ATG;rbs_motif=GGAGG;rbs_spacer=5-10bp;gc_cont=0.276;conf=80.88;score=6.27;cscore=-7.86;sscore=14.13;rscore=9.91;uscore=0.76;tscore=2.70;product=unknown;protein_id=vB_SauS-E_28
vB_SauS-E	Prodigal_v2.6.3	CDS	13076	13333	26.4	-	0	ID=1_29;partial=00;start_type=TTG;rbs_motif=AGGAG;rbs_spacer=5-10bp;gc_cont=0.298;conf=99.83;score=27.62;cscore=23.18;sscore=4.44;rscore=13.71;uscore=1.03;tscore=-11.49;product=unknown;protein_id=vB_SauS-E_29
vB_SauS-E	Prodigal_v2.6.3	CDS	13320	14009	93.2	-	0	ID=1_30;partial=00;start_type=ATG;rbs_motif=AGGA;rbs_spacer=5-10bp;gc_cont=0.293;conf=100.00;score=94.49;cscore=77.98;sscore=16.50;rscore=8.70;uscore=2.58;tscore=3.94;product=unknown;protein_id=vB_SauS-E_30
vB_SauS-E	Prodigal_v2.6.3	CDS	14009	14215	43.9	-	0	ID=1_31;partial=00;start_type=ATG;rbs_motif=GGAG/GAGG;rbs_spacer=5-10bp;gc_cont=0.213;conf=100.00;score=45.11;cscore=28.91;sscore=16.21;rscore=9.16;uscore=2.58;tscore=3.22;product=unknown;protein_id=vB_SauS-E_31
vB_SauS-E	Prodigal_v2.6.3	CDS	14218	14772	85.4	-	0	ID=1_32;partial=00;start_type=ATG;rbs_motif=AGGA;rbs_spacer=5-10bp;gc_cont=0.276;conf=100.00;score=86.05;cscore=70.64;sscore=15.41;rscore=8.70;uscore=2.07;tscore=3.94;product=unknown;protein_id=vB_SauS-E_32
vB_SauS-E	Prodigal_v2.6.3	CDS	14826	14975	23.3	-	0	ID=1_33;partial=00;start_type=ATG;rbs_motif=AGGAG;rbs_spacer=5-10bp;gc_cont=0.273;conf=99.63;score=24.29;cscore=14.88;sscore=9.41;rscore=8.06;uscore=-2.00;tscore=2.32;product=Pentapeptide repeats (8 copies);protein_id=vB_SauS-E_33
vB_SauS-E	Prodigal_v2.6.3	CDS	14998	15492	97.5	-	0	ID=1_34;partial=00;start_type=ATG;rbs_motif=AGGAG;rbs_spacer=5-10bp;gc_cont=0.368;conf=100.00;score=97.53;cscore=75.82;sscore=21.71;rscore=13.71;uscore=4.06;tscore=3.94;product=hypothetical protein;protein_id=vB_SauS-E_34
vB_SauS-E	Prodigal_v2.6.3	CDS	15627	15872	36.6	-	0	ID=1_35;partial=00;start_type=ATG;rbs_motif=GGAG/GAGG;rbs_spacer=5-10bp;gc_cont=0.228;conf=99.98;score=37.80;cscore=18.44;sscore=19.36;rscore=10.91;uscore=3.37;tscore=3.83;product=unknown;protein_id=vB_SauS-E_35
vB_SauS-E	Prodigal_v2.6.3	CDS	15875	16189	34.3	-	0	ID=1_36;partial=00;start_type=ATG;rbs_motif=GGAG/GAGG;rbs_spacer=5-10bp;gc_cont=0.276;conf=99.96;score=34.30;cscore=18.19;sscore=16.11;rscore=11.23;uscore=0.94;tscore=3.94;product=unknown;protein_id=vB_SauS-E_36
vB_SauS-E	Prodigal_v2.6.3	CDS	16253	16546	36.5	-	0	ID=1_37;partial=00;start_type=ATG;rbs_motif=GGxGG;rbs_spacer=5-10bp;gc_cont=0.265;conf=99.98;score=37.59;cscore=29.78;sscore=7.82;rscore=2.83;uscore=-0.10;tscore=3.94;product=unknown;protein_id=vB_SauS-E_37
vB_SauS-E	Prodigal_v2.6.3	CDS	16559	16843	51.8	-	0	ID=1_38;partial=00;start_type=ATG;rbs_motif=GGAGG;rbs_spacer=5-10bp;gc_cont=0.260;conf=100.00;score=53.05;cscore=29.89;sscore=23.16;rscore=14.49;uscore=3.46;tscore=3.94;product=unknown;protein_id=vB_SauS-E_38
vB_SauS-E	Prodigal_v2.6.3	CDS	16844	17107	10.3	-	0	ID=1_39;partial=00;start_type=ATG;rbs_motif=AGxAGG/AGGxGG;rbs_spacer=5-10bp;gc_cont=0.258;conf=93.28;score=11.44;cscore=-2.65;sscore=14.09;rscore=10.45;uscore=-0.98;tscore=3.94;product=unknown;protein_id=vB_SauS-E_39
vB_SauS-E	Prodigal_v2.6.3	CDS	17117	17368	49.9	-	0	ID=1_40;partial=00;start_type=ATG;rbs_motif=AGGAG;rbs_spacer=5-10bp;gc_cont=0.270;conf=100.00;score=49.94;cscore=30.80;sscore=19.13;rscore=13.66;uscore=1.55;tscore=3.93;product=unknown;protein_id=vB_SauS-E_40
vB_SauS-E	Prodigal_v2.6.3	CDS	17509	17907	63.4	-	0	ID=1_41;partial=00;start_type=ATG;rbs_motif=AGGA;rbs_spacer=5-10bp;gc_cont=0.281;conf=100.00;score=64.33;cscore=47.79;sscore=16.54;rscore=8.70;uscore=3.00;tscore=3.94;product=unknown;protein_id=vB_SauS-E_41
vB_SauS-E	Prodigal_v2.6.3	CDS	17943	18578	88.0	-	0	ID=1_42;partial=00;start_type=ATG;rbs_motif=GGAG/GAGG;rbs_spacer=5-10bp;gc_cont=0.280;conf=100.00;score=89.16;cscore=71.24;sscore=17.93;rscore=11.23;uscore=1.59;tscore=3.94;product=unknown;protein_id=vB_SauS-E_42
vB_SauS-E	Prodigal_v2.6.3	CDS	18589	19026	81.7	-	0	ID=1_43;partial=00;start_type=ATG;rbs_motif=AGGAG;rbs_spacer=5-10bp;gc_cont=0.253;conf=100.00;score=81.69;cscore=61.90;sscore=19.79;rscore=13.71;uscore=2.14;tscore=3.94;product=DNA binding protein;protein_id=vB_SauS-E_43
vB_SauS-E	Prodigal_v2.6.3	CDS	19091	19549	82.8	-	0	ID=1_44;partial=00;start_type=ATG;rbs_motif=GGAG/GAGG;rbs_spacer=5-10bp;gc_cont=0.270;conf=100.00;score=83.93;cscore=67.22;sscore=16.70;rscore=11.23;uscore=0.45;tscore=3.94;product=virion structural protein;protein_id=vB_SauS-E_44
vB_SauS-E	Prodigal_v2.6.3	CDS	19567	20298	133.1	-	0	ID=1_45;partial=00;start_type=ATG;rbs_motif=AGxAGG/AGGxGG;rbs_spacer=5-10bp;gc_cont=0.291;conf=100.00;score=132.41;cscore=121.11;sscore=11.30;rscore=10.45;uscore=-2.43;tscore=3.94;product=hypothetical protein;protein_id=vB_SauS-E_45
vB_SauS-E	Prodigal_v2.6.3	CDS	20672	21526	139.8	-	0	ID=1_46;partial=00;start_type=ATG;rbs_motif=AGxAGG/AGGxGG;rbs_spacer=5-10bp;gc_cont=0.268;conf=100.00;score=141.04;cscore=124.35;sscore=16.69;rscore=10.45;uscore=1.02;tscore=3.94;product=hypothetical protein;protein_id=vB_SauS-E_46
vB_SauS-E	Prodigal_v2.6.3	CDS	21526	22032	70.6	-	0	ID=1_47;partial=00;start_type=ATG;rbs_motif=GGAG/GAGG;rbs_spacer=5-10bp;gc_cont=0.276;conf=100.00;score=70.63;cscore=53.44;sscore=17.19;rscore=11.23;uscore=2.02;tscore=3.94;product=hypothetical protein;protein_id=vB_SauS-E_47
vB_SauS-E	Prodigal_v2.6.3	CDS	22004	22774	65.8	-	0	ID=1_48;partial=00;start_type=ATG;rbs_motif=GGA/GAG/AGG;rbs_spacer=5-10bp;gc_cont=0.304;conf=100.00;score=66.97;cscore=58.52;sscore=8.45;rscore=1.46;uscore=1.89;tscore=3.94;product=hypothetical protein;protein_id=vB_SauS-E_48
vB_SauS-E	Prodigal_v2.6.3	CDS	22758	23303	68.5	-	0	ID=1_49;partial=00;start_type=TTG;rbs_motif=GGAG/GAGG;rbs_spacer=5-10bp;gc_cont=0.278;conf=100.00;score=68.51;cscore=69.78;sscore=-1.27;rscore=11.23;uscore=-1.00;tscore=-11.49;product=hypothetical protein;protein_id=vB_SauS-E_49
vB_SauS-E	Prodigal_v2.6.3	CDS	23373	23702	35.5	-	0	ID=1_50;partial=00;start_type=ATG;rbs_motif=GGAG/GAGG;rbs_spacer=5-10bp;gc_cont=0.294;conf=99.98;score=36.67;cscore=20.37;sscore=16.30;rscore=11.23;uscore=-0.02;tscore=3.94;product=unknown;protein_id=vB_SauS-E_50
vB_SauS-E	Prodigal_v2.6.3	CDS	23714	24967	198.4	-	0	ID=1_51;partial=00;start_type=ATG;rbs_motif=AGGA;rbs_spacer=5-10bp;gc_cont=0.305;conf=99.99;score=199.62;cscore=184.23;sscore=15.39;rscore=8.70;uscore=1.49;tscore=3.94;product=hydrolase activity;protein_id=vB_SauS-E_51
vB_SauS-E	Prodigal_v2.6.3	CDS	24960	25730	118.2	-	0	ID=1_52;partial=00;start_type=ATG;rbs_motif=AGGA;rbs_spacer=5-10bp;gc_cont=0.296;conf=100.00;score=119.34;cscore=107.34;sscore=12.01;rscore=8.70;uscore=-1.80;tscore=3.94;product=unknown;protein_id=vB_SauS-E_52
vB_SauS-E	Prodigal_v2.6.3	CDS	25715	25984	43.4	-	0	ID=1_53;partial=00;start_type=ATG;rbs_motif=GGAGG;rbs_spacer=5-10bp;gc_cont=0.267;conf=100.00;score=43.40;cscore=21.91;sscore=21.50;rscore=14.49;uscore=3.07;tscore=3.94;product=unknown;protein_id=vB_SauS-E_53
vB_SauS-E	Prodigal_v2.6.3	CDS	26088	26294	47.7	-	0	ID=1_54;partial=00;start_type=ATG;rbs_motif=GGAGG;rbs_spacer=5-10bp;gc_cont=0.329;conf=100.00;score=48.78;cscore=33.90;sscore=14.88;rscore=11.82;uscore=-1.25;tscore=3.22;product=domain, Protein;protein_id=vB_SauS-E_54
vB_SauS-E	Prodigal_v2.6.3	CDS	26311	26823	108.4	-	0	ID=1_55;partial=00;start_type=TTG;rbs_motif=GGAGG;rbs_spacer=5-10bp;gc_cont=0.316;conf=100.00;score=109.41;cscore=107.29;sscore=2.12;rscore=14.49;uscore=-1.92;tscore=-11.49;product=Bacterial Ig-like domain 2;protein_id=vB_SauS-E_55
vB_SauS-E	Prodigal_v2.6.3	CDS	27024	27476	90.9	-	0	ID=1_56;partial=00;start_type=ATG;rbs_motif=GGAG/GAGG;rbs_spacer=5-10bp;gc_cont=0.320;conf=100.00;score=90.95;cscore=72.86;sscore=18.09;rscore=11.23;uscore=2.92;tscore=3.94;product=N-acetylmuramoyl-L-alanine amidase activity;protein_id=vB_SauS-E_56
vB_SauS-E	Prodigal_v2.6.3	CDS	27580	28239	87.6	-	0	ID=1_57;partial=00;start_type=ATG;rbs_motif=GGAG/GAGG;rbs_spacer=5-10bp;gc_cont=0.302;conf=100.00;score=88.80;cscore=71.96;sscore=16.84;rscore=11.23;uscore=0.49;tscore=3.94;product=RNA polymerase sigma factor;protein_id=vB_SauS-E_57
vB_SauS-E	Prodigal_v2.6.3	CDS	28226	28579	58.1	-	0	ID=1_58;partial=00;start_type=ATG;rbs_motif=AGGA;rbs_spacer=5-10bp;gc_cont=0.319;conf=100.00;score=59.32;cscore=47.36;sscore=11.96;rscore=8.70;uscore=-1.93;tscore=3.94;product=hypothetical protein;protein_id=vB_SauS-E_58
vB_SauS-E	Prodigal_v2.6.3	CDS	28572	29597	186.3	-	0	ID=1_59;partial=00;start_type=ATG;rbs_motif=None;rbs_spacer=None;gc_cont=0.333;conf=99.99;score=185.66;cscore=188.30;sscore=-2.64;rscore=-5.22;uscore=-0.71;tscore=3.94;product=recA bacterial DNA recombination protein;protein_id=vB_SauS-E_59
vB_SauS-E	Prodigal_v2.6.3	CDS	29831	30064	50.1	-	0	ID=1_60;partial=00;start_type=ATG;rbs_motif=AGGA;rbs_spacer=5-10bp;gc_cont=0.312;conf=100.00;score=50.07;cscore=39.74;sscore=10.34;rscore=8.04;uscore=-1.34;tscore=3.64;product=recA bacterial DNA recombination protein;protein_id=vB_SauS-E_60
vB_SauS-E	Prodigal_v2.6.3	CDS	30127	31287	184.5	-	0	ID=1_61;partial=00;start_type=ATG;rbs_motif=AGGAG;rbs_spacer=5-10bp;gc_cont=0.346;conf=99.99;score=184.46;cscore=161.54;sscore=22.91;rscore=13.71;uscore=5.26;tscore=3.94;product=single strand DNA binding protein;protein_id=vB_SauS-E_61
vB_SauS-E	Prodigal_v2.6.3	CDS	31358	31840	70.3	-	0	ID=1_62;partial=00;start_type=ATG;rbs_motif=GGAGG;rbs_spacer=5-10bp;gc_cont=0.331;conf=100.00;score=71.36;cscore=48.27;sscore=23.09;rscore=14.49;uscore=3.65;tscore=3.94;product=hypothetical protein;protein_id=vB_SauS-E_62
vB_SauS-E	Prodigal_v2.6.3	CDS	31865	35077	507.1	-	0	ID=1_63;partial=00;start_type=ATG;rbs_motif=4Base/6BMM;rbs_spacer=13-15bp;gc_cont=0.302;conf=99.99;score=506.49;cscore=502.97;sscore=3.52;rscore=-0.29;uscore=0.52;tscore=3.94;product=DNA polymerase family A;protein_id=vB_SauS-E_63
vB_SauS-E	Prodigal_v2.6.3	CDS	35336	35614	5.7	-	0	ID=1_64;partial=00;start_type=ATG;rbs_motif=None;rbs_spacer=None;gc_cont=0.269;conf=76.21;score=5.07;cscore=7.84;sscore=-2.77;rscore=-5.22;uscore=-0.84;tscore=3.94;product=Putative transposase DNA-binding domain;protein_id=vB_SauS-E_64
vB_SauS-E	Prodigal_v2.6.3	CDS	35897	36208	36.7	-	0	ID=1_65;partial=00;start_type=GTG;rbs_motif=GGA/GAG/AGG;rbs_spacer=5-10bp;gc_cont=0.314;conf=99.98;score=37.86;cscore=41.39;sscore=-3.53;rscore=1.46;uscore=4.29;tscore=-10.47;product=Bacterial DNA-binding protein;protein_id=vB_SauS-E_65
vB_SauS-E	Prodigal_v2.6.3	CDS	36217	36966	102.3	-	0	ID=1_66;partial=00;start_type=ATG;rbs_motif=AGxAGG/AGGxGG;rbs_spacer=5-10bp;gc_cont=0.287;conf=100.00;score=102.30;cscore=88.03;sscore=14.27;rscore=10.45;uscore=-0.12;tscore=3.94;product=catalytic activity;protein_id=vB_SauS-E_66
vB_SauS-E	Prodigal_v2.6.3	CDS	37026	37346	55.5	-	0	ID=1_67;partial=00;start_type=ATG;rbs_motif=AGGA/GGAG/GAGG;rbs_spacer=11-12bp;gc_cont=0.308;conf=100.00;score=56.67;cscore=43.27;sscore=13.40;rscore=5.66;uscore=2.64;tscore=3.94;product=Thioredoxin;protein_id=vB_SauS-E_67
vB_SauS-E	Prodigal_v2.6.3	CDS	37330	37656	59.0	-	0	ID=1_68;partial=00;start_type=ATG;rbs_motif=GGAG/GAGG;rbs_spacer=5-10bp;gc_cont=0.275;conf=100.00;score=60.16;cscore=46.27;sscore=13.88;rscore=11.23;uscore=-2.43;tscore=3.94;product=unknown;protein_id=vB_SauS-E_68
vB_SauS-E	Prodigal_v2.6.3	CDS	37669	38373	59.6	-	0	ID=1_69;partial=00;start_type=GTG;rbs_motif=GGA/GAG/AGG;rbs_spacer=5-10bp;gc_cont=0.294;conf=100.00;score=59.60;cscore=70.40;sscore=-10.79;rscore=1.46;uscore=-1.79;tscore=-10.47;product=Provides the precursors necessary for DNA synthesis. Catalyzes the biosynthesis of deoxyribonucleotides from the corresponding ribonucleotides;protein_id=vB_SauS-E_69
vB_SauS-E	Prodigal_v2.6.3	CDS	38550	39272	103.0	-	0	ID=1_70;partial=00;start_type=ATG;rbs_motif=AGGAG/GGAGG;rbs_spacer=11-12bp;gc_cont=0.268;conf=100.00;score=103.00;cscore=81.37;sscore=21.62;rscore=12.14;uscore=5.54;tscore=3.94;product=nucleic acid binding;protein_id=vB_SauS-E_70
vB_SauS-E	Prodigal_v2.6.3	CDS	39393	41423	301.9	-	0	ID=1_71;partial=00;start_type=ATG;rbs_motif=GGA/GAG/AGG;rbs_spacer=11-12bp;gc_cont=0.312;conf=99.99;score=303.06;cscore=297.84;sscore=5.21;rscore=-0.66;uscore=0.82;tscore=3.94;product=Provides the precursors necessary for DNA synthesis. Catalyzes the biosynthesis of deoxyribonucleotides from the corresponding ribonucleotides;protein_id=vB_SauS-E_71
vB_SauS-E	Prodigal_v2.6.3	CDS	41439	42776	180.9	-	0	ID=1_72;partial=00;start_type=TTG;rbs_motif=GGA/GAG/AGG;rbs_spacer=5-10bp;gc_cont=0.306;conf=99.99;score=182.09;cscore=193.61;sscore=-11.52;rscore=1.46;uscore=-2.65;tscore=-11.49;product=Ribonucleotide reductase, small chain;protein_id=vB_SauS-E_72
vB_SauS-E	Prodigal_v2.6.3	CDS	42761	43399	69.0	-	0	ID=1_73;partial=00;start_type=ATG;rbs_motif=3Base/5BMM;rbs_spacer=13-15bp;gc_cont=0.308;conf=100.00;score=70.18;cscore=67.13;sscore=3.05;rscore=-3.13;uscore=1.02;tscore=3.94;product=RusA-like Holliday junction resolvase;protein_id=vB_SauS-E_73
vB_SauS-E	Prodigal_v2.6.3	CDS	43389	43868	102.5	-	0	ID=1_74;partial=00;start_type=ATG;rbs_motif=AGGA;rbs_spacer=5-10bp;gc_cont=0.325;conf=100.00;score=103.78;cscore=88.16;sscore=15.62;rscore=8.70;uscore=1.69;tscore=3.94;product=unknown;protein_id=vB_SauS-E_74
vB_SauS-E	Prodigal_v2.6.3	CDS	43868	44224	61.7	-	0	ID=1_75;partial=00;start_type=ATG;rbs_motif=None;rbs_spacer=None;gc_cont=0.291;conf=100.00;score=62.85;cscore=61.77;sscore=1.07;rscore=-5.22;uscore=1.21;tscore=3.94;product=unknown;protein_id=vB_SauS-E_75
vB_SauS-E	Prodigal_v2.6.3	CDS	44237	45313	132.4	-	0	ID=1_76;partial=00;start_type=ATG;rbs_motif=AGGA/GGAG/GAGG;rbs_spacer=11-12bp;gc_cont=0.282;conf=100.00;score=133.51;cscore=120.38;sscore=13.14;rscore=5.66;uscore=2.40;tscore=3.94;product=CHC2 zinc finger;protein_id=vB_SauS-E_76
vB_SauS-E	Prodigal_v2.6.3	CDS	45327	45920	70.7	-	0	ID=1_77;partial=00;start_type=ATG;rbs_motif=AGGA;rbs_spacer=5-10bp;gc_cont=0.286;conf=100.00;score=71.85;cscore=58.77;sscore=13.08;rscore=8.70;uscore=-0.71;tscore=3.94;product=anti-sigma factor;protein_id=vB_SauS-E_77
vB_SauS-E	Prodigal_v2.6.3	CDS	45904	47838	329.2	-	0	ID=1_78;partial=00;start_type=ATG;rbs_motif=AGxAGG/AGGxGG;rbs_spacer=5-10bp;gc_cont=0.282;conf=99.99;score=330.48;cscore=314.08;sscore=16.40;rscore=10.45;uscore=0.76;tscore=3.94;product=exonuclease activity;protein_id=vB_SauS-E_78
vB_SauS-E	Prodigal_v2.6.3	CDS	47831	48097	32.2	-	0	ID=1_79;partial=00;start_type=ATG;rbs_motif=AGxAGG/AGGxGG;rbs_spacer=5-10bp;gc_cont=0.243;conf=99.95;score=33.50;cscore=19.50;sscore=14.00;rscore=10.45;uscore=-1.65;tscore=3.94;product=unknown;protein_id=vB_SauS-E_79
vB_SauS-E	Prodigal_v2.6.3	CDS	48099	49130	164.4	-	0	ID=1_80;partial=00;start_type=ATG;rbs_motif=GGAGG;rbs_spacer=5-10bp;gc_cont=0.315;conf=100.00;score=164.40;cscore=147.57;sscore=16.83;rscore=14.49;uscore=-1.60;tscore=3.94;product=hydrolase activity;protein_id=vB_SauS-E_80
vB_SauS-E	Prodigal_v2.6.3	CDS	49200	49889	90.0	-	0	ID=1_81;partial=00;start_type=ATG;rbs_motif=GGAG/GAGG;rbs_spacer=5-10bp;gc_cont=0.326;conf=100.00;score=91.25;cscore=73.45;sscore=17.80;rscore=11.23;uscore=1.35;tscore=3.94;product=N-methyltransferase activity;protein_id=vB_SauS-E_81
vB_SauS-E	Prodigal_v2.6.3	CDS	49889	50137	39.6	-	0	ID=1_82;partial=00;start_type=ATG;rbs_motif=AGGAG;rbs_spacer=5-10bp;gc_cont=0.305;conf=99.99;score=39.63;cscore=22.06;sscore=17.57;rscore=13.49;uscore=0.20;tscore=3.88;product=unknown;protein_id=vB_SauS-E_82
vB_SauS-E	Prodigal_v2.6.3	CDS	50198	50413	33.9	-	0	ID=1_83;partial=00;start_type=ATG;rbs_motif=AGxAGG/AGGxGG;rbs_spacer=5-10bp;gc_cont=0.231;conf=99.97;score=35.05;cscore=17.89;sscore=17.15;rscore=8.90;uscore=3.72;tscore=3.36;product=helicase activity;protein_id=vB_SauS-E_83
vB_SauS-E	Prodigal_v2.6.3	CDS	50423	50668	6.5	-	0	ID=1_84;partial=00;start_type=TTG;rbs_motif=None;rbs_spacer=None;gc_cont=0.244;conf=84.93;score=7.52;cscore=20.15;sscore=-12.63;rscore=-5.37;uscore=3.52;tscore=-11.82;product=unknown;protein_id=vB_SauS-E_84
vB_SauS-E	Prodigal_v2.6.3	CDS	50690	50995	42.6	-	0	ID=1_85;partial=00;start_type=ATG;rbs_motif=AGGAG/GGAGG;rbs_spacer=11-12bp;gc_cont=0.281;conf=100.00;score=43.90;cscore=25.13;sscore=18.77;rscore=12.14;uscore=1.41;tscore=3.94;product=unknown;protein_id=vB_SauS-E_85
vB_SauS-E	Prodigal_v2.6.3	CDS	50995	52434	253.6	-	0	ID=1_86;partial=00;start_type=ATG;rbs_motif=AGGA;rbs_spacer=5-10bp;gc_cont=0.313;conf=99.99;score=254.81;cscore=238.25;sscore=16.55;rscore=8.70;uscore=2.66;tscore=3.94;product=DNA helicase activity;protein_id=vB_SauS-E_86
vB_SauS-E	Prodigal_v2.6.3	CDS	52427	54013	219.4	-	0	ID=1_87;partial=00;start_type=GTG;rbs_motif=AGxAGG/AGGxGG;rbs_spacer=5-10bp;gc_cont=0.254;conf=99.99;score=220.53;cscore=216.00;sscore=4.53;rscore=10.45;uscore=3.37;tscore=-10.47;product=HTH domain;protein_id=vB_SauS-E_87
vB_SauS-E	Prodigal_v2.6.3	CDS	54023	55336	165.1	-	0	ID=1_88;partial=00;start_type=TTG;rbs_motif=None;rbs_spacer=None;gc_cont=0.314;conf=100.00;score=164.40;cscore=184.04;sscore=-19.64;rscore=-5.22;uscore=-2.27;tscore=-11.49;product=Type III restriction enzyme, res subunit;protein_id=vB_SauS-E_88
vB_SauS-E	Prodigal_v2.6.3	CDS	55563	56018	66.1	-	0	ID=1_89;partial=00;start_type=ATG;rbs_motif=AGGAG;rbs_spacer=5-10bp;gc_cont=0.329;conf=100.00;score=66.07;cscore=45.41;sscore=20.66;rscore=13.71;uscore=3.01;tscore=3.94;product=Type III restriction enzyme, res subunit;protein_id=vB_SauS-E_89
vB_SauS-E	Prodigal_v2.6.3	CDS	56106	57470	177.9	-	0	ID=1_90;partial=00;start_type=ATG;rbs_motif=AGGA;rbs_spacer=5-10bp;gc_cont=0.320;conf=99.99;score=179.09;cscore=164.48;sscore=14.61;rscore=8.70;uscore=0.75;tscore=3.94;product=tail fiber protein;protein_id=vB_SauS-E_90
vB_SauS-E	Prodigal_v2.6.3	CDS	57476	57832	67.6	-	0	ID=1_91;partial=00;start_type=ATG;rbs_motif=GGAG/GAGG;rbs_spacer=5-10bp;gc_cont=0.297;conf=100.00;score=68.67;cscore=51.36;sscore=17.31;rscore=11.23;uscore=1.05;tscore=3.94;product=tail fiber protein;protein_id=vB_SauS-E_91
vB_SauS-E	Prodigal_v2.6.3	CDS	57850	59796	219.5	-	0	ID=1_92;partial=00;start_type=ATG;rbs_motif=GGA/GAG/AGG;rbs_spacer=5-10bp;gc_cont=0.310;conf=99.99;score=219.53;cscore=213.08;sscore=6.44;rscore=1.46;uscore=1.04;tscore=3.94;product=Phage minor structural protein;protein_id=vB_SauS-E_92
vB_SauS-E	Prodigal_v2.6.3	CDS	59753	59923	34.5	-	0	ID=1_93;partial=00;start_type=ATG;rbs_motif=AGGA;rbs_spacer=5-10bp;gc_cont=0.304;conf=99.97;score=35.21;cscore=29.03;sscore=6.18;rscore=5.85;uscore=-3.03;tscore=2.65;product=unknown;protein_id=vB_SauS-E_93
vB_SauS-E	Prodigal_v2.6.3	CDS	59975	63433	620.1	-	0	ID=1_94;partial=00;start_type=ATG;rbs_motif=AGGAG(G)/GGAGG;rbs_spacer=13-15bp;gc_cont=0.330;conf=99.99;score=621.15;cscore=608.28;sscore=12.87;rscore=6.69;uscore=1.20;tscore=3.94;product=Pfam:DUF4815;protein_id=vB_SauS-E_94
vB_SauS-E	Prodigal_v2.6.3	CDS	63455	63976	86.4	-	0	ID=1_95;partial=00;start_type=ATG;rbs_motif=AGGA;rbs_spacer=5-10bp;gc_cont=0.328;conf=100.00;score=86.42;cscore=72.00;sscore=14.42;rscore=8.70;uscore=1.78;tscore=3.94;product=virion structural protein;protein_id=vB_SauS-E_95
vB_SauS-E	Prodigal_v2.6.3	CDS	64080	66782	380.8	-	0	ID=1_96;partial=00;start_type=ATG;rbs_motif=AGxAGG/AGGxGG;rbs_spacer=5-10bp;gc_cont=0.282;conf=99.99;score=381.97;cscore=367.43;sscore=14.54;rscore=10.45;uscore=-1.02;tscore=3.94;product=virion structural protein;protein_id=vB_SauS-E_96
vB_SauS-E	Prodigal_v2.6.3	CDS	66793	67839	179.7	-	0	ID=1_97;partial=00;start_type=ATG;rbs_motif=AGGA;rbs_spacer=5-10bp;gc_cont=0.318;conf=99.99;score=180.84;cscore=167.54;sscore=13.30;rscore=8.70;uscore=-0.46;tscore=3.94;product=Baseplate J-like protein;protein_id=vB_SauS-E_97
vB_SauS-E	Prodigal_v2.6.3	CDS	67854	68558	127.2	-	0	ID=1_98;partial=00;start_type=ATG;rbs_motif=GGAG/GAGG;rbs_spacer=5-10bp;gc_cont=0.311;conf=100.00;score=128.47;cscore=111.77;sscore=16.70;rscore=11.23;uscore=0.25;tscore=3.94;product=lytic transglycosylase activity;protein_id=vB_SauS-E_98
vB_SauS-E	Prodigal_v2.6.3	CDS	68558	69079	74.3	-	0	ID=1_99;partial=00;start_type=ATG;rbs_motif=AGGAG/GGAGG;rbs_spacer=11-12bp;gc_cont=0.289;conf=100.00;score=76.58;cscore=59.22;sscore=17.37;rscore=12.14;uscore=-0.96;tscore=3.94;product=hypothetical protein;protein_id=vB_SauS-E_99
vB_SauS-E	Prodigal_v2.6.3	CDS	69079	69930	166.0	-	0	ID=1_100;partial=00;start_type=ATG;rbs_motif=AGxAGG/AGGxGG;rbs_spacer=5-10bp;gc_cont=0.340;conf=100.00;score=166.04;cscore=147.79;sscore=18.25;rscore=10.45;uscore=3.86;tscore=3.94;product=virion structural protein;protein_id=vB_SauS-E_100
vB_SauS-E	Prodigal_v2.6.3	CDS	70042	72498	371.8	-	0	ID=1_101;partial=00;start_type=ATG;rbs_motif=GGAG/GAGG;rbs_spacer=5-10bp;gc_cont=0.286;conf=99.99;score=373.04;cscore=362.47;sscore=10.57;rscore=11.23;uscore=-5.83;tscore=3.94;product=glycerophosphodiester phosphodiesterase activity;protein_id=vB_SauS-E_101
vB_SauS-E	Prodigal_v2.6.3	CDS	72489	73382	135.4	-	0	ID=1_102;partial=00;start_type=ATG;rbs_motif=AGGA;rbs_spacer=5-10bp;gc_cont=0.283;conf=100.00;score=136.63;cscore=120.85;sscore=15.78;rscore=8.70;uscore=1.92;tscore=3.94;product=amidase activity;protein_id=vB_SauS-E_102
vB_SauS-E	Prodigal_v2.6.3	CDS	73388	75811	403.7	-	0	ID=1_103;partial=00;start_type=ATG;rbs_motif=AGGA;rbs_spacer=5-10bp;gc_cont=0.335;conf=99.99;score=404.43;cscore=390.37;sscore=14.05;rscore=8.70;uscore=0.69;tscore=3.94;product=amidase activity;protein_id=vB_SauS-E_103
vB_SauS-E	Prodigal_v2.6.3	CDS	75863	76702	135.3	-	0	ID=1_104;partial=00;start_type=ATG;rbs_motif=None;rbs_spacer=None;gc_cont=0.375;conf=100.00;score=135.28;cscore=133.92;sscore=1.36;rscore=-5.22;uscore=2.64;tscore=3.94;product=amidase activity;protein_id=vB_SauS-E_104
vB_SauS-E	Prodigal_v2.6.3	CDS	76761	77630	140.3	-	0	ID=1_105;partial=00;start_type=ATG;rbs_motif=GGA/GAG/AGG;rbs_spacer=5-10bp;gc_cont=0.351;conf=100.00;score=139.66;cscore=131.57;sscore=8.09;rscore=1.46;uscore=3.34;tscore=3.94;product=amidase activity;protein_id=vB_SauS-E_105
vB_SauS-E	Prodigal_v2.6.3	CDS	78086	81079	540.6	-	0	ID=1_106;partial=00;start_type=TTG;rbs_motif=AGxAGG/AGGxGG;rbs_spacer=5-10bp;gc_cont=0.364;conf=99.99;score=541.27;cscore=541.59;sscore=-0.32;rscore=10.45;uscore=0.03;tscore=-11.49;product=amidase activity;protein_id=vB_SauS-E_106
vB_SauS-E	Prodigal_v2.6.3	CDS	81133	81591	77.5	-	0	ID=1_107;partial=00;start_type=ATG;rbs_motif=None;rbs_spacer=None;gc_cont=0.320;conf=100.00;score=77.51;cscore=80.02;sscore=-2.50;rscore=-5.22;uscore=-1.22;tscore=3.94;product=GO:0044877;protein_id=vB_SauS-E_107
vB_SauS-E	Prodigal_v2.6.3	CDS	81683	82111	65.1	-	0	ID=1_108;partial=00;start_type=ATG;rbs_motif=3Base/5BMM;rbs_spacer=13-15bp;gc_cont=0.324;conf=100.00;score=65.12;cscore=66.00;sscore=-0.88;rscore=-3.13;uscore=-1.69;tscore=3.94;product=tail assembly chaperone;protein_id=vB_SauS-E_108
vB_SauS-E	Prodigal_v2.6.3	CDS	82200	82508	56.8	-	0	ID=1_109;partial=00;start_type=ATG;rbs_motif=AGGAG;rbs_spacer=5-10bp;gc_cont=0.275;conf=100.00;score=57.59;cscore=36.44;sscore=21.14;rscore=13.71;uscore=2.73;tscore=3.94;product=virion structural protein;protein_id=vB_SauS-E_109
vB_SauS-E	Prodigal_v2.6.3	CDS	82556	83014	58.0	-	0	ID=1_110;partial=00;start_type=ATG;rbs_motif=AGGAG;rbs_spacer=5-10bp;gc_cont=0.242;conf=100.00;score=58.84;cscore=37.58;sscore=21.26;rscore=13.71;uscore=2.72;tscore=3.94;product=unknown;protein_id=vB_SauS-E_110
vB_SauS-E	Prodigal_v2.6.3	CDS	83051	83188	18.9	-	0	ID=1_111;partial=00;start_type=ATG;rbs_motif=GGAG/GAGG;rbs_spacer=5-10bp;gc_cont=0.246;conf=98.90;score=19.55;cscore=8.91;sscore=10.64;rscore=6.06;uscore=1.76;tscore=2.13;product=unknown;protein_id=vB_SauS-E_111
vB_SauS-E	Prodigal_v2.6.3	CDS	83242	83976	131.4	-	0	ID=1_112;partial=00;start_type=ATG;rbs_motif=GGAG/GAGG;rbs_spacer=5-10bp;gc_cont=0.259;conf=100.00;score=131.39;cscore=116.33;sscore=15.06;rscore=11.23;uscore=-0.11;tscore=3.94;product=HNH endonuclease;protein_id=vB_SauS-E_112
vB_SauS-E	Prodigal_v2.6.3	CDS	84084	84173	5.1	-	0	ID=1_113;partial=00;start_type=ATG;rbs_motif=GGAG/GAGG;rbs_spacer=5-10bp;gc_cont=0.267;conf=73.74;score=4.49;cscore=-0.24;sscore=4.73;rscore=3.91;uscore=0.60;tscore=1.37;product=unknown;protein_id=vB_SauS-E_113
vB_SauS-E	Prodigal_v2.6.3	CDS	85231	85569	74.5	-	0	ID=1_114;partial=00;start_type=ATG;rbs_motif=AGGAG/GGAGG;rbs_spacer=11-12bp;gc_cont=0.342;conf=100.00;score=74.46;cscore=56.64;sscore=17.82;rscore=12.14;uscore=1.74;tscore=3.94;product=virion;protein_id=vB_SauS-E_114
vB_SauS-E	Prodigal_v2.6.3	CDS	85632	87392	309.6	-	0	ID=1_115;partial=00;start_type=ATG;rbs_motif=AGGAG;rbs_spacer=5-10bp;gc_cont=0.360;conf=99.99;score=310.61;cscore=292.52;sscore=18.09;rscore=13.71;uscore=-0.60;tscore=3.94;product=Phage tail sheath protein;protein_id=vB_SauS-E_115
vB_SauS-E	Prodigal_v2.6.3	CDS	87415	87621	39.6	-	0	ID=1_116;partial=00;start_type=ATG;rbs_motif=AGGAG;rbs_spacer=5-10bp;gc_cont=0.285;conf=99.99;score=40.84;cscore=23.29;sscore=17.55;rscore=11.19;uscore=1.86;tscore=3.22;product=hypothetical protein;protein_id=vB_SauS-E_116
vB_SauS-E	Prodigal_v2.6.3	CDS	87621	88457	111.8	-	0	ID=1_117;partial=00;start_type=ATG;rbs_motif=GGA/GAG/AGG;rbs_spacer=5-10bp;gc_cont=0.314;conf=100.00;score=112.89;cscore=107.16;sscore=5.73;rscore=1.46;uscore=-0.75;tscore=3.94;product=hypothetical protein;protein_id=vB_SauS-E_117
vB_SauS-E	Prodigal_v2.6.3	CDS	88476	89096	70.7	-	0	ID=1_118;partial=00;start_type=ATG;rbs_motif=GGAGG;rbs_spacer=5-10bp;gc_cont=0.306;conf=100.00;score=74.37;cscore=54.66;sscore=19.71;rscore=14.49;uscore=-2.43;tscore=3.94;product=hypothetical protein;protein_id=vB_SauS-E_118
vB_SauS-E	Prodigal_v2.6.3	CDS	89096	89971	129.1	-	0	ID=1_119;partial=00;start_type=ATG;rbs_motif=AGGAG;rbs_spacer=5-10bp;gc_cont=0.316;conf=100.00;score=128.47;cscore=113.17;sscore=15.30;rscore=13.71;uscore=-1.70;tscore=3.94;product=virion structural protein;protein_id=vB_SauS-E_119
vB_SauS-E	Prodigal_v2.6.3	CDS	90263	91471	158.4	-	0	ID=1_120;partial=00;start_type=ATG;rbs_motif=AGxAGG/AGGxGG;rbs_spacer=5-10bp;gc_cont=0.251;conf=100.00;score=157.73;cscore=139.23;sscore=18.50;rscore=10.45;uscore=4.76;tscore=3.94;product=Helix-turn-helix domain;protein_id=vB_SauS-E_120
vB_SauS-E	Prodigal_v2.6.3	CDS	91908	92657	116.1	-	0	ID=1_121;partial=00;start_type=ATG;rbs_motif=AGxAGG/AGGxGG;rbs_spacer=5-10bp;gc_cont=0.347;conf=100.00;score=117.29;cscore=99.38;sscore=17.91;rscore=10.45;uscore=2.34;tscore=3.94;product=tail fiber protein;protein_id=vB_SauS-E_121
vB_SauS-E	Prodigal_v2.6.3	CDS	92667	92900	54.4	-	0	ID=1_122;partial=00;start_type=ATG;rbs_motif=AGGA/GGAG/GAGG;rbs_spacer=11-12bp;gc_cont=0.282;conf=100.00;score=54.41;cscore=44.92;sscore=9.49;rscore=5.23;uscore=0.62;tscore=3.64;product=hypothetical protein;protein_id=vB_SauS-E_122
vB_SauS-E	Prodigal_v2.6.3	CDS	93004	94395	258.1	-	0	ID=1_123;partial=00;start_type=ATG;rbs_motif=GGA/GAG/AGG;rbs_spacer=11-12bp;gc_cont=0.353;conf=99.99;score=258.11;cscore=251.37;sscore=6.74;rscore=-0.66;uscore=3.46;tscore=3.94;product=major head protein;protein_id=vB_SauS-E_123
vB_SauS-E	Prodigal_v2.6.3	CDS	94478	95437	230.5	-	0	ID=1_124;partial=00;start_type=ATG;rbs_motif=GGA/GAG/AGG;rbs_spacer=5-10bp;gc_cont=0.307;conf=99.99;score=231.65;cscore=220.37;sscore=11.29;rscore=1.46;uscore=4.75;tscore=3.94;product=hypothetical protein;protein_id=vB_SauS-E_124
vB_SauS-E	Prodigal_v2.6.3	CDS	95451	96215	125.8	-	0	ID=1_125;partial=00;start_type=ATG;rbs_motif=None;rbs_spacer=None;gc_cont=0.311;conf=100.00;score=125.79;cscore=124.77;sscore=1.02;rscore=-5.22;uscore=2.30;tscore=3.94;product=Pfam:Peptidase_S78;protein_id=vB_SauS-E_125
vB_SauS-E	Prodigal_v2.6.3	CDS	96392	97093	117.3	-	0	ID=1_126;partial=00;start_type=ATG;rbs_motif=None;rbs_spacer=None;gc_cont=0.318;conf=100.00;score=116.69;cscore=117.84;sscore=-1.16;rscore=-5.22;uscore=0.77;tscore=3.94;product=Phage portal protein;protein_id=vB_SauS-E_126
vB_SauS-E	Prodigal_v2.6.3	CDS	97286	98308	96.3	-	0	ID=1_127;partial=00;start_type=ATG;rbs_motif=None;rbs_spacer=None;gc_cont=0.251;conf=100.00;score=95.63;cscore=96.05;sscore=-0.42;rscore=-5.22;uscore=1.51;tscore=3.94;product=Helix-turn-helix domain;protein_id=vB_SauS-E_127
vB_SauS-E	Prodigal_v2.6.3	CDS	98939	99895	110.7	-	0	ID=1_128;partial=00;start_type=ATG;rbs_motif=GGA/GAG/AGG;rbs_spacer=5-10bp;gc_cont=0.322;conf=100.00;score=111.54;cscore=105.20;sscore=6.34;rscore=1.46;uscore=0.10;tscore=3.94;product=Phage portal protein;protein_id=vB_SauS-E_128
vB_SauS-E	Prodigal_v2.6.3	CDS	99936	100301	52.7	-	0	ID=1_129;partial=00;start_type=TTG;rbs_motif=AGGA;rbs_spacer=5-10bp;gc_cont=0.273;conf=100.00;score=52.72;cscore=50.06;sscore=2.66;rscore=8.70;uscore=5.45;tscore=-11.49;product=portal protein;protein_id=vB_SauS-E_129
vB_SauS-E	Prodigal_v2.6.3	CDS	100253	100600	0.6	-	0	ID=1_130;partial=00;start_type=ATG;rbs_motif=None;rbs_spacer=None;gc_cont=0.267;conf=53.47;score=0.60;cscore=4.65;sscore=-4.04;rscore=-5.22;uscore=-2.76;tscore=3.94;product=unknown;protein_id=vB_SauS-E_130
vB_SauS-E	Prodigal_v2.6.3	CDS	100727	101497	177.6	-	0	ID=1_131;partial=00;start_type=ATG;rbs_motif=AGGA;rbs_spacer=5-10bp;gc_cont=0.324;conf=99.99;score=178.38;cscore=163.26;sscore=15.12;rscore=8.70;uscore=1.66;tscore=3.94;product=unknown;protein_id=vB_SauS-E_131
vB_SauS-E	Prodigal_v2.6.3	CDS	101540	102019	100.5	-	0	ID=1_132;partial=00;start_type=ATG;rbs_motif=GGAG/GAGG;rbs_spacer=5-10bp;gc_cont=0.271;conf=100.00;score=100.51;cscore=83.38;sscore=17.13;rscore=11.23;uscore=1.96;tscore=3.94;product=hypothetical protein;protein_id=vB_SauS-E_132
vB_SauS-E	Prodigal_v2.6.3	CDS	102172	102972	115.8	-	0	ID=1_133;partial=00;start_type=TTG;rbs_motif=AGGA;rbs_spacer=5-10bp;gc_cont=0.305;conf=100.00;score=116.95;cscore=121.66;sscore=-4.70;rscore=8.70;uscore=-3.02;tscore=-11.49;product=virion structural protein;protein_id=vB_SauS-E_133
vB_SauS-E	Prodigal_v2.6.3	CDS	102988	104472	196.6	-	0	ID=1_134;partial=00;start_type=ATG;rbs_motif=GGAG/GAGG;rbs_spacer=5-10bp;gc_cont=0.333;conf=99.99;score=197.31;cscore=182.40;sscore=14.91;rscore=11.23;uscore=-0.94;tscore=3.94;product=Phage terminase large subunit (GpA);protein_id=vB_SauS-E_134
vB_SauS-E	Prodigal_v2.6.3	CDS	104527	104724	25.2	-	0	ID=1_135;partial=00;start_type=ATG;rbs_motif=GGA/GAG/AGG;rbs_spacer=5-10bp;gc_cont=0.283;conf=99.65;score=24.58;cscore=18.51;sscore=6.07;rscore=1.14;uscore=2.51;tscore=3.07;product=unknown;protein_id=vB_SauS-E_135
vB_SauS-E	Prodigal_v2.6.3	CDS	105450	105647	14.8	-	0	ID=1_136;partial=00;start_type=ATG;rbs_motif=GGA/GAG/AGG;rbs_spacer=5-10bp;gc_cont=0.328;conf=97.49;score=15.92;cscore=12.69;sscore=3.23;rscore=1.14;uscore=-2.08;tscore=3.07;product=Phage terminase large subunit (GpA);protein_id=vB_SauS-E_136
vB_SauS-E	Prodigal_v2.6.3	CDS	105664	106077	75.5	-	0	ID=1_137;partial=00;start_type=GTG;rbs_motif=AGxAGG/AGGxGG;rbs_spacer=11-12bp;gc_cont=0.309;conf=100.00;score=75.51;cscore=76.94;sscore=-1.43;rscore=7.55;uscore=1.49;tscore=-10.47;product=terminase small subunit;protein_id=vB_SauS-E_137
vB_SauS-E	Prodigal_v2.6.3	CDS	106059	106355	17.0	-	0	ID=1_138;partial=00;start_type=ATG;rbs_motif=GGA/GAG/AGG;rbs_spacer=5-10bp;gc_cont=0.320;conf=98.01;score=16.96;cscore=11.82;sscore=5.14;rscore=1.46;uscore=-0.26;tscore=3.94;product=hypothetical protein;protein_id=vB_SauS-E_138
vB_SauS-E	Prodigal_v2.6.3	CDS	106333	106719	32.8	-	0	ID=1_139;partial=00;start_type=GTG;rbs_motif=AGGAG(G)/GGAGG;rbs_spacer=13-15bp;gc_cont=0.287;conf=99.94;score=32.17;cscore=39.01;sscore=-6.85;rscore=6.69;uscore=-2.42;tscore=-10.47;product=membrane protein;protein_id=vB_SauS-E_139
vB_SauS-E	Prodigal_v2.6.3	CDS	107163	107501	16.7	+	0	ID=1_140;partial=00;start_type=TTG;rbs_motif=AGxAGG/AGGxGG;rbs_spacer=5-10bp;gc_cont=0.301;conf=97.90;score=16.70;cscore=14.17;sscore=2.54;rscore=10.45;uscore=3.58;tscore=-11.49;product=hypothetical protein;protein_id=vB_SauS-E_140
vB_SauS-E	Prodigal_v2.6.3	CDS	107502	107834	40.3	+	0	ID=1_141;partial=00;start_type=TTG;rbs_motif=GGAG/GAGG;rbs_spacer=5-10bp;gc_cont=0.282;conf=99.99;score=41.57;cscore=44.21;sscore=-2.64;rscore=11.23;uscore=-3.65;tscore=-11.49;product=hemolysin;protein_id=vB_SauS-E_141
vB_SauS-E	Prodigal_v2.6.3	CDS	107845	108060	40.1	+	0	ID=1_142;partial=00;start_type=ATG;rbs_motif=AGGAG;rbs_spacer=5-10bp;gc_cont=0.301;conf=99.99;score=41.23;cscore=22.54;sscore=18.68;rscore=11.68;uscore=2.48;tscore=3.36;product=unknown;protein_id=vB_SauS-E_142
vB_SauS-E	Prodigal_v2.6.3	CDS	108610	109473	124.1	+	0	ID=1_143;partial=00;start_type=ATG;rbs_motif=AGGA;rbs_spacer=5-10bp;gc_cont=0.291;conf=100.00;score=123.42;cscore=110.58;sscore=12.84;rscore=8.70;uscore=0.85;tscore=3.94;product=DNA binding;protein_id=vB_SauS-E_143
vB_SauS-E	Prodigal_v2.6.3	CDS	109571	109786	15.9	+	0	ID=1_144;partial=00;start_type=ATG;rbs_motif=AGGA;rbs_spacer=5-10bp;gc_cont=0.292;conf=97.45;score=15.85;cscore=2.94;sscore=12.91;rscore=7.41;uscore=2.14;tscore=3.36;product=ribosome associated inhibitor A; zinc finger domain;protein_id=vB_SauS-E_144
vB_SauS-E	Prodigal_v2.6.3	CDS	110590	110778	35.9	+	0	ID=1_145;partial=00;start_type=ATG;rbs_motif=AGxAGG/AGGxGG;rbs_spacer=11-12bp;gc_cont=0.259;conf=99.97;score=35.22;cscore=24.47;sscore=10.75;rscore=5.62;uscore=2.86;tscore=2.93;product=unknown;protein_id=vB_SauS-E_145
vB_SauS-E	Prodigal_v2.6.3	CDS	110859	111359	102.5	+	0	ID=1_146;partial=00;start_type=ATG;rbs_motif=AGGA/GGAG/GAGG;rbs_spacer=11-12bp;gc_cont=0.349;conf=100.00;score=102.50;cscore=89.37;sscore=13.13;rscore=5.66;uscore=3.53;tscore=3.94;product=COG5546 Small integral membrane protein;protein_id=vB_SauS-E_146
vB_SauS-E	Prodigal_v2.6.3	CDS	111359	112276	131.0	+	0	ID=1_147;partial=00;start_type=ATG;rbs_motif=AGxAGG/AGGxGG;rbs_spacer=5-10bp;gc_cont=0.339;conf=100.00;score=132.25;cscore=113.90;sscore=18.35;rscore=10.45;uscore=2.68;tscore=3.94;product=N-acetylmuramoyl-L-alanine amidase;protein_id=vB_SauS-E_147
vB_SauS-E	Prodigal_v2.6.3	CDS	112290	113048	59.2	+	0	ID=1_148;partial=00;start_type=TTG;rbs_motif=AGGAG;rbs_spacer=5-10bp;gc_cont=0.386;conf=100.00;score=60.33;cscore=53.62;sscore=6.70;rscore=13.71;uscore=3.35;tscore=-11.49;product=LysM domain;protein_id=vB_SauS-E_148
vB_SauS-E	Prodigal_v2.6.3	CDS	113150	113371	38.0	+	0	ID=1_149;partial=00;start_type=ATG;rbs_motif=AGxAGG/AGGxGG;rbs_spacer=5-10bp;gc_cont=0.239;conf=99.98;score=37.96;cscore=22.81;sscore=15.15;rscore=9.15;uscore=2.54;tscore=3.45;product=unknown;protein_id=vB_SauS-E_149
vB_SauS-E	Prodigal_v2.6.3	CDS	113385	113600	35.0	+	0	ID=1_150;partial=00;start_type=ATG;rbs_motif=GGA/GAG/AGG;rbs_spacer=11-12bp;gc_cont=0.282;conf=99.98;score=36.16;cscore=30.03;sscore=6.13;rscore=-0.78;uscore=2.41;tscore=3.36;product=sequence-specific DNA binding;protein_id=vB_SauS-E_150
vB_SauS-E	Prodigal_v2.6.3	CDS	113593	114231	103.9	+	0	ID=1_151;partial=00;start_type=ATG;rbs_motif=GGAG/GAGG;rbs_spacer=5-10bp;gc_cont=0.252;conf=100.00;score=105.14;cscore=88.89;sscore=16.25;rscore=11.23;uscore=-0.17;tscore=3.94;product=unknown;protein_id=vB_SauS-E_151
vB_SauS-E	Prodigal_v2.6.3	CDS	114245	114433	20.9	+	0	ID=1_152;partial=00;start_type=ATG;rbs_motif=GGA/GAG/AGG;rbs_spacer=5-10bp;gc_cont=0.286;conf=99.38;score=22.07;cscore=15.22;sscore=6.85;rscore=1.09;uscore=1.70;tscore=2.93;product=unknown;protein_id=vB_SauS-E_152
vB_SauS-E	Prodigal_v2.6.3	CDS	114426	114851	57.4	+	0	ID=1_153;partial=00;start_type=ATG;rbs_motif=AGxAGG/AGGxGG;rbs_spacer=5-10bp;gc_cont=0.270;conf=100.00;score=58.65;cscore=45.99;sscore=12.66;rscore=10.45;uscore=-2.98;tscore=3.94;product=RNase H;protein_id=vB_SauS-E_153
vB_SauS-E	Prodigal_v2.6.3	CDS	114863	115126	30.7	+	0	ID=1_154;partial=00;start_type=ATG;rbs_motif=AGGAG;rbs_spacer=5-10bp;gc_cont=0.299;conf=99.93;score=31.90;cscore=11.21;sscore=20.70;rscore=13.71;uscore=1.89;tscore=3.94;product=unknown;protein_id=vB_SauS-E_154
vB_SauS-E	Prodigal_v2.6.3	CDS	115140	115310	31.2	+	0	ID=1_155;partial=00;start_type=ATG;rbs_motif=AGGAG;rbs_spacer=5-10bp;gc_cont=0.269;conf=99.94;score=32.32;cscore=22.25;sscore=10.08;rscore=9.21;uscore=-2.92;tscore=2.65;product=unknown;protein_id=vB_SauS-E_155
vB_SauS-E	Prodigal_v2.6.3	CDS	115444	115779	15.0	+	0	ID=1_156;partial=00;start_type=ATG;rbs_motif=AGxAG;rbs_spacer=11-12bp;gc_cont=0.286;conf=96.93;score=15.01;cscore=13.33;sscore=1.68;rscore=-0.09;uscore=-2.17;tscore=3.94;product=unknown;protein_id=vB_SauS-E_156
vB_SauS-E	Prodigal_v2.6.3	CDS	115859	116056	4.1	+	0	ID=1_157;partial=00;start_type=ATG;rbs_motif=GGA/GAG/AGG;rbs_spacer=5-10bp;gc_cont=0.283;conf=72.14;score=4.14;cscore=-0.71;sscore=4.85;rscore=1.14;uscore=1.13;tscore=3.07;product=HNH endonuclease;protein_id=vB_SauS-E_157
vB_SauS-E	Prodigal_v2.6.3	CDS	116056	116649	86.9	+	0	ID=1_158;partial=00;start_type=ATG;rbs_motif=AGGAG;rbs_spacer=5-10bp;gc_cont=0.342;conf=100.00;score=88.18;cscore=68.33;sscore=19.85;rscore=13.71;uscore=0.91;tscore=3.94;product=Nucleoside 2-deoxyribosyltransferase;protein_id=vB_SauS-E_158
vB_SauS-E	Prodigal_v2.6.3	CDS	116642	117265	68.8	+	0	ID=1_159;partial=00;start_type=ATG;rbs_motif=GGAGG;rbs_spacer=5-10bp;gc_cont=0.252;conf=100.00;score=70.08;cscore=48.39;sscore=21.69;rscore=14.49;uscore=2.01;tscore=3.94;product=hypothetical protein;protein_id=vB_SauS-E_159
vB_SauS-E	Prodigal_v2.6.3	CDS	117240	117413	10.6	+	0	ID=1_160;partial=00;start_type=ATG;rbs_motif=GGA/GAG/AGG;rbs_spacer=5-10bp;gc_cont=0.276;conf=92.03;score=10.64;cscore=7.96;sscore=2.69;rscore=1.00;uscore=-1.01;tscore=2.70;product=COG0741 Soluble lytic murein transglycosylase and related regulatory proteins (some contain LysM invasin domains);protein_id=vB_SauS-E_160
vB_SauS-E	Prodigal_v2.6.3	CDS	117427	117690	51.9	+	0	ID=1_161;partial=00;start_type=ATG;rbs_motif=AGGA;rbs_spacer=5-10bp;gc_cont=0.246;conf=100.00;score=53.04;cscore=37.77;sscore=15.28;rscore=8.70;uscore=1.50;tscore=3.94;product=virion structural protein;protein_id=vB_SauS-E_161
vB_SauS-E	Prodigal_v2.6.3	CDS	117772	119811	299.7	+	0	ID=1_162;partial=00;start_type=ATG;rbs_motif=GGAG/GAGG;rbs_spacer=5-10bp;gc_cont=0.250;conf=99.99;score=299.67;cscore=282.76;sscore=16.92;rscore=11.23;uscore=1.75;tscore=3.94;product=PcfJ-like protein;protein_id=vB_SauS-E_162
vB_SauS-E	Prodigal_v2.6.3	CDS	119811	119972	28.6	+	0	ID=1_163;partial=00;start_type=ATG;rbs_motif=GGAG/GAGG;rbs_spacer=5-10bp;gc_cont=0.272;conf=99.90;score=29.84;cscore=16.03;sscore=13.81;rscore=7.14;uscore=2.88;tscore=2.51;product=unknown;protein_id=vB_SauS-E_163
vB_SauS-E	Prodigal_v2.6.3	CDS	119972	120157	30.2	+	0	ID=1_164;partial=00;start_type=ATG;rbs_motif=4Base/6BMM;rbs_spacer=13-15bp;gc_cont=0.253;conf=99.94;score=32.40;cscore=28.23;sscore=4.17;rscore=-0.40;uscore=-0.48;tscore=2.88;product=unknown;protein_id=vB_SauS-E_164
vB_SauS-E	Prodigal_v2.6.3	CDS	120276	120692	65.5	+	0	ID=1_165;partial=00;start_type=ATG;rbs_motif=AGGA;rbs_spacer=5-10bp;gc_cont=0.278;conf=100.00;score=65.51;cscore=51.67;sscore=13.84;rscore=8.70;uscore=1.20;tscore=3.94;product=Protein of unknwon function (DUF3310);protein_id=vB_SauS-E_165
vB_SauS-E	Prodigal_v2.6.3	CDS	120667	121011	18.8	+	0	ID=1_166;partial=00;start_type=ATG;rbs_motif=None;rbs_spacer=None;gc_cont=0.258;conf=98.68;score=18.78;cscore=19.16;sscore=-0.38;rscore=-5.22;uscore=0.90;tscore=3.94;product=unknown;protein_id=vB_SauS-E_166
vB_SauS-E	Prodigal_v2.6.3	CDS	121207	125013	600.1	+	0	ID=1_167;partial=00;start_type=ATG;rbs_motif=AGGAG;rbs_spacer=5-10bp;gc_cont=0.298;conf=99.99;score=599.45;cscore=581.47;sscore=17.98;rscore=13.71;uscore=0.98;tscore=3.94;product=Glycosyl hydrolase family 20, catalytic domain;protein_id=vB_SauS-E_167
vB_SauS-E	Prodigal_v2.6.3	CDS	125029	125394	66.1	+	0	ID=1_168;partial=00;start_type=ATG;rbs_motif=GGA/GAG/AGG;rbs_spacer=5-10bp;gc_cont=0.287;conf=100.00;score=67.23;cscore=58.67;sscore=8.56;rscore=1.46;uscore=2.05;tscore=3.94;product=Staphylococcal nuclease homologue;protein_id=vB_SauS-E_168
vB_SauS-E	Prodigal_v2.6.3	CDS	125783	126541	146.8	+	0	ID=1_169;partial=00;start_type=ATG;rbs_motif=AGGA;rbs_spacer=5-10bp;gc_cont=0.329;conf=100.00;score=146.17;cscore=131.31;sscore=14.86;rscore=8.70;uscore=2.87;tscore=3.94;product=hydrolase activity;protein_id=vB_SauS-E_169
vB_SauS-E	Prodigal_v2.6.3	CDS	126531	126755	35.4	+	0	ID=1_170;partial=00;start_type=ATG;rbs_motif=GGAGG;rbs_spacer=5-10bp;gc_cont=0.244;conf=99.98;score=36.63;cscore=19.06;sscore=17.57;rscore=12.86;uscore=-0.01;tscore=3.50;product=unknown;protein_id=vB_SauS-E_170
vB_SauS-E	Prodigal_v2.6.3	CDS	126845	129004	422.4	+	0	ID=1_171;partial=00;start_type=ATG;rbs_motif=AGGAG;rbs_spacer=5-10bp;gc_cont=0.340;conf=99.99;score=422.36;cscore=403.65;sscore=18.71;rscore=13.71;uscore=1.06;tscore=3.94;product=Glycosyl hydrolase family 20, catalytic domain;protein_id=vB_SauS-E_171
