# Supplementary material for: Lactoferrin Displays Stimulating and Protective Effects on Newly Isolated Phage vB_Sau-E: A New Perspective for Treatment of Staphylococcal Skin Infections
Source: Pharmaceuticals (Basel). 2026 May 22;19(6):808. doi: 10.3390/ph19060808 (PMC13306224; doi:10.3390/ph19060808)
Supplement: Supplementary file 1 [file pharmaceuticals-19-00808-s001.zip › Supplementary File 1/transmembrane.tsv]

Phage_Acession_ID	Length	predictedTMHsNumber	ExpnumberofAAsinTMHs	Expnumberfirst60AAs	TotalprobofNin	POSSIBLENterm	insidesource	insidestart	insideend	TMhelixsource	TMhelixstart	TMhelixend	outsidesource	outsidestart	outsideend	Protein_id
vB_SauS-E	41	0	0	0	0.73123		TMHMM2.0	1	41							vB_SauS-E_1
vB_SauS-E	156	0	0.00309	0.00309	0.12548								TMHMM2.0	1	156	vB_SauS-E_2
vB_SauS-E	33	0	0	0	0.28387								TMHMM2.0	1	33	vB_SauS-E_3
vB_SauS-E	113	0	0.00176	0.00176	0.62674		TMHMM2.0	1	113							vB_SauS-E_4
vB_SauS-E	48	1	18.99228	18.99228	0.93850	True	TMHMM2.0	1	19	TMHMM2.0	20	37	TMHMM2.0	38	48	vB_SauS-E_5
vB_SauS-E	48	0	0	0	0.80345		TMHMM2.0	1	48							vB_SauS-E_6
vB_SauS-E	77	0	0	0	0.60097		TMHMM2.0	1	77							vB_SauS-E_7
vB_SauS-E	51	0	0	0	0.53731		TMHMM2.0	1	51							vB_SauS-E_8
vB_SauS-E	104	0	0.000640000000000001	0.00028	0.31513								TMHMM2.0	1	104	vB_SauS-E_9
vB_SauS-E	65	0	0	0	0.47040								TMHMM2.0	1	65	vB_SauS-E_10
vB_SauS-E	135	0	0.02251	0	0.37733								TMHMM2.0	1	135	vB_SauS-E_11
vB_SauS-E	76	0	0	0	0.59587		TMHMM2.0	1	76							vB_SauS-E_12
vB_SauS-E	207	0	0.44613	0.00023	0.14530								TMHMM2.0	1	207	vB_SauS-E_13
vB_SauS-E	101	0	0.0126	0.0126	0.10236								TMHMM2.0	1	101	vB_SauS-E_14
vB_SauS-E	112	0	0.12602	0.08115	0.44821								TMHMM2.0	1	112	vB_SauS-E_15
vB_SauS-E	116	0	0.01632	0.01191	0.27295								TMHMM2.0	1	116	vB_SauS-E_16
vB_SauS-E	62	2	44.448	44.36925	0.38803	True	TMHMM2.0	29	34	TMHMM2.0	35	57	TMHMM2.0	58	62	vB_SauS-E_17
vB_SauS-E	53	2	44.47097	44.47097	0.99173	True	TMHMM2.0	52	53	TMHMM2.0	29	51	TMHMM2.0	25	28	vB_SauS-E_18
vB_SauS-E	75	2	45.15715	35.82623	0.83134	True	TMHMM2.0	71	75	TMHMM2.0	48	70	TMHMM2.0	25	47	vB_SauS-E_19
vB_SauS-E	61	2	43.88307	43.88307	0.35640	True	TMHMM2.0	27	37	TMHMM2.0	38	60	TMHMM2.0	61	61	vB_SauS-E_20
vB_SauS-E	69	0	0.0166	0.01511	0.19632								TMHMM2.0	1	69	vB_SauS-E_21
vB_SauS-E	137	0	0.01965	0.0071	0.25870								TMHMM2.0	1	137	vB_SauS-E_22
vB_SauS-E	302	0	0.00019	7e-05	0.07447								TMHMM2.0	1	302	vB_SauS-E_23
vB_SauS-E	35	0	0.00039	0.00039	0.67462		TMHMM2.0	1	35							vB_SauS-E_24
vB_SauS-E	98	1	16.60102	16.60102	0.07355	True	TMHMM2.0	21	98	TMHMM2.0	4	20	TMHMM2.0	1	3	vB_SauS-E_25
vB_SauS-E	77	0	0.04085	0.04085	0.50193		TMHMM2.0	1	77							vB_SauS-E_26
vB_SauS-E	247	0	0.02497	0	0.13807								TMHMM2.0	1	247	vB_SauS-E_27
vB_SauS-E	57	1	22.52908	22.52908	0.34871	True	TMHMM2.0	28	57	TMHMM2.0	5	27	TMHMM2.0	1	4	vB_SauS-E_28
vB_SauS-E	85	0	0.40515	0.32491	0.41629								TMHMM2.0	1	85	vB_SauS-E_29
vB_SauS-E	229	0	1.05528	0.00011	0.17392								TMHMM2.0	1	229	vB_SauS-E_30
vB_SauS-E	68	0	0.00081	0.00081	0.27151								TMHMM2.0	1	68	vB_SauS-E_31
vB_SauS-E	184	0	0.000750000000000001	0.00057	0.20447								TMHMM2.0	1	184	vB_SauS-E_32
vB_SauS-E	49	0	0	0	0.59526		TMHMM2.0	1	49							vB_SauS-E_33
vB_SauS-E	164	0	12.38826	12.38806	0.42523	True							TMHMM2.0	1	164	vB_SauS-E_34
vB_SauS-E	81	0	0.00018	2e-05	0.69575		TMHMM2.0	1	81							vB_SauS-E_35
vB_SauS-E	104	0	0.11693	0.00225	0.63453		TMHMM2.0	1	104							vB_SauS-E_36
vB_SauS-E	97	0	3.63363	3.39258	0.44164								TMHMM2.0	1	97	vB_SauS-E_37
vB_SauS-E	94	0	0.00046	0.00044	0.48577								TMHMM2.0	1	94	vB_SauS-E_38
vB_SauS-E	87	2	42.41776	23.81402	0.99657	True	TMHMM2.0	78	87	TMHMM2.0	55	77	TMHMM2.0	26	54	vB_SauS-E_39
vB_SauS-E	83	0	0.00926999999999999	0.00926999999999999	0.36943								TMHMM2.0	1	83	vB_SauS-E_40
vB_SauS-E	132	1	22.51849	22.51834	0.27436	True	TMHMM2.0	28	132	TMHMM2.0	5	27	TMHMM2.0	1	4	vB_SauS-E_41
vB_SauS-E	211	0	0.00038	0	0.20384								TMHMM2.0	1	211	vB_SauS-E_42
vB_SauS-E	145	0	0.04342	0.02478	0.15049								TMHMM2.0	1	145	vB_SauS-E_43
vB_SauS-E	152	0	0.62902	0.00025	0.07999								TMHMM2.0	1	152	vB_SauS-E_44
vB_SauS-E	243	0	0.00302	0	0.45339								TMHMM2.0	1	243	vB_SauS-E_45
vB_SauS-E	284	0	0.02956	0.02621	0.18749								TMHMM2.0	1	284	vB_SauS-E_46
vB_SauS-E	168	0	0.0072	0.00058	0.41988								TMHMM2.0	1	168	vB_SauS-E_47
vB_SauS-E	256	0	0.06523	0	0.06334								TMHMM2.0	1	256	vB_SauS-E_48
vB_SauS-E	181	0	0.25777	0	0.03214								TMHMM2.0	1	181	vB_SauS-E_49
vB_SauS-E	109	3	67.37609	37.80303	0.55408	True	TMHMM2.0	67	78	TMHMM2.0	79	101	TMHMM2.0	102	109	vB_SauS-E_50
vB_SauS-E	417	0	0.00517999999999999	0.00017	0.00957								TMHMM2.0	1	417	vB_SauS-E_51
vB_SauS-E	256	0	0.00546999999999999	0.00473	0.00874								TMHMM2.0	1	256	vB_SauS-E_52
vB_SauS-E	89	0	0.17556	0.17506	0.40213								TMHMM2.0	1	89	vB_SauS-E_53
vB_SauS-E	68	0	0.00048	0.00048	0.63386		TMHMM2.0	1	68							vB_SauS-E_54
vB_SauS-E	170	0	0	0	0.20577								TMHMM2.0	1	170	vB_SauS-E_55
vB_SauS-E	150	0	0.43199	0	0.34063								TMHMM2.0	1	150	vB_SauS-E_56
vB_SauS-E	219	0	0.00016	0.00016	0.41819								TMHMM2.0	1	219	vB_SauS-E_57
vB_SauS-E	117	0	0.00337	0.00277	0.42047								TMHMM2.0	1	117	vB_SauS-E_58
vB_SauS-E	341	0	0.34395	0.34395	0.02741								TMHMM2.0	1	341	vB_SauS-E_59
vB_SauS-E	77	0	0.04779	0.0247	0.66322		TMHMM2.0	1	77							vB_SauS-E_60
vB_SauS-E	386	0	0.00053	0.0001	0.01137								TMHMM2.0	1	386	vB_SauS-E_61
vB_SauS-E	160	0	0.00018	0	0.03903								TMHMM2.0	1	160	vB_SauS-E_62
vB_SauS-E	1070	0	0.07026	0	0.00031								TMHMM2.0	1	1070	vB_SauS-E_63
vB_SauS-E	92	0	0.0139	0.0139	0.60312		TMHMM2.0	1	92							vB_SauS-E_64
vB_SauS-E	103	0	0	0	0.62682		TMHMM2.0	1	103							vB_SauS-E_65
vB_SauS-E	249	0	3.55116	0.0002	0.32220								TMHMM2.0	1	249	vB_SauS-E_66
vB_SauS-E	106	0	0.00034	0	0.07785								TMHMM2.0	1	106	vB_SauS-E_67
vB_SauS-E	108	0	2.65063	1.10552	0.15399								TMHMM2.0	1	108	vB_SauS-E_68
vB_SauS-E	234	0	0.1748	0.00048	0.13808								TMHMM2.0	1	234	vB_SauS-E_69
vB_SauS-E	240	0	0.00044	0	0.18757								TMHMM2.0	1	240	vB_SauS-E_70
vB_SauS-E	676	0	0.00209	8e-05	0.00026								TMHMM2.0	1	676	vB_SauS-E_71
vB_SauS-E	445	1	21.54251	5e-05	0.91730		TMHMM2.0	1	241	TMHMM2.0	242	264	TMHMM2.0	265	445	vB_SauS-E_72
vB_SauS-E	212	0	0.3019	0.00061	0.32557								TMHMM2.0	1	212	vB_SauS-E_73
vB_SauS-E	159	0	0.01006	0.00014	0.52231		TMHMM2.0	1	159							vB_SauS-E_74
vB_SauS-E	118	0	0.0017	0.00084	0.33831								TMHMM2.0	1	118	vB_SauS-E_75
vB_SauS-E	358	0	0.855279999999998	0	0.00672								TMHMM2.0	1	358	vB_SauS-E_76
vB_SauS-E	197	0	0.00141	0.00106	0.21505								TMHMM2.0	1	197	vB_SauS-E_77
vB_SauS-E	644	0	0.02815	0.00074	0.00195								TMHMM2.0	1	644	vB_SauS-E_78
vB_SauS-E	88	0	0	0	0.46329								TMHMM2.0	1	88	vB_SauS-E_79
vB_SauS-E	343	0	0	0	0.00638								TMHMM2.0	1	343	vB_SauS-E_80
vB_SauS-E	229	0	0.00098	0	0.02586								TMHMM2.0	1	229	vB_SauS-E_81
vB_SauS-E	82	0	0	0	0.43174								TMHMM2.0	1	82	vB_SauS-E_82
vB_SauS-E	71	0	0.00539	0.00354	0.28610								TMHMM2.0	1	71	vB_SauS-E_83
vB_SauS-E	81	0	0	0	0.52711		TMHMM2.0	1	81							vB_SauS-E_84
vB_SauS-E	101	0	0.01577	0.00887	0.45301								TMHMM2.0	1	101	vB_SauS-E_85
vB_SauS-E	479	0	0.00038	0	0.00446								TMHMM2.0	1	479	vB_SauS-E_86
vB_SauS-E	528	0	0.0202	5e-05	0.01004								TMHMM2.0	1	528	vB_SauS-E_87
vB_SauS-E	437	0	0.00486	0	0.00566								TMHMM2.0	1	437	vB_SauS-E_88
vB_SauS-E	151	0	0.00268	0	0.43401								TMHMM2.0	1	151	vB_SauS-E_89
vB_SauS-E	454	0	0.01075	0	0.00172								TMHMM2.0	1	454	vB_SauS-E_90
vB_SauS-E	118	0	0.01112	0.01112	0.33503								TMHMM2.0	1	118	vB_SauS-E_91
vB_SauS-E	648	0	0.00264	0.00018	0.00098								TMHMM2.0	1	648	vB_SauS-E_92
vB_SauS-E	56	0	0	0	0.36769								TMHMM2.0	1	56	vB_SauS-E_93
vB_SauS-E	1152	0	0.00038	0	0.00001								TMHMM2.0	1	1152	vB_SauS-E_94
vB_SauS-E	173	0	0.00116	0.00064	0.19838								TMHMM2.0	1	173	vB_SauS-E_95
vB_SauS-E	900	0	0.03113	0	0.00145								TMHMM2.0	1	900	vB_SauS-E_96
vB_SauS-E	348	0	0.00857999999999998	0.00173	0.04831								TMHMM2.0	1	348	vB_SauS-E_97
vB_SauS-E	234	0	0.00026	0	0.16346								TMHMM2.0	1	234	vB_SauS-E_98
vB_SauS-E	173	0	0.53614	0.00132	0.11085								TMHMM2.0	1	173	vB_SauS-E_99
vB_SauS-E	283	0	0.00753	0.00103	0.05159								TMHMM2.0	1	283	vB_SauS-E_100
vB_SauS-E	818	0	0.01481	0.00043	0.00042								TMHMM2.0	1	818	vB_SauS-E_101
vB_SauS-E	297	0	0.21557	0.02232	0.13523								TMHMM2.0	1	297	vB_SauS-E_102
vB_SauS-E	807	0	0.0940699999999998	0.00052	0.00476								TMHMM2.0	1	807	vB_SauS-E_103
vB_SauS-E	279	0	0.00577	0	0.15592								TMHMM2.0	1	279	vB_SauS-E_104
vB_SauS-E	289	0	0.00198	0	0.03683								TMHMM2.0	1	289	vB_SauS-E_105
vB_SauS-E	997	0	2.23878	0	0.01014								TMHMM2.0	1	997	vB_SauS-E_106
vB_SauS-E	152	0	0	0	0.09154								TMHMM2.0	1	152	vB_SauS-E_107
vB_SauS-E	142	0	0.00343	0	0.39777								TMHMM2.0	1	142	vB_SauS-E_108
vB_SauS-E	102	0	0.00019	0.00019	0.50213		TMHMM2.0	1	102							vB_SauS-E_109
vB_SauS-E	152	0	0.01922	0	0.53470		TMHMM2.0	1	152							vB_SauS-E_110
vB_SauS-E	45	0	0	0	0.84920		TMHMM2.0	1	45							vB_SauS-E_111
vB_SauS-E	244	0	0.00036	0	0.09728								TMHMM2.0	1	244	vB_SauS-E_112
vB_SauS-E	29	0	0	0	0.63922		TMHMM2.0	1	29							vB_SauS-E_113
vB_SauS-E	112	0	0.00727	0.00414	0.36190								TMHMM2.0	1	112	vB_SauS-E_114
vB_SauS-E	586	0	10.51999	0	0.00883								TMHMM2.0	1	586	vB_SauS-E_115
vB_SauS-E	68	0	0.01195	0.01195	0.73209		TMHMM2.0	1	68							vB_SauS-E_116
vB_SauS-E	278	0	0.000800000000000001	0	0.05256								TMHMM2.0	1	278	vB_SauS-E_117
vB_SauS-E	206	0	0.00391	0	0.15566								TMHMM2.0	1	206	vB_SauS-E_118
vB_SauS-E	291	0	0.02091	0	0.02627								TMHMM2.0	1	291	vB_SauS-E_119
vB_SauS-E	402	0	0	0	0.06558								TMHMM2.0	1	402	vB_SauS-E_120
vB_SauS-E	249	0	0.05538	0.00056	0.00999								TMHMM2.0	1	249	vB_SauS-E_121
vB_SauS-E	77	0	0	0	0.67444		TMHMM2.0	1	77							vB_SauS-E_122
vB_SauS-E	463	1	20.55618	0	0.00173		TMHMM2.0	446	463	TMHMM2.0	426	445	TMHMM2.0	1	425	vB_SauS-E_123
vB_SauS-E	319	0	0	0	0.01075								TMHMM2.0	1	319	vB_SauS-E_124
vB_SauS-E	254	0	0.0002	0.0002	0.02610								TMHMM2.0	1	254	vB_SauS-E_125
vB_SauS-E	233	0	1.13581	1.13581	0.14370								TMHMM2.0	1	233	vB_SauS-E_126
vB_SauS-E	340	0	0.00116	0.00036	0.03296								TMHMM2.0	1	340	vB_SauS-E_127
vB_SauS-E	318	0	0.00231	0	0.03569								TMHMM2.0	1	318	vB_SauS-E_128
vB_SauS-E	121	0	0.01449	0.01382	0.23747								TMHMM2.0	1	121	vB_SauS-E_129
vB_SauS-E	115	2	44.12439	22.75484	0.98445	True	TMHMM2.0	82	115	TMHMM2.0	62	81	TMHMM2.0	36	61	vB_SauS-E_130
vB_SauS-E	256	1	21.56335	21.56323	0.36776	True	TMHMM2.0	33	256	TMHMM2.0	10	32	TMHMM2.0	1	9	vB_SauS-E_131
vB_SauS-E	159	0	0.00263	0	0.44457								TMHMM2.0	1	159	vB_SauS-E_132
vB_SauS-E	266	0	0.00346	0.00228	0.05418								TMHMM2.0	1	266	vB_SauS-E_133
vB_SauS-E	494	0	0.01155	0	0.00460								TMHMM2.0	1	494	vB_SauS-E_134
vB_SauS-E	65	0	0.00767	0.00767	0.79247		TMHMM2.0	1	65							vB_SauS-E_135
vB_SauS-E	65	0	0.00096	0.00096	0.29364								TMHMM2.0	1	65	vB_SauS-E_136
vB_SauS-E	137	0	0.00107	0.00107	0.08865								TMHMM2.0	1	137	vB_SauS-E_137
vB_SauS-E	98	0	0.00369	0.00301	0.78125		TMHMM2.0	1	98							vB_SauS-E_138
vB_SauS-E	128	2	41.6886	41.4971	0.87246	True	TMHMM2.0	56	128	TMHMM2.0	33	55	TMHMM2.0	30	32	vB_SauS-E_139
vB_SauS-E	112	0	2.40615	2.40615	0.49169								TMHMM2.0	1	112	vB_SauS-E_140
vB_SauS-E	110	0	6.40995	0	0.45394								TMHMM2.0	1	110	vB_SauS-E_141
vB_SauS-E	71	0	0.00166	0.00086	0.45899								TMHMM2.0	1	71	vB_SauS-E_142
vB_SauS-E	287	0	0.01389	0.00056	0.01206								TMHMM2.0	1	287	vB_SauS-E_143
vB_SauS-E	71	0	0.00539	0.00539	0.75938		TMHMM2.0	1	71							vB_SauS-E_144
vB_SauS-E	62	0	0.00034	0.00034	0.67797		TMHMM2.0	1	62							vB_SauS-E_145
vB_SauS-E	166	2	43.41305	29.20151	0.78317	True	TMHMM2.0	75	166	TMHMM2.0	52	74	TMHMM2.0	47	51	vB_SauS-E_146
vB_SauS-E	305	0	0.00327	0.00026	0.02343								TMHMM2.0	1	305	vB_SauS-E_147
vB_SauS-E	252	0	0.14954	0.0014	0.10876								TMHMM2.0	1	252	vB_SauS-E_148
vB_SauS-E	73	0	0	0	0.64899		TMHMM2.0	1	73							vB_SauS-E_149
vB_SauS-E	71	0	0.01077	0.01077	0.34362								TMHMM2.0	1	71	vB_SauS-E_150
vB_SauS-E	212	0	0.00039	0.00022	0.20337								TMHMM2.0	1	212	vB_SauS-E_151
vB_SauS-E	62	0	0.00608	0.00608	0.11539								TMHMM2.0	1	62	vB_SauS-E_152
vB_SauS-E	141	0	0.04698	0.03902	0.33324								TMHMM2.0	1	141	vB_SauS-E_153
vB_SauS-E	87	2	45.84835	38.66945	0.99885	True	TMHMM2.0	68	87	TMHMM2.0	45	67	TMHMM2.0	36	44	vB_SauS-E_154
vB_SauS-E	56	0	0	0	0.46022								TMHMM2.0	1	56	vB_SauS-E_155
vB_SauS-E	111	0	0.21881	0.21856	0.14953								TMHMM2.0	1	111	vB_SauS-E_156
vB_SauS-E	65	0	0	0	0.53661		TMHMM2.0	1	65							vB_SauS-E_157
vB_SauS-E	197	0	0.34219	0.00032	0.38985								TMHMM2.0	1	197	vB_SauS-E_158
vB_SauS-E	207	7	147.54995	42.40685	0.01667	True	TMHMM2.0	195	207	TMHMM2.0	172	194	TMHMM2.0	169	171	vB_SauS-E_159
vB_SauS-E	57	0	0	0	0.61472		TMHMM2.0	1	57							vB_SauS-E_160
vB_SauS-E	87	0	0.00055	0.00055	0.35455								TMHMM2.0	1	87	vB_SauS-E_161
vB_SauS-E	679	0	0.581459999999999	0.15286	0.02929								TMHMM2.0	1	679	vB_SauS-E_162
vB_SauS-E	53	0	0	0	0.16371								TMHMM2.0	1	53	vB_SauS-E_163
vB_SauS-E	61	0	0	0	0.62554		TMHMM2.0	1	61							vB_SauS-E_164
vB_SauS-E	138	0	10.39389	0.00045	0.23317								TMHMM2.0	1	138	vB_SauS-E_165
vB_SauS-E	114	0	0.19769	0.18325	0.39059								TMHMM2.0	1	114	vB_SauS-E_166
vB_SauS-E	1268	0	0.0172	0.00333	0.00017								TMHMM2.0	1	1268	vB_SauS-E_167
vB_SauS-E	121	0	0	0	0.10641								TMHMM2.0	1	121	vB_SauS-E_168
vB_SauS-E	252	0	0.00039	0	0.19621								TMHMM2.0	1	252	vB_SauS-E_169
vB_SauS-E	74	0	0	0	0.16743								TMHMM2.0	1	74	vB_SauS-E_170
vB_SauS-E	719	0	0.33082	0.32436	0.01734								TMHMM2.0	1	719	vB_SauS-E_171
