# Supplementary material for: Lactoferrin Displays Stimulating and Protective Effects on Newly Isolated Phage vB_Sau-E: A New Perspective for Treatment of Staphylococcal Skin Infections
Source: Pharmaceuticals (Basel). 2026 May 22;19(6):808. doi: 10.3390/ph19060808 (PMC13306224; doi:10.3390/ph19060808)
Supplement: Supplementary file 1 [file pharmaceuticals-19-00808-s001.zip › Supplementary File 1/transmembrane_protein.tsv]

id	Phage_Acession_ID	Length	predictedTMHsNumber	ExpnumberofAAsinTMHs	Expnumberfirst60AAs	TotalprobofNin	POSSIBLENterm	insidesource	insidestart	insideend	TMhelixsource	TMhelixstart	TMhelixend	outsidesource	outsidestart	outsideend	Protein_id
0	vB_SauS-E	41	0	0.0	0.0	0.73123	nan	TMHMM2.0	1.0	41.0	nan	nan	nan	nan	nan	nan	vB_SauS-E_1
1	vB_SauS-E	156	0	0.00309	0.00309	0.12548	nan	nan	nan	nan	nan	nan	nan	TMHMM2.0	1.0	156.0	vB_SauS-E_2
2	vB_SauS-E	33	0	0.0	0.0	0.28387	nan	nan	nan	nan	nan	nan	nan	TMHMM2.0	1.0	33.0	vB_SauS-E_3
3	vB_SauS-E	113	0	0.00176	0.00176	0.62674	nan	TMHMM2.0	1.0	113.0	nan	nan	nan	nan	nan	nan	vB_SauS-E_4
4	vB_SauS-E	48	1	18.99228	18.99228	0.9385	True	TMHMM2.0	1.0	19.0	TMHMM2.0	20.0	37.0	TMHMM2.0	38.0	48.0	vB_SauS-E_5
5	vB_SauS-E	48	0	0.0	0.0	0.80345	nan	TMHMM2.0	1.0	48.0	nan	nan	nan	nan	nan	nan	vB_SauS-E_6
6	vB_SauS-E	77	0	0.0	0.0	0.60097	nan	TMHMM2.0	1.0	77.0	nan	nan	nan	nan	nan	nan	vB_SauS-E_7
7	vB_SauS-E	51	0	0.0	0.0	0.53731	nan	TMHMM2.0	1.0	51.0	nan	nan	nan	nan	nan	nan	vB_SauS-E_8
8	vB_SauS-E	104	0	0.00064	0.00028	0.31513	nan	nan	nan	nan	nan	nan	nan	TMHMM2.0	1.0	104.0	vB_SauS-E_9
9	vB_SauS-E	65	0	0.0	0.0	0.4704	nan	nan	nan	nan	nan	nan	nan	TMHMM2.0	1.0	65.0	vB_SauS-E_10
10	vB_SauS-E	135	0	0.02251	0.0	0.37733	nan	nan	nan	nan	nan	nan	nan	TMHMM2.0	1.0	135.0	vB_SauS-E_11
11	vB_SauS-E	76	0	0.0	0.0	0.59587	nan	TMHMM2.0	1.0	76.0	nan	nan	nan	nan	nan	nan	vB_SauS-E_12
12	vB_SauS-E	207	0	0.44613	0.00023	0.1453	nan	nan	nan	nan	nan	nan	nan	TMHMM2.0	1.0	207.0	vB_SauS-E_13
13	vB_SauS-E	101	0	0.0126	0.0126	0.10236	nan	nan	nan	nan	nan	nan	nan	TMHMM2.0	1.0	101.0	vB_SauS-E_14
14	vB_SauS-E	112	0	0.12602	0.08115	0.44821	nan	nan	nan	nan	nan	nan	nan	TMHMM2.0	1.0	112.0	vB_SauS-E_15
15	vB_SauS-E	116	0	0.01632	0.01191	0.27295	nan	nan	nan	nan	nan	nan	nan	TMHMM2.0	1.0	116.0	vB_SauS-E_16
16	vB_SauS-E	62	2	44.448	44.36925	0.38803	True	TMHMM2.0	29.0	34.0	TMHMM2.0	35.0	57.0	TMHMM2.0	58.0	62.0	vB_SauS-E_17
17	vB_SauS-E	53	2	44.47097	44.47097	0.99173	True	TMHMM2.0	52.0	53.0	TMHMM2.0	29.0	51.0	TMHMM2.0	25.0	28.0	vB_SauS-E_18
18	vB_SauS-E	75	2	45.15715	35.82623	0.83134	True	TMHMM2.0	71.0	75.0	TMHMM2.0	48.0	70.0	TMHMM2.0	25.0	47.0	vB_SauS-E_19
19	vB_SauS-E	61	2	43.88307	43.88307	0.3564	True	TMHMM2.0	27.0	37.0	TMHMM2.0	38.0	60.0	TMHMM2.0	61.0	61.0	vB_SauS-E_20
20	vB_SauS-E	69	0	0.0166	0.01511	0.19632	nan	nan	nan	nan	nan	nan	nan	TMHMM2.0	1.0	69.0	vB_SauS-E_21
21	vB_SauS-E	137	0	0.01965	0.0071	0.2587	nan	nan	nan	nan	nan	nan	nan	TMHMM2.0	1.0	137.0	vB_SauS-E_22
22	vB_SauS-E	302	0	0.00019	7e-05	0.07447	nan	nan	nan	nan	nan	nan	nan	TMHMM2.0	1.0	302.0	vB_SauS-E_23
23	vB_SauS-E	35	0	0.00039	0.00039	0.67462	nan	TMHMM2.0	1.0	35.0	nan	nan	nan	nan	nan	nan	vB_SauS-E_24
24	vB_SauS-E	98	1	16.60102	16.60102	0.07355	True	TMHMM2.0	21.0	98.0	TMHMM2.0	4.0	20.0	TMHMM2.0	1.0	3.0	vB_SauS-E_25
25	vB_SauS-E	77	0	0.04085	0.04085	0.50193	nan	TMHMM2.0	1.0	77.0	nan	nan	nan	nan	nan	nan	vB_SauS-E_26
26	vB_SauS-E	247	0	0.02497	0.0	0.13807	nan	nan	nan	nan	nan	nan	nan	TMHMM2.0	1.0	247.0	vB_SauS-E_27
27	vB_SauS-E	57	1	22.52908	22.52908	0.34871	True	TMHMM2.0	28.0	57.0	TMHMM2.0	5.0	27.0	TMHMM2.0	1.0	4.0	vB_SauS-E_28
28	vB_SauS-E	85	0	0.40515	0.32491	0.41629	nan	nan	nan	nan	nan	nan	nan	TMHMM2.0	1.0	85.0	vB_SauS-E_29
29	vB_SauS-E	229	0	1.05528	0.00011	0.17392	nan	nan	nan	nan	nan	nan	nan	TMHMM2.0	1.0	229.0	vB_SauS-E_30
30	vB_SauS-E	68	0	0.00081	0.00081	0.27151	nan	nan	nan	nan	nan	nan	nan	TMHMM2.0	1.0	68.0	vB_SauS-E_31
31	vB_SauS-E	184	0	0.00075	0.00057	0.20447	nan	nan	nan	nan	nan	nan	nan	TMHMM2.0	1.0	184.0	vB_SauS-E_32
32	vB_SauS-E	49	0	0.0	0.0	0.59526	nan	TMHMM2.0	1.0	49.0	nan	nan	nan	nan	nan	nan	vB_SauS-E_33
33	vB_SauS-E	164	0	12.38826	12.38806	0.42523	True	nan	nan	nan	nan	nan	nan	TMHMM2.0	1.0	164.0	vB_SauS-E_34
34	vB_SauS-E	81	0	0.00018	2e-05	0.69575	nan	TMHMM2.0	1.0	81.0	nan	nan	nan	nan	nan	nan	vB_SauS-E_35
35	vB_SauS-E	104	0	0.11693	0.00225	0.63453	nan	TMHMM2.0	1.0	104.0	nan	nan	nan	nan	nan	nan	vB_SauS-E_36
36	vB_SauS-E	97	0	3.63363	3.39258	0.44164	nan	nan	nan	nan	nan	nan	nan	TMHMM2.0	1.0	97.0	vB_SauS-E_37
37	vB_SauS-E	94	0	0.00046	0.00044	0.48577	nan	nan	nan	nan	nan	nan	nan	TMHMM2.0	1.0	94.0	vB_SauS-E_38
38	vB_SauS-E	87	2	42.41776	23.81402	0.99657	True	TMHMM2.0	78.0	87.0	TMHMM2.0	55.0	77.0	TMHMM2.0	26.0	54.0	vB_SauS-E_39
39	vB_SauS-E	83	0	0.0092699999999999	0.0092699999999999	0.36943	nan	nan	nan	nan	nan	nan	nan	TMHMM2.0	1.0	83.0	vB_SauS-E_40
40	vB_SauS-E	132	1	22.51849	22.51834	0.27436	True	TMHMM2.0	28.0	132.0	TMHMM2.0	5.0	27.0	TMHMM2.0	1.0	4.0	vB_SauS-E_41
41	vB_SauS-E	211	0	0.00038	0.0	0.20384	nan	nan	nan	nan	nan	nan	nan	TMHMM2.0	1.0	211.0	vB_SauS-E_42
42	vB_SauS-E	145	0	0.04342	0.02478	0.15049	nan	nan	nan	nan	nan	nan	nan	TMHMM2.0	1.0	145.0	vB_SauS-E_43
43	vB_SauS-E	152	0	0.62902	0.00025	0.07999	nan	nan	nan	nan	nan	nan	nan	TMHMM2.0	1.0	152.0	vB_SauS-E_44
44	vB_SauS-E	243	0	0.00302	0.0	0.45339	nan	nan	nan	nan	nan	nan	nan	TMHMM2.0	1.0	243.0	vB_SauS-E_45
45	vB_SauS-E	284	0	0.02956	0.02621	0.18749	nan	nan	nan	nan	nan	nan	nan	TMHMM2.0	1.0	284.0	vB_SauS-E_46
46	vB_SauS-E	168	0	0.0072	0.00058	0.41988	nan	nan	nan	nan	nan	nan	nan	TMHMM2.0	1.0	168.0	vB_SauS-E_47
47	vB_SauS-E	256	0	0.06523	0.0	0.06334	nan	nan	nan	nan	nan	nan	nan	TMHMM2.0	1.0	256.0	vB_SauS-E_48
48	vB_SauS-E	181	0	0.25777	0.0	0.03214	nan	nan	nan	nan	nan	nan	nan	TMHMM2.0	1.0	181.0	vB_SauS-E_49
49	vB_SauS-E	109	3	67.37609	37.80303	0.55408	True	TMHMM2.0	67.0	78.0	TMHMM2.0	79.0	101.0	TMHMM2.0	102.0	109.0	vB_SauS-E_50
50	vB_SauS-E	417	0	0.0051799999999999	0.00017	0.00957	nan	nan	nan	nan	nan	nan	nan	TMHMM2.0	1.0	417.0	vB_SauS-E_51
51	vB_SauS-E	256	0	0.0054699999999999	0.00473	0.00874	nan	nan	nan	nan	nan	nan	nan	TMHMM2.0	1.0	256.0	vB_SauS-E_52
52	vB_SauS-E	89	0	0.17556	0.17506	0.40213	nan	nan	nan	nan	nan	nan	nan	TMHMM2.0	1.0	89.0	vB_SauS-E_53
53	vB_SauS-E	68	0	0.00048	0.00048	0.63386	nan	TMHMM2.0	1.0	68.0	nan	nan	nan	nan	nan	nan	vB_SauS-E_54
54	vB_SauS-E	170	0	0.0	0.0	0.20577	nan	nan	nan	nan	nan	nan	nan	TMHMM2.0	1.0	170.0	vB_SauS-E_55
55	vB_SauS-E	150	0	0.43199	0.0	0.34063	nan	nan	nan	nan	nan	nan	nan	TMHMM2.0	1.0	150.0	vB_SauS-E_56
56	vB_SauS-E	219	0	0.00016	0.00016	0.41819	nan	nan	nan	nan	nan	nan	nan	TMHMM2.0	1.0	219.0	vB_SauS-E_57
57	vB_SauS-E	117	0	0.00337	0.00277	0.42047	nan	nan	nan	nan	nan	nan	nan	TMHMM2.0	1.0	117.0	vB_SauS-E_58
58	vB_SauS-E	341	0	0.34395	0.34395	0.02741	nan	nan	nan	nan	nan	nan	nan	TMHMM2.0	1.0	341.0	vB_SauS-E_59
59	vB_SauS-E	77	0	0.04779	0.0247	0.66322	nan	TMHMM2.0	1.0	77.0	nan	nan	nan	nan	nan	nan	vB_SauS-E_60
60	vB_SauS-E	386	0	0.00053	0.0001	0.01137	nan	nan	nan	nan	nan	nan	nan	TMHMM2.0	1.0	386.0	vB_SauS-E_61
61	vB_SauS-E	160	0	0.00018	0.0	0.03903	nan	nan	nan	nan	nan	nan	nan	TMHMM2.0	1.0	160.0	vB_SauS-E_62
62	vB_SauS-E	1070	0	0.07026	0.0	0.00031	nan	nan	nan	nan	nan	nan	nan	TMHMM2.0	1.0	1070.0	vB_SauS-E_63
63	vB_SauS-E	92	0	0.0139	0.0139	0.60312	nan	TMHMM2.0	1.0	92.0	nan	nan	nan	nan	nan	nan	vB_SauS-E_64
64	vB_SauS-E	103	0	0.0	0.0	0.62682	nan	TMHMM2.0	1.0	103.0	nan	nan	nan	nan	nan	nan	vB_SauS-E_65
65	vB_SauS-E	249	0	3.55116	0.0002	0.3222	nan	nan	nan	nan	nan	nan	nan	TMHMM2.0	1.0	249.0	vB_SauS-E_66
66	vB_SauS-E	106	0	0.00034	0.0	0.07785	nan	nan	nan	nan	nan	nan	nan	TMHMM2.0	1.0	106.0	vB_SauS-E_67
67	vB_SauS-E	108	0	2.65063	1.10552	0.15399	nan	nan	nan	nan	nan	nan	nan	TMHMM2.0	1.0	108.0	vB_SauS-E_68
68	vB_SauS-E	234	0	0.1748	0.00048	0.13808	nan	nan	nan	nan	nan	nan	nan	TMHMM2.0	1.0	234.0	vB_SauS-E_69
69	vB_SauS-E	240	0	0.00044	0.0	0.18757	nan	nan	nan	nan	nan	nan	nan	TMHMM2.0	1.0	240.0	vB_SauS-E_70
70	vB_SauS-E	676	0	0.00209	8e-05	0.00026	nan	nan	nan	nan	nan	nan	nan	TMHMM2.0	1.0	676.0	vB_SauS-E_71
71	vB_SauS-E	445	1	21.54251	5e-05	0.9173	nan	TMHMM2.0	1.0	241.0	TMHMM2.0	242.0	264.0	TMHMM2.0	265.0	445.0	vB_SauS-E_72
72	vB_SauS-E	212	0	0.3019	0.00061	0.32557	nan	nan	nan	nan	nan	nan	nan	TMHMM2.0	1.0	212.0	vB_SauS-E_73
73	vB_SauS-E	159	0	0.01006	0.00014	0.52231	nan	TMHMM2.0	1.0	159.0	nan	nan	nan	nan	nan	nan	vB_SauS-E_74
74	vB_SauS-E	118	0	0.0017	0.00084	0.33831	nan	nan	nan	nan	nan	nan	nan	TMHMM2.0	1.0	118.0	vB_SauS-E_75
75	vB_SauS-E	358	0	0.855279999999998	0.0	0.00672	nan	nan	nan	nan	nan	nan	nan	TMHMM2.0	1.0	358.0	vB_SauS-E_76
76	vB_SauS-E	197	0	0.00141	0.00106	0.21505	nan	nan	nan	nan	nan	nan	nan	TMHMM2.0	1.0	197.0	vB_SauS-E_77
77	vB_SauS-E	644	0	0.02815	0.00074	0.00195	nan	nan	nan	nan	nan	nan	nan	TMHMM2.0	1.0	644.0	vB_SauS-E_78
78	vB_SauS-E	88	0	0.0	0.0	0.46329	nan	nan	nan	nan	nan	nan	nan	TMHMM2.0	1.0	88.0	vB_SauS-E_79
79	vB_SauS-E	343	0	0.0	0.0	0.00638	nan	nan	nan	nan	nan	nan	nan	TMHMM2.0	1.0	343.0	vB_SauS-E_80
80	vB_SauS-E	229	0	0.00098	0.0	0.02586	nan	nan	nan	nan	nan	nan	nan	TMHMM2.0	1.0	229.0	vB_SauS-E_81
81	vB_SauS-E	82	0	0.0	0.0	0.43174	nan	nan	nan	nan	nan	nan	nan	TMHMM2.0	1.0	82.0	vB_SauS-E_82
82	vB_SauS-E	71	0	0.00539	0.00354	0.2861	nan	nan	nan	nan	nan	nan	nan	TMHMM2.0	1.0	71.0	vB_SauS-E_83
83	vB_SauS-E	81	0	0.0	0.0	0.52711	nan	TMHMM2.0	1.0	81.0	nan	nan	nan	nan	nan	nan	vB_SauS-E_84
84	vB_SauS-E	101	0	0.01577	0.00887	0.45301	nan	nan	nan	nan	nan	nan	nan	TMHMM2.0	1.0	101.0	vB_SauS-E_85
85	vB_SauS-E	479	0	0.00038	0.0	0.00446	nan	nan	nan	nan	nan	nan	nan	TMHMM2.0	1.0	479.0	vB_SauS-E_86
86	vB_SauS-E	528	0	0.0202	5e-05	0.01004	nan	nan	nan	nan	nan	nan	nan	TMHMM2.0	1.0	528.0	vB_SauS-E_87
87	vB_SauS-E	437	0	0.00486	0.0	0.00566	nan	nan	nan	nan	nan	nan	nan	TMHMM2.0	1.0	437.0	vB_SauS-E_88
88	vB_SauS-E	151	0	0.00268	0.0	0.43401	nan	nan	nan	nan	nan	nan	nan	TMHMM2.0	1.0	151.0	vB_SauS-E_89
89	vB_SauS-E	454	0	0.01075	0.0	0.00172	nan	nan	nan	nan	nan	nan	nan	TMHMM2.0	1.0	454.0	vB_SauS-E_90
90	vB_SauS-E	118	0	0.01112	0.01112	0.33503	nan	nan	nan	nan	nan	nan	nan	TMHMM2.0	1.0	118.0	vB_SauS-E_91
91	vB_SauS-E	648	0	0.00264	0.00018	0.00098	nan	nan	nan	nan	nan	nan	nan	TMHMM2.0	1.0	648.0	vB_SauS-E_92
92	vB_SauS-E	56	0	0.0	0.0	0.36769	nan	nan	nan	nan	nan	nan	nan	TMHMM2.0	1.0	56.0	vB_SauS-E_93
93	vB_SauS-E	1152	0	0.00038	0.0	1e-05	nan	nan	nan	nan	nan	nan	nan	TMHMM2.0	1.0	1152.0	vB_SauS-E_94
94	vB_SauS-E	173	0	0.00116	0.00064	0.19838	nan	nan	nan	nan	nan	nan	nan	TMHMM2.0	1.0	173.0	vB_SauS-E_95
95	vB_SauS-E	900	0	0.03113	0.0	0.00145	nan	nan	nan	nan	nan	nan	nan	TMHMM2.0	1.0	900.0	vB_SauS-E_96
96	vB_SauS-E	348	0	0.0085799999999999	0.00173	0.04831	nan	nan	nan	nan	nan	nan	nan	TMHMM2.0	1.0	348.0	vB_SauS-E_97
97	vB_SauS-E	234	0	0.00026	0.0	0.16346	nan	nan	nan	nan	nan	nan	nan	TMHMM2.0	1.0	234.0	vB_SauS-E_98
98	vB_SauS-E	173	0	0.53614	0.00132	0.11085	nan	nan	nan	nan	nan	nan	nan	TMHMM2.0	1.0	173.0	vB_SauS-E_99
99	vB_SauS-E	283	0	0.00753	0.00103	0.05159	nan	nan	nan	nan	nan	nan	nan	TMHMM2.0	1.0	283.0	vB_SauS-E_100
100	vB_SauS-E	818	0	0.01481	0.00043	0.00042	nan	nan	nan	nan	nan	nan	nan	TMHMM2.0	1.0	818.0	vB_SauS-E_101
101	vB_SauS-E	297	0	0.21557	0.02232	0.13523	nan	nan	nan	nan	nan	nan	nan	TMHMM2.0	1.0	297.0	vB_SauS-E_102
102	vB_SauS-E	807	0	0.0940699999999998	0.00052	0.00476	nan	nan	nan	nan	nan	nan	nan	TMHMM2.0	1.0	807.0	vB_SauS-E_103
103	vB_SauS-E	279	0	0.00577	0.0	0.15592	nan	nan	nan	nan	nan	nan	nan	TMHMM2.0	1.0	279.0	vB_SauS-E_104
104	vB_SauS-E	289	0	0.00198	0.0	0.03683	nan	nan	nan	nan	nan	nan	nan	TMHMM2.0	1.0	289.0	vB_SauS-E_105
105	vB_SauS-E	997	0	2.23878	0.0	0.01014	nan	nan	nan	nan	nan	nan	nan	TMHMM2.0	1.0	997.0	vB_SauS-E_106
106	vB_SauS-E	152	0	0.0	0.0	0.09154	nan	nan	nan	nan	nan	nan	nan	TMHMM2.0	1.0	152.0	vB_SauS-E_107
107	vB_SauS-E	142	0	0.00343	0.0	0.39777	nan	nan	nan	nan	nan	nan	nan	TMHMM2.0	1.0	142.0	vB_SauS-E_108
108	vB_SauS-E	102	0	0.00019	0.00019	0.50213	nan	TMHMM2.0	1.0	102.0	nan	nan	nan	nan	nan	nan	vB_SauS-E_109
109	vB_SauS-E	152	0	0.01922	0.0	0.5347	nan	TMHMM2.0	1.0	152.0	nan	nan	nan	nan	nan	nan	vB_SauS-E_110
110	vB_SauS-E	45	0	0.0	0.0	0.8492	nan	TMHMM2.0	1.0	45.0	nan	nan	nan	nan	nan	nan	vB_SauS-E_111
111	vB_SauS-E	244	0	0.00036	0.0	0.09728	nan	nan	nan	nan	nan	nan	nan	TMHMM2.0	1.0	244.0	vB_SauS-E_112
112	vB_SauS-E	29	0	0.0	0.0	0.63922	nan	TMHMM2.0	1.0	29.0	nan	nan	nan	nan	nan	nan	vB_SauS-E_113
113	vB_SauS-E	112	0	0.00727	0.00414	0.3619	nan	nan	nan	nan	nan	nan	nan	TMHMM2.0	1.0	112.0	vB_SauS-E_114
114	vB_SauS-E	586	0	10.51999	0.0	0.00883	nan	nan	nan	nan	nan	nan	nan	TMHMM2.0	1.0	586.0	vB_SauS-E_115
115	vB_SauS-E	68	0	0.01195	0.01195	0.73209	nan	TMHMM2.0	1.0	68.0	nan	nan	nan	nan	nan	nan	vB_SauS-E_116
116	vB_SauS-E	278	0	0.0008	0.0	0.05256	nan	nan	nan	nan	nan	nan	nan	TMHMM2.0	1.0	278.0	vB_SauS-E_117
117	vB_SauS-E	206	0	0.00391	0.0	0.15566	nan	nan	nan	nan	nan	nan	nan	TMHMM2.0	1.0	206.0	vB_SauS-E_118
118	vB_SauS-E	291	0	0.02091	0.0	0.02627	nan	nan	nan	nan	nan	nan	nan	TMHMM2.0	1.0	291.0	vB_SauS-E_119
119	vB_SauS-E	402	0	0.0	0.0	0.06558	nan	nan	nan	nan	nan	nan	nan	TMHMM2.0	1.0	402.0	vB_SauS-E_120
120	vB_SauS-E	249	0	0.05538	0.00056	0.00999	nan	nan	nan	nan	nan	nan	nan	TMHMM2.0	1.0	249.0	vB_SauS-E_121
121	vB_SauS-E	77	0	0.0	0.0	0.67444	nan	TMHMM2.0	1.0	77.0	nan	nan	nan	nan	nan	nan	vB_SauS-E_122
122	vB_SauS-E	463	1	20.55618	0.0	0.00173	nan	TMHMM2.0	446.0	463.0	TMHMM2.0	426.0	445.0	TMHMM2.0	1.0	425.0	vB_SauS-E_123
123	vB_SauS-E	319	0	0.0	0.0	0.01075	nan	nan	nan	nan	nan	nan	nan	TMHMM2.0	1.0	319.0	vB_SauS-E_124
124	vB_SauS-E	254	0	0.0002	0.0002	0.0261	nan	nan	nan	nan	nan	nan	nan	TMHMM2.0	1.0	254.0	vB_SauS-E_125
125	vB_SauS-E	233	0	1.13581	1.13581	0.1437	nan	nan	nan	nan	nan	nan	nan	TMHMM2.0	1.0	233.0	vB_SauS-E_126
126	vB_SauS-E	340	0	0.00116	0.00036	0.03296	nan	nan	nan	nan	nan	nan	nan	TMHMM2.0	1.0	340.0	vB_SauS-E_127
127	vB_SauS-E	318	0	0.00231	0.0	0.03569	nan	nan	nan	nan	nan	nan	nan	TMHMM2.0	1.0	318.0	vB_SauS-E_128
128	vB_SauS-E	121	0	0.01449	0.01382	0.23747	nan	nan	nan	nan	nan	nan	nan	TMHMM2.0	1.0	121.0	vB_SauS-E_129
129	vB_SauS-E	115	2	44.12439	22.75484	0.98445	True	TMHMM2.0	82.0	115.0	TMHMM2.0	62.0	81.0	TMHMM2.0	36.0	61.0	vB_SauS-E_130
130	vB_SauS-E	256	1	21.56335	21.56323	0.36776	True	TMHMM2.0	33.0	256.0	TMHMM2.0	10.0	32.0	TMHMM2.0	1.0	9.0	vB_SauS-E_131
131	vB_SauS-E	159	0	0.00263	0.0	0.44457	nan	nan	nan	nan	nan	nan	nan	TMHMM2.0	1.0	159.0	vB_SauS-E_132
132	vB_SauS-E	266	0	0.00346	0.00228	0.05418	nan	nan	nan	nan	nan	nan	nan	TMHMM2.0	1.0	266.0	vB_SauS-E_133
133	vB_SauS-E	494	0	0.01155	0.0	0.0046	nan	nan	nan	nan	nan	nan	nan	TMHMM2.0	1.0	494.0	vB_SauS-E_134
134	vB_SauS-E	65	0	0.00767	0.00767	0.79247	nan	TMHMM2.0	1.0	65.0	nan	nan	nan	nan	nan	nan	vB_SauS-E_135
135	vB_SauS-E	65	0	0.00096	0.00096	0.29364	nan	nan	nan	nan	nan	nan	nan	TMHMM2.0	1.0	65.0	vB_SauS-E_136
136	vB_SauS-E	137	0	0.00107	0.00107	0.08865	nan	nan	nan	nan	nan	nan	nan	TMHMM2.0	1.0	137.0	vB_SauS-E_137
137	vB_SauS-E	98	0	0.00369	0.00301	0.78125	nan	TMHMM2.0	1.0	98.0	nan	nan	nan	nan	nan	nan	vB_SauS-E_138
138	vB_SauS-E	128	2	41.6886	41.4971	0.87246	True	TMHMM2.0	56.0	128.0	TMHMM2.0	33.0	55.0	TMHMM2.0	30.0	32.0	vB_SauS-E_139
139	vB_SauS-E	112	0	2.40615	2.40615	0.49169	nan	nan	nan	nan	nan	nan	nan	TMHMM2.0	1.0	112.0	vB_SauS-E_140
140	vB_SauS-E	110	0	6.40995	0.0	0.45394	nan	nan	nan	nan	nan	nan	nan	TMHMM2.0	1.0	110.0	vB_SauS-E_141
141	vB_SauS-E	71	0	0.00166	0.00086	0.45899	nan	nan	nan	nan	nan	nan	nan	TMHMM2.0	1.0	71.0	vB_SauS-E_142
142	vB_SauS-E	287	0	0.01389	0.00056	0.01206	nan	nan	nan	nan	nan	nan	nan	TMHMM2.0	1.0	287.0	vB_SauS-E_143
143	vB_SauS-E	71	0	0.00539	0.00539	0.75938	nan	TMHMM2.0	1.0	71.0	nan	nan	nan	nan	nan	nan	vB_SauS-E_144
144	vB_SauS-E	62	0	0.00034	0.00034	0.67797	nan	TMHMM2.0	1.0	62.0	nan	nan	nan	nan	nan	nan	vB_SauS-E_145
145	vB_SauS-E	166	2	43.41305	29.20151	0.78317	True	TMHMM2.0	75.0	166.0	TMHMM2.0	52.0	74.0	TMHMM2.0	47.0	51.0	vB_SauS-E_146
146	vB_SauS-E	305	0	0.00327	0.00026	0.02343	nan	nan	nan	nan	nan	nan	nan	TMHMM2.0	1.0	305.0	vB_SauS-E_147
147	vB_SauS-E	252	0	0.14954	0.0014	0.10876	nan	nan	nan	nan	nan	nan	nan	TMHMM2.0	1.0	252.0	vB_SauS-E_148
148	vB_SauS-E	73	0	0.0	0.0	0.64899	nan	TMHMM2.0	1.0	73.0	nan	nan	nan	nan	nan	nan	vB_SauS-E_149
149	vB_SauS-E	71	0	0.01077	0.01077	0.34362	nan	nan	nan	nan	nan	nan	nan	TMHMM2.0	1.0	71.0	vB_SauS-E_150
150	vB_SauS-E	212	0	0.00039	0.00022	0.20337	nan	nan	nan	nan	nan	nan	nan	TMHMM2.0	1.0	212.0	vB_SauS-E_151
151	vB_SauS-E	62	0	0.00608	0.00608	0.11539	nan	nan	nan	nan	nan	nan	nan	TMHMM2.0	1.0	62.0	vB_SauS-E_152
152	vB_SauS-E	141	0	0.04698	0.03902	0.33324	nan	nan	nan	nan	nan	nan	nan	TMHMM2.0	1.0	141.0	vB_SauS-E_153
153	vB_SauS-E	87	2	45.84835	38.66945	0.99885	True	TMHMM2.0	68.0	87.0	TMHMM2.0	45.0	67.0	TMHMM2.0	36.0	44.0	vB_SauS-E_154
154	vB_SauS-E	56	0	0.0	0.0	0.46022	nan	nan	nan	nan	nan	nan	nan	TMHMM2.0	1.0	56.0	vB_SauS-E_155
155	vB_SauS-E	111	0	0.21881	0.21856	0.14953	nan	nan	nan	nan	nan	nan	nan	TMHMM2.0	1.0	111.0	vB_SauS-E_156
156	vB_SauS-E	65	0	0.0	0.0	0.53661	nan	TMHMM2.0	1.0	65.0	nan	nan	nan	nan	nan	nan	vB_SauS-E_157
157	vB_SauS-E	197	0	0.34219	0.00032	0.38985	nan	nan	nan	nan	nan	nan	nan	TMHMM2.0	1.0	197.0	vB_SauS-E_158
158	vB_SauS-E	207	7	147.54995	42.40685	0.01667	True	TMHMM2.0	195.0	207.0	TMHMM2.0	172.0	194.0	TMHMM2.0	169.0	171.0	vB_SauS-E_159
159	vB_SauS-E	57	0	0.0	0.0	0.61472	nan	TMHMM2.0	1.0	57.0	nan	nan	nan	nan	nan	nan	vB_SauS-E_160
160	vB_SauS-E	87	0	0.00055	0.00055	0.35455	nan	nan	nan	nan	nan	nan	nan	TMHMM2.0	1.0	87.0	vB_SauS-E_161
161	vB_SauS-E	679	0	0.581459999999999	0.15286	0.02929	nan	nan	nan	nan	nan	nan	nan	TMHMM2.0	1.0	679.0	vB_SauS-E_162
162	vB_SauS-E	53	0	0.0	0.0	0.16371	nan	nan	nan	nan	nan	nan	nan	TMHMM2.0	1.0	53.0	vB_SauS-E_163
163	vB_SauS-E	61	0	0.0	0.0	0.62554	nan	TMHMM2.0	1.0	61.0	nan	nan	nan	nan	nan	nan	vB_SauS-E_164
164	vB_SauS-E	138	0	10.39389	0.00045	0.23317	nan	nan	nan	nan	nan	nan	nan	TMHMM2.0	1.0	138.0	vB_SauS-E_165
165	vB_SauS-E	114	0	0.19769	0.18325	0.39059	nan	nan	nan	nan	nan	nan	nan	TMHMM2.0	1.0	114.0	vB_SauS-E_166
166	vB_SauS-E	1268	0	0.0172	0.00333	0.00017	nan	nan	nan	nan	nan	nan	nan	TMHMM2.0	1.0	1268.0	vB_SauS-E_167
167	vB_SauS-E	121	0	0.0	0.0	0.10641	nan	nan	nan	nan	nan	nan	nan	TMHMM2.0	1.0	121.0	vB_SauS-E_168
168	vB_SauS-E	252	0	0.00039	0.0	0.19621	nan	nan	nan	nan	nan	nan	nan	TMHMM2.0	1.0	252.0	vB_SauS-E_169
169	vB_SauS-E	74	0	0.0	0.0	0.16743	nan	nan	nan	nan	nan	nan	nan	TMHMM2.0	1.0	74.0	vB_SauS-E_170
170	vB_SauS-E	719	0	0.33082	0.32436	0.01734	nan	nan	nan	nan	nan	nan	nan	TMHMM2.0	1.0	719.0	vB_SauS-E_171
