# Supplementary material for: Lactoferrin Displays Stimulating and Protective Effects on Newly Isolated Phage vB_Sau-E: A New Perspective for Treatment of Staphylococcal Skin Infections
Source: Pharmaceuticals (Basel). 2026 May 22;19(6):808. doi: 10.3390/ph19060808 (PMC13306224; doi:10.3390/ph19060808)
Supplement: Supplementary file 1 [file pharmaceuticals-19-00808-s001.zip › Supplementary File 1/transterm_output.tt]

TransTermHP v2.08 (built on Jan 14 2011)
25 bins; sample size is 20000000
--pval-conf=transterm_hp_v2.09/expterm.dat

--gc=-2.3 --au=-0.9 --gu=1.3 --mm=3.5 --gap=6
--max-len=59 --min-stem=4 --max-loop=13 --min-loop=3
--uwin-length=6 --uwin-require=3 --max-hp-score=-2 --max-tail-score=-2.5
--loop-penalty=1,2,3,4,5,6,7,8,9,10,11
--start-cut=0 --end-cut=25

Genes: 0.695055 %AT, 108190 nt, 803 terms.
Intergenic: 0.719515 %AT, H2T: 26776 nt, 212 terms; T2T: 0 nt, 0 terms; H2H: 0 nt, 0 terms. 

Each terminator entry starts in column 3 and is of the form:
  term #       start - end      +/-  regionconf   hp     tail | notes
Followed by the sequence of the 5' tail, 5' stem, loop, 3' stem, and 3' tail.
Genes are interspersed, and start the first column.


SEQUENCE vB_SauS-E  (length 129312)

vB_SauS-E_1       339 - 464      + | 
vB_SauS-E_2       562 - 1032     + | 
  TERM 1         1101 - 1112     + F    81    -3 -5.86965 | opp_overlap 1101
  AGTGACTTGTCAACA                GTTT TTTA AAAC                 TTTTTTTTACTAGGT
vB_SauS-E_3      1462 - 1563     + | 
vB_SauS-E_4      1577 - 1918     + | 
vB_SauS-E_5      2176 - 2322     + | 
vB_SauS-E_6      2378 - 2524     + | 
vB_SauS-E_7      2607 - 2840     + | 
vB_SauS-E_8      2842 - 2997     + | 
vB_SauS-E_9      3070 - 3384     + | 
vB_SauS-E_10     3481 - 3678     + | 
  TERM 2         3673 - 3693     + F   100  -9.1 -5.86465 | opp_overlap 3675
  TATAAAAGAGTTATA            GATTAGGTT AAT AGCCTAATC            TTTTTTTATGTTGTT
vB_SauS-E_11     3931 - 4338     + | 
  TERM 3         5002 - 5022     + F    89 -11.2 -2.95586 | opp_overlap 5002, overlap 4999 5005
  ATATAATATAAAAAA            GAAGCGGT TTAAT ACCGCTTC            TACTTCTTCAATATG
vB_SauS-E_12     5191 - 5421     + | 
vB_SauS-E_13     5599 - 6222     + | 
vB_SauS-E_14     6372 - 6677     + | 
vB_SauS-E_15     6677 - 7015     + | 
vB_SauS-E_16     7155 - 7505     + | 
vB_SauS-E_17     7537 - 7725     + | 
vB_SauS-E_18     7757 - 7918     + | 
vB_SauS-E_19     7968 - 8195     + | 
vB_SauS-E_20     8261 - 8446     + | 
vB_SauS-E_21     8679 - 8888     + | 
vB_SauS-E_22     9002 - 9415     + | 
vB_SauS-E_23    10559 - 11467    + | 
vB_SauS-E_24    11486 - 11593    + | 
vB_SauS-E_25    11615 - 11911    + | 
vB_SauS-E_26    12018 - 12251    + | 
vB_SauS-E_27    12196 - 12939    + | 
vB_SauS-E_28    12909 - 13082    + | 
vB_SauS-E_29    13076 - 13333    + | 
vB_SauS-E_30    13320 - 14009    + | 
vB_SauS-E_31    14009 - 14215    + | 
vB_SauS-E_32    14218 - 14772    + | 
vB_SauS-E_33    14826 - 14975    + | 
vB_SauS-E_34    14998 - 15492    + | 
vB_SauS-E_35    15627 - 15872    + | 
vB_SauS-E_36    15875 - 16189    + | 
vB_SauS-E_37    16253 - 16546    + | 
vB_SauS-E_38    16559 - 16843    + | 
vB_SauS-E_39    16844 - 17107    + | 
vB_SauS-E_40    17117 - 17368    + | 
vB_SauS-E_41    17509 - 17907    + | 
  TERM 4        17885 - 17895    + F    77  -5.4  -5.1861 | opp_overlap 17858 17874 17885
  AAGATAATTACATAA                 GCAA TTA TTGC                 TTTTTTACTCATAGC
vB_SauS-E_42    17943 - 18578    + | 
vB_SauS-E_43    18589 - 19026    + | 
vB_SauS-E_44    19091 - 19549    + | 
vB_SauS-E_45    19567 - 20298    + | 
vB_SauS-E_46    20672 - 21526    + | 
vB_SauS-E_47    21526 - 22032    + | 
vB_SauS-E_48    22004 - 22774    + | 
vB_SauS-E_49    22758 - 23303    + | 
  TERM 5        23340 - 23365    + F    77  -7.5 -4.11363 | opp_overlap 23340
  ACCATAAATAACAAA         GGGAGTCAAGT ATAA ACCAGACTCCC          TTCTTTACTATTCTT
vB_SauS-E_50    23373 - 23702    + | 
vB_SauS-E_51    23714 - 24967    + | 
vB_SauS-E_52    24960 - 25730    + | 
vB_SauS-E_53    25715 - 25984    + | 
vB_SauS-E_54    26088 - 26294    + | 
vB_SauS-E_55    26311 - 26823    + | 
  TERM 6        26850 - 26867    + F    76    -7 -4.32678 | 
  CTTTATATGTTTATT             CAGCTG TAATAT CAGCTG              TTGTTTCTTTAGCGG
vB_SauS-E_56    27024 - 27476    + | 
vB_SauS-E_57    27580 - 28239    + | 
vB_SauS-E_58    28226 - 28579    + | 
vB_SauS-E_59    28572 - 29597    + | 
vB_SauS-E_60    29831 - 30064    + | 
vB_SauS-E_61    30127 - 31287    + | 
vB_SauS-E_62    31358 - 31840    + | 
vB_SauS-E_63    31865 - 35077    + | 
vB_SauS-E_64    35336 - 35614    + | 
vB_SauS-E_65    35897 - 36208    + | 
vB_SauS-E_66    36217 - 36966    + | 
vB_SauS-E_67    37026 - 37346    + | 
vB_SauS-E_68    37330 - 37656    + | 
vB_SauS-E_69    37669 - 38373    + | 
vB_SauS-E_70    38550 - 39272    + | 
vB_SauS-E_71    39393 - 41423    + | 
vB_SauS-E_72    41439 - 42776    + | 
vB_SauS-E_73    42761 - 43399    + | 
vB_SauS-E_74    43389 - 43868    + | 
vB_SauS-E_75    43868 - 44224    + | 
vB_SauS-E_76    44237 - 45313    + | 
vB_SauS-E_77    45327 - 45920    + | 
vB_SauS-E_78    45904 - 47838    + | 
vB_SauS-E_79    47831 - 48097    + | 
vB_SauS-E_80    48099 - 49130    + | 
  TERM 7        49168 - 49192    + F    91  -7.2 -5.22258 | opp_overlap 49168
  ATGATAAAAGTATAA          CCCTTAACAA ACATG TTGTCAAGGG          TTTTGTTTTAATTTG
vB_SauS-E_81    49200 - 49889    + | 
vB_SauS-E_82    49889 - 50137    + | 
vB_SauS-E_83    50198 - 50413    + | 
vB_SauS-E_84    50423 - 50668    + | 
vB_SauS-E_85    50690 - 50995    + | 
vB_SauS-E_86    50995 - 52434    + | 
vB_SauS-E_87    52427 - 54013    + | 
vB_SauS-E_88    54023 - 55336    + | 
vB_SauS-E_89    55563 - 56018    + | 
  TERM 8        56087 - 56106    + F    86 -10.8 -2.78596 | opp_overlap 56087, overlap 56089
  GTCAAGAAAAAAAAA            GACTAGGA ATTA TCCTAGTC             TATGGTAAAGAGATA
vB_SauS-E_90    56106 - 57470    + | 
vB_SauS-E_91    57476 - 57832    + | 
vB_SauS-E_92    57850 - 59796    + | 
vB_SauS-E_93    59753 - 59923    + | 
vB_SauS-E_94    59975 - 63433    + | 
vB_SauS-E_95    63455 - 63976    + | 
vB_SauS-E_96    64080 - 66782    + | 
vB_SauS-E_97    66793 - 67839    + | 
vB_SauS-E_98    67854 - 68558    + | 
vB_SauS-E_99    68558 - 69079    + | 
vB_SauS-E_100    69079 - 69930    + | 
vB_SauS-E_101    70042 - 72498    + | 
vB_SauS-E_102    72489 - 73382    + | 
vB_SauS-E_103    73388 - 75811    + | 
vB_SauS-E_104    75863 - 76702    + | 
vB_SauS-E_105    76761 - 77630    + | 
vB_SauS-E_106    78086 - 81079    + | 
vB_SauS-E_107    81133 - 81591    + | 
vB_SauS-E_108    81683 - 82111    + | 
vB_SauS-E_109    82200 - 82508    + | 
vB_SauS-E_110    82556 - 83014    + | 
vB_SauS-E_111    83051 - 83188    + | 
  TERM 9        83219 - 83244    + F    95 -11.3 -4.15788 | opp_overlap 83217 83219 83222, overlap 83222
  TTATTTTTAATAACA         TAACCCTTGAT AATG GTCAAGGGTTA          TTTGTTCAAAAAGTT
  TERM 10       83222 - 83241    + F    81  -8.6 -4.20367 | opp_overlap 83219 83217 83222, overlap 83219
  TTTTTAATAACATAA            CCCTTGAT AATG GTCAAGGG             TTATTTGTTCAAAAA
vB_SauS-E_112    83242 - 83976    + | 
vB_SauS-E_113    84084 - 84173    + | 
vB_SauS-E_114    85231 - 85569    + | 
  TERM 11       85599 - 85621    + F   100   -15 -3.49924 | opp_overlap 85579 85597 85599 85611, overlap 85602 85604 85605 85611
  CTATTAAATTTAATA           GGAGTACCTA AAC TAGGTACTCC           TTGTCCTAGTTTAGG
  TERM 12       85605 - 85636    + F    84 -11.1 -2.59094 | gap 1, opp_overlap 85599 85597 85611, overlap 85599 85604 85602 85611
  AATTTAATAGGAGTA      CCTAAACTAGGTAC TCCTT GT-CCTAGTTTAGG      CTCTTAATGTTTGTT
vB_SauS-E_115    85632 - 87392    + | 
vB_SauS-E_116    87415 - 87621    + | 
vB_SauS-E_117    87621 - 88457    + | 
vB_SauS-E_118    88476 - 89096    + | 
vB_SauS-E_119    89096 - 89971    + | 
vB_SauS-E_120    90263 - 91471    + | 
vB_SauS-E_121    91908 - 92657    + | 
vB_SauS-E_122    92667 - 92900    + | 
vB_SauS-E_123    93004 - 94395    + | 
vB_SauS-E_124    94478 - 95437    + | 
vB_SauS-E_125    95451 - 96215    + | 
vB_SauS-E_126    96392 - 97093    + | 
vB_SauS-E_127    97286 - 98308    + | 
  TERM 13       98500 - 98533    + F    79  -9.1 -3.45118 | 
  TCATTGACTTTTACC     TCTTTTCTATGGTTT AAGT ATATCATAGAAAAGA      TTACTTGTCAACTAG
vB_SauS-E_128    98939 - 99895    + | 
vB_SauS-E_129    99936 - 100301   + | 
vB_SauS-E_130   100253 - 100600   + | 
  TERM 14      100720 - 100738   + F    81 -10.3 -2.59534 | opp_overlap 100720, overlap 100719
  AATATAGCAAAAAAA             GGAGAGG TTATC CCTCTCC             ATTAGTATCATTACT
vB_SauS-E_131   100727 - 101497   + | 
vB_SauS-E_132   101540 - 102019   + | 
vB_SauS-E_133   102172 - 102972   + | 
vB_SauS-E_134   102988 - 104472   + | 
vB_SauS-E_135   104527 - 104724   + | 
vB_SauS-E_136   105450 - 105647   + | 
vB_SauS-E_137   105664 - 106077   + | 
vB_SauS-E_138   106059 - 106355   + | 
vB_SauS-E_139   106333 - 106719   + | 
vB_SauS-E_140   107163 - 107501   + | 
vB_SauS-E_141   107502 - 107834   + | 
vB_SauS-E_142   107845 - 108060   + | 
  TERM 15      108060 - 108079   + F   100  -6.5 -5.85737 | opp_overlap 108060
  AGTATTTGAAAATTA            GTGACTT TTAAGT AAGTCAC             TTTTTTTATTACTCT
  TERM 16      108331 - 108350   + F   100  -6.5 -5.85737 | opp_overlap 108331
  AGTATTTGAAAATTA            GTGACTT TTAAGT AAGTCAC             TTTTTTTATTACTCT
vB_SauS-E_143   108610 - 109473   + | 
vB_SauS-E_144   109571 - 109786   + | 
vB_SauS-E_145   110590 - 110778   + | 
vB_SauS-E_146   110859 - 111359   + | 
vB_SauS-E_147   111359 - 112276   + | 
vB_SauS-E_148   112290 - 113048   + | 
  TERM 17      113051 - 113072   + F   100 -11.7 -6.20267 | opp_overlap 113050 113049 113053
  TAACTGGAAATAATG           TACTAGGGA ATTT TCCCTAGTA            TTTTTTTATTTTTAA
vB_SauS-E_149   113150 - 113371   + | 
vB_SauS-E_150   113385 - 113600   + | 
vB_SauS-E_151   113593 - 114231   + | 
vB_SauS-E_152   114245 - 114433   + | 
vB_SauS-E_153   114426 - 114851   + | 
vB_SauS-E_154   114863 - 115126   + | 
vB_SauS-E_155   115140 - 115310   + | 
vB_SauS-E_156   115444 - 115779   + | 
vB_SauS-E_157   115859 - 116056   + | 
vB_SauS-E_158   116056 - 116649   + | 
vB_SauS-E_159   116642 - 117265   + | 
vB_SauS-E_160   117240 - 117413   + | 
vB_SauS-E_161   117427 - 117690   + | 
  TERM 18      117679 - 117701   + F    95  -7.8 -5.49234 | opp_overlap 117682, overlap 117688
  TATGAAACTTATCTA           GAAGAACTGT AAA AAAGTTCTTC           TTTTTTGTTGACTAT
vB_SauS-E_162   117772 - 119811   + | 
vB_SauS-E_163   119811 - 119972   + | 
vB_SauS-E_164   119972 - 120157   + | 
  TERM 19      120223 - 120245   + F   100 -10.7 -5.48213 | 
  AATATCTTTCCTTTT           CCCTATCTA TATTC TAGATAGGG           TTTTTATTTTAGATA
vB_SauS-E_165   120276 - 120692   + | 
vB_SauS-E_166   120667 - 121011   + | 
  TERM 20      121141 - 121153   + F   100  -9.1 -5.65678 | opp_overlap 121141
  ATATCTGTAACTAAA                GGGCA ATT TGCCC                TTTTTTGTGTTTTAT
vB_SauS-E_167   121207 - 125013   + | 
vB_SauS-E_168   125029 - 125394   + | 
  TERM 21      125688 - 125712   + F   100  -8.7 -6.11243 | 
  TACTAAAATATCTTA          CACCTACTT ATTTTTA AAGTAGGTG          TTTTTTTTATTGACT
vB_SauS-E_169   125783 - 126541   + | 
vB_SauS-E_170   126531 - 126755   + | 
  TERM 22      126764 - 126792   + F   100 -11.1 -5.40625 | opp_overlap 126764 126763 126766
  TCAGTAAAGAATAAG        CAGGTAAAGGTTT TGA AAGCCCTTACCTG        TTTTTTATATGCTAT
vB_SauS-E_171   126845 - 129004   + | 
