# Supplementary material for: Lactoferrin Displays Stimulating and Protective Effects on Newly Isolated Phage vB_Sau-E: A New Perspective for Treatment of Staphylococcal Skin Infections
Source: Pharmaceuticals (Basel). 2026 May 22;19(6):808. doi: 10.3390/ph19060808 (PMC13306224; doi:10.3390/ph19060808)
Supplement: Supplementary file 1 [file pharmaceuticals-19-00808-s001.zip › Supplementary File 1/transterm_output.txt]

vB_Sau-E	TERM_1	1101	1112	+	F	81
vB_Sau-E	TERM_2	3673	3693	+	F	100
vB_Sau-E	TERM_3	5002	5022	+	F	89
vB_Sau-E	TERM_4	17885	17895	+	F	77
vB_Sau-E	TERM_5	23340	23365	+	F	77
vB_Sau-E	TERM_6	26850	26867	+	F	76
vB_Sau-E	TERM_7	49168	49192	+	F	91
vB_Sau-E	TERM_8	56087	56106	+	F	86
vB_Sau-E	TERM_9	83219	83244	+	F	95
vB_Sau-E	TERM_10	83222	83241	+	F	81
vB_Sau-E	TERM_11	85599	85621	+	F	100
vB_Sau-E	TERM_12	85605	85636	+	F	84
vB_Sau-E	TERM_13	98500	98533	+	F	79
vB_Sau-E	TERM_14	100720	100738	+	F	81
vB_Sau-E	TERM_15	108060	108079	+	F	100
vB_Sau-E	TERM_16	108331	108350	+	F	100
vB_Sau-E	TERM_17	113051	113072	+	F	100
vB_Sau-E	TERM_18	117679	117701	+	F	95
vB_Sau-E	TERM_19	120223	120245	+	F	100
vB_Sau-E	TERM_20	121141	121153	+	F	100
vB_Sau-E	TERM_21	125688	125712	+	F	100
vB_Sau-E	TERM_22	126764	126792	+	F	100
