# Supplementary material for: Lactoferrin Displays Stimulating and Protective Effects on Newly Isolated Phage vB_Sau-E: A New Perspective for Treatment of Staphylococcal Skin Infections
Source: Pharmaceuticals (Basel). 2026 May 22;19(6):808. doi: 10.3390/ph19060808 (PMC13306224; doi:10.3390/ph19060808)
Supplement: Supplementary file 1 [file pharmaceuticals-19-00808-s001.zip › Supplementary File 1/vB_Sau-E genome sequence.fasta]

>vB_Sau-E
GGTAGACCATAGGGGTATATAGACCCACCCCCCTTGAGTGGCATTTTACCCCTGCCCCCGTATAATATAAAAAAATTATATAATAGGATAAAAATAAAAGAGGGATTTTATTCCCTCTTAGTCTAATCCATTAAATTCGATATCATTCCAAAATTCCCTTTCTTTTTCTTCTACTAAAATTTCTATTTCTTTTCTTACTTTTCTTAATTGATTTCCTACCTCTTGATGTGCTTGCTCTAATACGCTAAGCAGTGTCTCATCATTTCCTTTTCTTTTAATTTGTTAAGTTCATTATATCATACAAACTAAAAGATTGTAAAGCGTTTTGATAAAATAATTTAAACAAATGTTTGTATTAGTTCTTTAATCTCACCAGTAGATAATGACGATAGGTCATAAGCTTCTCTAAGCTCTTCTAAGCTACCATATGGGCTATTACTATATGAAGTAGTATTATTGTTCATCTGTATTGTTCCGCTTCTCTGTGTGCGTCTGTGTAGCTCATCATTGATGTACTGCTCTATGAGGTTATCCGTTGGGTGAGCCTGCTCCTGCAGGGTCTTATGCTTCCTGCATTTGTTGTGCTACAATCTCAACTGCTAAGTTAACAAACTGAACCTTGTCAGTGTCTTGAATATCTAATTCTACAAACTCAAGACACTCACCGATTACGTCTGCCTGCTCGTTTTCGTCCATATCTTCAAAGCCTTCAACGTATGCATTTGCAATGCGTTCCGCTTCAGAGTACTCAAGTTCAATATAAGTATCTTCATGTTGAAACTCTACGTTTAAATAGTCCTGTAGGTCGTTCATTAGCTCATAGTTTAGCAAGTCATAATACTGCTCACCAGTAAAGCCTTCAACGTATTCAGTGATAACATTTTTGATATCCTGCTTATATTGGTCAAAAAATCTAACTACGTCATTTGTATATATTAAACTGCCAATTGCTCTGCTTTGTACGCCATGAGTTGCTACGTCCTTAACTGTGCTTTCTTCATATCCGTTTAAAAATTCTCTGATTGTATTCATAATTATCAATTCCTTTTCTTTTAATTTGTTATACTAAGTATATCATGTGGCTAAGTGACTTGTCAACAGTTTTTTAAAACTTTTTTTTACTAGGTTGGAAGTGGTTTGTCCGCTTCCCTTACATCTATTATATTACTACATCTTACATATGAAGTCAATACCTTTTTTCATATTTTTTAATAATTTCTTTTAATGGTATTTTATAAATGAATAGGGTATGTTTAACTCATTAGCCCATTGTTTCATTTCCTTTATTGATTTATTTGTTATCTTAATATTAACATGTTGTTTCTAGGTTGTCAATAGTTATCTTAAAAAATATTTATATTATCTTGTAGTAGTAAAAACCAGTTTACAAGTTTAGGTGTGATTGTTGCAACTAAACCACCTATAATAAGTAATAGAATGTTATCCGTTTTTTGAGTTGATTTAATTGTTTTGTTTTTCCATTTCGTTAATAGCTTCATCAATACCAGTGAAGCTATTAACGTTGTCCATTATATCTATAAGTTCCTTCTCAGATAAGTTCATGTGTAATGTCTCCTTAGAATAGCATTTGTTCTGCATTAAATTCTAGTGTTTCAATATCCATAATCATTTGTTCAAATTGTTCTTTGTTCATGTGGTTTAAGATAACGTTAGTAAAGTGTTCTGCTTTGTCTTGTGCTAATATAGCCCCCTCGTAAGTGCTATAGTCAATGTTAGATGGTTTACGTTCTGCTTGTGTTAATGTTTCATTGTTTAATAACTGCTGTTCTAAGTGGTTGTATTTATCTAATGCATCATATTCAACAAGCTCTGTCATAACCGCTTCCTCAATTGCTAAAACTAATAATCTTTCAAGTTTAGTGTTTCCGTTTGCCATTTCTTTTACTGTATTTTTCATAATTTATCAATCCCTTTTATTTTTTTTTGTTTGTTGTGTTCCTTACATCTATTATATTACACTATATTAATGATAGTGTCAACACTTTTTTAAAACTTTTTTTAAGTTTTTTTAGTGTTCTCTGTCGTGTTCTTTACTACACTTTATATATTACAGTATAAGCTCATATTTGTAAAGTATTTTAGCAAAGAAATAAGGGAAGTTTTACACTAATGTGAAGCGGTTATATAAGCACAAAAAATAAGGGTGGTTAACCCTTATTTAATAAATATATTAATATTATCTTGTAATCTAATAAACCAGTCTATCAATGTGATTACTGCTGTACCACCTATAATAGTTACAATAGCGTCTGTCTTTTGTGTTGAACGGTATTTCTTGCCGTTATATTTAAATTTAATCATATATATATCAATCCCTTTTTGATTTGTTTTTTAATCCTATGTAATAGGCTTTTGGCTATGACCAATTTATATCTTGTTTTTCTTTCTCTAGTTTTACCAGTTGCATTTGTAAAGAATGTGATTCCTCTTTACTATTGTTGCCATCTTTTATAGCTTGTGTAACCTCTTCAATTTCTCTTTTAACTATTCTAATGTCTCTCATTTTAATACCTACCTTTTCTAATTTGTTTTTGTATTACACCTATTATATTACAGTATCTTAAGTGTAATGTCAAAGATTATTTTTAGTCTTTTTTAACAAATTTTGTTTTCCCGTTTTCAAGTGTTAGTTTCACACATTTATCTGTTGCTGTAATTTCTTTTACACTGCTATTGTAAAGAGCATGACAAGCTTTATTGATATGATAGTATAAGTCATCACATTCATCGATATCTGACCATAGTCTATAATCATTCATTATAGAACCTTGTGTTTTAATTCTGTTGTAAGTGCCTCTAATGTAGTCTAAATATTTCATATTATCTAACCTCCGTGTAGTGTATTACAAGGTCATAGCCTTGTTTTGTTGGTTCGTGGTATGCTCTTGTGATAATAACGTTGTTTTCTTTCTCGAATTTCTCCATTTCATAGCCGTAGTTCTTATACGGCTTACTATTAGTAATTAATGTTTTCATAGTTAATCAATCCTTTTAGTTTATTTGTATTACACCTATTATATTACACTATCTTAATTCTAGTGTCAACTATTATTTTAACTTTTTTTCTTTAATAATTTCTGCATTCTCATTCACTAGGTATAACGTATTATCTAGCTCTATAAATAAGTGTTTGTTCACTACCTTAACATTGATGTTAATTGGTAACCTATTTGAATGTGATACGCTAAAGAATTTCGTTCCTTTAAATAGTTCTAATATTTCATAGCTATCATCAATGTAAGCTAAATATTTAACTTGATAATGTGTAGAGTATTTTAAGTCATTTCTATAGTAGTTATCGCTTTTGTAACCGTCCATGTCTAAAAGTTCTACAAGTATATCTCCAATTTTATTTACGTTCATATCCTATCAATTCCTTTCGGTTTGTTTATTACGCTTATTATATTACAGTATCTTGTATTTAATGTCAATAGGTTATACGAAAGTTTTTCAAAAGAAATGATTTCTTACTATTATATAGAAGAAACTAGAAATTACAGCAAAGAAAATGACATTAAAAAAACATTAAATAAAAACAGTGACATTATAAGAATAAAAGAAAGTAGATTAAAAATAGCCAAAATAAATAATGATATAGAAACAATTAAAAAATTAGAAAAAGAATTACAAGAATTATATAAAAGAGTTATAGATTAGGTTAATAGCCTAATCTTTTTTTATGTTGTTTGAAGCGGTTAATATAAAGGGAAAATAGCGCCTGCTACTTAGGAAAATCATAGATTTATACTTATGATGTTTATAACAGTAAGAGAGCCTTAATCTTATAGGTCTATATTCAACGGTAATACTTTTTAGGTAGTATTTATCCTATAATACTTACTTGCTTATATAATGTAGTTAAATAGGCAATACAAGCATATAAAAAAGCTAGGGTAAAAACAACCCTAGCTACTTAATTTGATTCAAAATATCCTTAACAGCTTCTAATGTTAAATCTGATAACTTAATATTCTTATCACTATTAGTATCAATAATTACAGTATAGTTATCTACATCATACTGTATAACTTTAAGTACTGAATAAGTAACTAACTCGTATTCTGTATGTGTGTGATATTCTATCATTGCGTACCCTATACCTAATTCAGTTAAGATAGGTTCTAATGTTTTTCTTCTCTCCATAAACTCTTTAATAGTATATTGCATACCGTCTTTACTTAAAAATGCAGGCTCGTCATTGTAAATATAAAATAAATTCTCAATAAGTTCTAGTAAATCTTCTTCTGTCCCCTCACAAAGACTTACTGTATAAAGTAATTCATCGTATAATTTATCCTTTGCTTCTTGAATATTCATAATTATCAATTCCTTTTCTTTTAATTTGTTATACTAAGTATATCATAAGTTTTAGGTAATGTAAAGTATTTTATTTTAATCAGTATCTAACTTATCCGCTTCATTAATCCAACCTTAATTTAATCCCTGATACTTACCTTTTATCATACATACCTGTAATAATTACTTGTCTGCAGAAAAGGTCTAAAGCTTTCATATTCAATATATTGTAGTAACAAAACATACTTAGCAACTTGTAACATAACTGTAATATTATTATAATGCTATTGTAACTAAATTCTCATCTAATTCTCATAAACATATGTTATAATCTAAACAACAAGTAATTAGTTGTTAGTAATTTATTACTTATAACTTATTACAGGCGTTACCTTGTTGTAGCGTAGCGTAAAACAACAAGGTATACGCTGTTTTGTTCTTATCTTTTTAAAAAGATAAGTCGTACGGTTAGTACGAAATACAAATATATAAATAAGTAATAACAAATATTTATACATAACTAACAGATAAATATACAAATATTTATACATAACTAACAGATAAATATACAAATTATTAGATTAACTATGTTGAAACGGGCATACTATGCTCAAATTGGTATACAATTATTAGCCAACATTAAACACAACATAATTACTCAGAATATAAATATAATATAAAAAAGAAGCGGTTTAATACCGCTTCTACTTCTTCAATATGATATTATAAATACTGTTTATCTTCTTTAACTAACCTTAATAAAGCATACTCATTCTCAATGACACTATAACCCTATAAGATATCTTGTAATATTAATCTAGTCCCTACAGGTGTTAGTGTACATACTGATGTTCATTAAAGTCAGCCTCTCTATTATTTACCAAATCTTTCTTTAGCAATCTTTTTCATTTGCTCTTTGCGCTCATTACTTACTGGTTTTCTTAATGTAATTAAATCTTCATCCAATACAACTTTAACGAGTACAGGTGTACCATTTTCTAATTGTTCTAATACTTCCACCTTATCAGGGTACTTTTTCATAATATCGGTAATATAAGGTTTCCTACTTGCGTAAATAATCCATTGTCCTTGATTATAGTTCATACTTACTTATTGTTCTTCAAAACTATATCCTCTACTTACAACTTTAGTCATTCTAATACCCTCCTTTATATTTAAGACCCTTAAACTAGGGACGTTATAGTTCTATATTAAACGGTAATCATTTTCTAGTAGTATTTATCCTATAAAATAACTTAATCTTTAGGAGCCTAATAACCTTTAATCTGTACACACTTTAAAAAATTCATATGCTTTTTTAATCTTGCCCGCTTCTTTTCCTTCATTCATTTCTAAACCTTTTTCTAAAAACGCTTCTAAATTTCCATTCCAACAACCTGCAAATACAGTGTCTAAACTAGGAATATAAGTTACCTTACCATTAAAAGTTCCAATATTATCTATAGAGTAAATATTCAGTCCTATAACTCCTGTTATACTTGCTCGGCTTAGATTAGTAAACTTTAAAATAGCATTATCTAAATAAGAAAATCTCAAATAAGCACTACTTAAATCTGTAGCTGATAAAATAGCATAGCTTAAATCAGCGTATCTTAAATCAACATATTTTAAGCTGGCGTGTGTTAAATCCGCATTACTTAAATCAATATGACTTAAAATAGCACCATCCAAATCAACTTCTCTTAAGATAGCCTCTGTTAAGTAAGCATGACTTAAGTCAGCTTTACGGAGAATAGCTCTTCTTAAATCAGCGCCTCTTAGATTAACACTTCTCAACATAGTGTAACTTAAATTTGCTCTAGTCCCTTCTACGCCATCACTGTTCAATCATAATTTATGTTCTTTTAATACTTTATCTAATTCTTCTTGTGTAATTGTTTTCATAATAACCAACTCCTTTAATCTTTATATACTAAGTATAAACCTTAACACACATAAAATCAACACATTTATGTAAGAAATATAAAAAAATATCTACAGCTATTATAACTATAGATATAAAGTTTCATATAGAAGCGGTTATATATAATACTCTACTTACCTAGGAACGTACGAATTTCCTTTAGACGCTTTCTCTCTTTTCTACACTTTGCATCTAAAGCTTCCTCATAATAATCAATAAAGTCATAAATATTACTAAACCCTTTAAAGAGCTGTTTATCATCGATAAGAACCTCTTTTACTACTCTAGTACCTTTGATAAAATACATGCTCCTGCAATACCCATTATTAACTTTAATACAGTAACCTTCACCTAAGTCATAAGTATACCAATCCCCGCTACCAAAGTTACAATGACCTAATATATACTCAAATAACTCACTTACCGTAATATCCATTATTCTAACCTCCCATACTCATACATAACTTTATTTTCATATTCTGTATATAAATACCCTAGTAATGTATAGATATTAGTATATAAACCTTCTAGCTCCTCTAAGTCTTTAATTGTTCCCACCTCAAGCGTATCACTCAAAGGAAATACTATATTATCCGCTTCCTCAAACCTAGCAATGATATGACTGTCTTTATATACAAGAATATAAATAAGGCTATTACCTACTCTACACCTTACTTTATAACCCCTACCTAAGTACATCTCATAATCTGTAATATTCTCCATTATGCCAGTAACTTCTCCATACTTCCTACAAAACTTAGATAATTTTGACATAGTAACCAACTCCTTTTTTACCTTTTAAACTTTTCTTCTAGGGAAAATCTATCTAATTTTACCTAAATGTCAACCATAGAATGCGGGTTCAAGCCTTATTTTTACCTTTGACTACTTTTCCCTAGAGAAAAACCTCTTCTTAAATAGTATTTAATTGTTTATCAAACATAGAGTAAATTTCATTTTGATGTTCTTTGTCTTTTAGGTACTTATCATATTCATATAGTAGTATATCATACATACTTTCTATTAAAGTATCTAAAGTTGAAACATGTACCTTATCATCCTTGTCTAGTACTTTTACTCTATATGTATCTAAACCTTCACAAATAACATCATATACAACAATATGACAAGTAAAAGATTCTTTTTTCATATGAAAACTGTAAATATATCCGTTACTGGCATGCTTACTATAATGAGAATACGTAAACGCTTTTATGCCTAACCTGTTTTCTAATACCTTATTTAATACTTGTAGTTTTTCCATCTATAACCCTCCTTATTTAATCATTTTTAAATTACATACCTAACATACGTATTACTGAAGCGGATATAAGTATACTCATTATAATAAAAACTACAATAGCAAATATAGCTGAGACTATATCCCTATCTTTAATAGATATCACTAAGATAACACCTAAAATAGTAAGTAAGAAAAGTTCTGAAATACCTAGATCAACACATACCAAAATAAAACTTAACATTTATAATCCTCCTTACTTAATCTCACTTAAGCTACATATTTAACACTTTGGTAGATATAAGAATAATAACTATAATAAGAGCTACAATACCTAGTGTAGCAGGAATAATATCCCTATCTTTAATAGAAAAAAGTGTTATAGTAACTAAACAAGCAAGATATATGCCGATAATAAACCAACTTAAAATTAACATCTAAAAACTCCCTTACTTAATATGCCCTAATCTATATACCTAAATACACCTAACAATGTAACAAATTAACTATTAGATAACCTAAACTCAAAACAATAGAAATAGTACCAATACAAATACTCATAAATAATAAACCAAACACACAAGCTGATTCTAAATCACTAACACCATCATAATTATCAAGTACATGCTTATAATACTTCTTACCAAACCTTATACTTAGTACAATACCAATAGTAGCTAAAAATATAGCAACGATACTTATAAATATACTCATAAACTAATCCCCTTTTTTATTGAAGCGGTTTTTATTTCCATTACTTACCTTACAAAAACCGCTTCCTAAATACCAAATAAAGCTAATATAATTGATACCAGTACAACCGTCATAACTGTAAATGATACGATATTAGTCCACTTATCAAACCTATCATATTTAATTGACTGAACCATTTCTACTAGAATAAAGGTATACATAAACAAAACCATTACAGCTACTATTGTAAGTAATATTGTTAGTCCTATCATATTTATCTCTCCTTCCTATCAGACATATGATGTAATACAGAGAGTATAAAAGCAAGTACAAAAGGAATTAAACATGTAATAGGAATTACCTCTTCCCCTATGATTAAATTCCCTACCTACATACCTAAAATTACTCCTGCTAAACAAAATATATAACGTAAAATAAACTCCAATGCTTTACTCAACTTACTTCCTCCTTTATAATTATTCTCAAGTATAACTTAACAAAATACTACTTTAATAACCTTTGTTTAAAGAATCTTACTACGTCTTCACCATAATATACAGATAAAAATACATTATCCCCTGTAACCCTAAAACCACTATCTATACATCTATTTTCGATGTAGTAGTCATTAACTTTTAATGTACTTATATCTCCTAAAACTTCTATTTTATATCCTAACTGATTTAAATGTACATAAATATCTGATAAACTCATAATACAACTCCTCGTTACTAATTCTTTATTGAAGCGGTTATTTAACCCCTCTATATACTAGTACTACACATAATAATACAAGTGCTGTATATATATAAGTATACTGAATATTACTATATACCAAATCACAATACCTTACCATCTTTCCATATAGTAACTAATTCATTATCTACAACAGTACTAACAGACAATAACCATGTATTTTTACCTTCAACATAGTAGTCAATAACTTCATTAATACTACTTCTATACCATACTGAATTTAATACATTGTTACCTTGCTTATACGTAACTACTATACTACTTAACTCAGTAGAAACATCTATAACCGCTTCTACAATAAATTTAGTGTCATTAGGTATGGCAATAGTTCTACTAGTATAAAATACATTATAAAACGATATGTCATCATCAGTTATACCAATAATAAAATGACTATTATTAGAATAGTAATGACCTTTATCTATATCCCCTTTATAATACATATACATTAGTTCTATAAACGAGACTTCTCTTTTAATCTTCATGATAAATCATCTCCTTTAACTTTATATACTTAGTATAAACCATAAGTAATATACTGTCAACACATATGTGTAAAATAACTAAAATTTCTTTATTGTTCGGAAATTACTAAATATATTAAACTTTTACTCTATGGAAAATTAAGTCAATACTACCATAGAAACAAACAATATATATATTAAATAAAGTAAATGTTCAGAATTATAGTATACCAAATCACAATACCTAATACTAAATATACCTTTATACACAGTAAATAATACTTCAGCTTAGTTTAACTATACATTAGAACAGTTTACTGTAGGTTCAGCATAGTTTAATACTACATAAGCATAGTTCACAATAGTTAAAACTATATAAAAATAAATAGTTAGATATCTAATAGTTAGACACCTAACTAAATATACACTATGAAGGTAGGAAGCAAAGAAATTCCCAGGTACCTATTTTCTTTTAATTAATTACTTACTACTTACTACTTACTACTTATTACTTACTACTTACTACTTACTACTTACTACTTACTACTTACTACTTATTACTTACTACTTACTACTTACTACTTACTACTTACTACTTACTACTTATTACTTACTACTTACTACTTACTACTTACTACTTAGTATATATATATATATAGATATACCAGGTACCTATTTTCTTTTAATTAATTACTAGCTATTACTTATCTATCTATCTAGAAGATGTAAAGAAATTACTAAGTAACTGTTTTTACCTAAGTGATAGTGGTAACTATTTTCTTTTAGTTACTTACCTACTACTTAATATCTATTACTTACTATTAGAATATTTATTAATACTTAAGTTACTTAATAATTCTTTCTTTTTATTCATATCTTCAAACTGTTATACAGTATTTATTTACTTATCTATTTAGCTATTACTTATACACTACCTACTGCTTATCTATGTGCTATCAATTATTGTTTTTTTATCTATTACTTATTTCCTTGATATATAGGTATTTATAATATCAGTTGTTTCTTTATGTGTTACTTATCTGATTTCTTTATCTACTTATATATATATTGCTTTCTTTTACCTATTACTTACTTATATAACTTCTACCTACATCAATCTCTATACCTATTTGTTTGTCTGTTTGGTTGTTTACTCTTCTACACTTACCTATATACATGTCTATATCTTTTAATTACTTCTTTACTATCTATATTAGAGTATTTAAATGTTCTTTGTAGGTTACTTAATATATGTTTAAAGGTAGACTTTCTAGCATCAATCTCTATATATTGTATACTATTTTCTTTACAATATTCTCTCTTTTCTATGTCTGATAATTTTGTTTTCTGGTGGTTCATGTATCCACTGACTTCTTGGTAATGTTGAACACCGTGTACTTCTATAACGGTATTATACTTAGGTAAGTAAAAATCAAATCTTTTTTTACCTAATTCTTTAAATTTATATTCTCTAATATACTCTATGTTTGAAATATCTAAATAACTTTGTGTTAATCTTTCTCCGAAGCTAGAGTATTGTTTAGAGCATTGACAGCTATAGTTATCTTTAATTAAATCTGTAATTCTAATATCTTTTTTTCTTTTACAATTAGGGCAAATCGTTTCTATCTTTTTCTTAGTTGTATACTTATATTTAAATAAGTCTTTATACTTAACATACTTATGAATATGTTTCTTATGGTATAACATCTTAGATTGAGGAATAGTACCATATGGTATATAGTTATCAGTTTTATATTTTAGTAAATTTTGTTTATTTACTTTACCATAGACTTCTTCCCTTATGTTATATACATAAAGTTGTGTACCTAAATGAGTGTCTACTACTTTTAGTACTTCGCAATTTTTAATAATATCTCCTTGTTTTATATTATGAACAGTATAAGACTTCTGACCTTGGGTAATAAAGTTGAATTTAACCTTATAGACATTAGCTACTTGGGTAGCTTGGATTTTATTGTTGTAAGTTATTTCTACTCTAGATTCTTTTTTAGTTGGTGTAAGGTATTTAATATAGAGCTTACCTTTCGTGCTATGATACTTAAAGGGCACATAATGGTTTACATTTACCTAATCAATACGAGACTTCTTTTTAGGTAAGGAAGATAAGTCTATATAGCTTATAACACCTTGTTTTGTTTTTGAATAATATATGTCTTGTTCTTTTCAATACTCCATAATAAGTGCTCCTCTTACTCTTTATTGAACTTGTTCTCCTGTGTTATGGTTATATACTCTAGCATTTGGGTTATGTGTTTTACCTTCTTGATATTCTGTACCCCATAATCTTTTACGTTCTTCACTAACGTCTTTATGTTCTCCATTATTCTCAGGTACATAATCTGTATTATCATCTACATCATTCTTTTTTGGTTCTTCTTGTATTGTGGTTTTTACTTGTGTTTCTTCTTGGTTATTGTTTACTTCTTGGTTTTTTACTACCATAATACTTAACACTATAAATACAATTATTGTTAAAATTAATATTTTTTTCATTATTCAAATCTCCTTCTTGGTTTATATACTTATTATAAACACTAGGTGTGTTAATGTCAACACTTAAATATAAAAAAAAGCAAGAGTTTTTCTCTTACTTAAATTATTATATCTGATTTTTAAAGAACTGATAAGCTAGTACAATATTAGTACACTGTTTATTATTCTCTTCATTCATTTCTAAACCTTTTTCTAAGAACGCTTCTAAGTTTCCTCCTCAGCATCCTGCATATACTCTATCATACTTAGGGATATAAGTTACTTTACCATTAAAAGTACCTATATTATCTATGGAGTAAATCTCTAGTCCTATGATATTTTGAATAGATGTTTGAGACAAATCAGTTCCTGTTTAGTAGCATATCATCTCTATATACCTTAACATTAGATACATCATCACTTACTACAAATTCGTATTTACTTGTTTTAGTAGCAGTAATTTTAAAATAAGGTTTAATATCTACCTTTAATTTATACCCATTAATAGTTCTTACTTCTTTTACCCAGTCATATAAATCAATTCTAACAAATCTACAGTAAGCTTCATACTTATCACAAAAATCTTCTAGTGTACTAAAGTCTTGTACATAACCATTCTTTGTAATTTTAGCAGTTAAGTCACCATAAATACATATTGTAGTATAACCTAACACATATTCATTCCTATGATTAAGCAACTCATTTTTAAATGTATGCTTAGCTGTGACAGGTACTTTATTAAGTATACCTTTTAATTTATTTACTTCATCTTGTTTTAATAAGGTACTTGATTTATATGTTACATTATTAATAATGTATTGGTATTTTGTATTAGAATCGTAGATGTATTCATACATATCTTTATACACTACCTTTTTTAAGTACTTATCGTTAACATGTAAGATAATTTTGTCTTCATTACTAGAAGAGTCAATAATTACAGTAGAGACATTATACTCTTTCTTTATGTTTTCAATTACCTCTTCTACTTTAGTTTGAATAATGTGTTCAGTAGGTGTTATATACTTTTCATAGTACTCAGAAGCCATGTCTTTAGTATATTGACTATAGTTAATATCTGCGTCTTCTTTACGTTTTTTTTTGCTTTGCTTAAATCTGGTATAACAATAATTAGTACACTTAGCAATATAATACCTAAACAAATTAAAAATGTAATCACCATACCTACCATTCTCTCTCCTCCTCTATATCTCTTTTTATTGCATATTCAATTAAATCTTCTTTGTCATATGGTATCATATACCAACTACCATAACTATAAATCATTATACCTAGTTCAGTAAGTTCATAGTGTGTTCTATGAGATACGCATAAAAAGTCAGCACCTGACTCACCATCTATAGTATCTAACCAGCAAGTATATGGTAATCTATCCATAACATTAAGTATATGTTTATGTTCGTCTGAATTAAATTTTATCAATTTCTTTCACTCCTTTAAAGAAATCGTAAGCTAATTTAATTTTCTTTGAGACTTCTTTTATTCTATCTTCTTCGTACTCAAGGGTATATTCATTATAATTACTAATAATTCTATCATAATCAGGTAAATAAGTTACATGATTATCAAAATCAAGTACATTACTTATAGTATATATACTTATTCCAAATACGTCAAGAGTATTAGCATAATATAATGTTGTATTAGTTAGGTTTGTACCACCGAAATCTGCACTTTTTAAATTAGCCATACTTAAGTTAGCGTTTTTCATATTAGCCCACCTAGCGTCTGCTTCACTTACATTAGCTTCAGCTAAGCAGGCATTTTCTAAGTTTGCTTTTACTAAATTAGCCCACTCTAAGTTAGTATGATACAACTCAGTATCTCTCATTCTAGCATTTGTAAATCTAGTAGATATACACTCACTGTAACTTAAATCAGAATAACTTAAATCACAATAACTTAGGTTAGCATCACTTAAACTAGACATTACAATAGTTGAATATTGAAGGTCAGCGGAATGAAAGTCAAGATTTCTTAAATCTACACACTGTAAAAAGAGCTTTTCTCCTTCCTTTTCATTTGTAGCTATTCATTGTTCATGCTTTTCTATCAATAAATCTAATTCAGGTTGTGTTATCCTTTTTAAGTCTTGCATTATTCCACGTCCTTTAATACAATTTGCTCTATATTAAATCTATTAAATTCATATACATAAGCTTTTAAATCGTCAATATCAATTTTACTTTTAGGTAAACAAATAACATCATAGTCTGCTTCAATAATTACTTTAGTACTTGTAACTGTTATAATTATTTCTTTATCTTGATTTATATAATCTTCAATTAAATCTTTTAAACACATTATTATCAGTCCTCTAATCTTTTATGAATGTCTTTTAATTCTACATAATACTTATGTGCTGTTTTCTTTACACCTTCTATACTATTTAATAGTAAAGATTTATTTCTTTCAAGTTCAACAATATTTTTGTTAATTATATCTTTTGTCTTAGGGTTTCTTGTTTTAATCATGCTGATATGTGCTTCATGGATACTAATATCTATTCTATCTAATTTAGTAAATAGAGGTGTAACAGTTCTTTTTAGCTTACCTTTAATATACGTATCTATTTGTTCTCTTGCTTCTTTTATACCTTCCCAATTACCATCTTCAGTATCTATAACTGTAATAATAGTTAGATGCTTATCAATAACAATTCTATAATTTTTAAATACATATACTTCATTACCGCCTTTTTGTGTATATTCAAAAGTAGCTTGCATTAAAGCACTAGCAAACCACTGACAAGCACGTTCTTTACTATCGTTACTAACTCTTAAAGTATAACGTTCATACGCATGTTTAGTTAGGTTAATATGCTTACTCTTTATAGGTTTTCGTTGTTCTACAATGTTCATATTTAATCATCCTTATATCTATTTACGTTTACTAAAAAAGCAGTAAGCATCTCTTATTTCCTTAAGTCAGCATCTACTAAATTAGCATTTCTTAAGATAGTATAACTTAAATCTGCTTTAGCTCCTTCTTCACTATTACTATCTAACCATAATTTATGCTCTTCTAAAACTTTATGTAGTTCTTCTTTTGTTATTGTTTTCATTGTTATTCTCCTATACCTTTTATTAATTTGCTTGTACTCCAGCCTCAGCCTTTTCTTGTTGCGAGCGTTGTAACCATTGCTCAAAGCTCTCATTAGCACCTGCATAATTCCATGAGGCTCCTCCGCCTCCACCGCCACTAGCTTTATCTGCCTCAGTTCTGTTTTCTAATTCTGCTTGTGCTTGTTGAGCTTCTCTATACTGATTGTATTTGTCCGCATACTCAGCATTAGATAGTCCATTATGTTCACTTCTGCTTGCTTTTTGCATTTGTTCATTCTGCTGTGCTTGGTTACCTTGTACTTGGTTATCTTGTTGGTTATTTTGAACAGTGTTGTCTTCTTGAATTTGTTTATTTTCTTGTTCTTCTACTTTAGATGAATCATCTTTCTTATTTTCTTTCCTATCTTCTTTATAATCATGTGTTGGTGTATCTTCTTGTGAGTAGTAAGCACAACCTCCTAATAATAGTGTAGTGCTAAAGAATACTCCTGTTAAAATTTTATATAAGTTTTTCATATTTATCAATCTCCTTTTTCTTTGTTAAGTTAATTATACAACTTGTTATTTAGTAAGTCAACATTTATTTTTTCTTTTTTGTCATTTTATTTTGATACTCTTTTAATTGTGTTCTTTGTTCTGGCGTTAGCATGTTATACATCTCCTTTTAAAATTAATTCTAGATACTTAAATAATAAATCTAATGACTCAGTACTTTTTAAACTTTTCATATTAGTAAGTTCTAAACCTTTTTTAGTTCTTACATACACTTTTCTATTTGTAAAGTCTTTTATACTATAATCTACAAGACTAACCGATGTATTTAAGTTATGTTGTGTATTTAGATTATCACTAATCAATTCCAACGTCAAGCGTTTTTGTTTATTTAAATTTTTCATTTTTACTGTCCTCTCTGTAATTTATAATACGTATACATATCTTTACATACTAGTTTAGCAAAATAATTTATCATGTATTGTGCTGTCGTTTTTTTAATTCTATCATAATGAAAGTCAATAATAGGAGTTGCTACACTAAACCTACCTATATAATTACCGTTATCTCTAACTTCAAATACTAATGTATCTTCTTTCCAGTTAATAATCTTAAATGTTTCTGTGGTACTTAATTCTTTTGGAAAAGACCACCACTCTTTGTAAGTTGCTAATATTTCTATAGCATTAGATAGCTGTCTATGAACTTTTTCTTTACACATAAAAAATCACCTCTAACGTTTTGTTACTCTTAGTATAAAGCAACATGTTAAAGGTGTCAACACTTATTTTTGATTTTCTAAATCTTTATTTGATTCTGATATTGTAAACTGTAAACTTTTTGCTAAATGACCGAGTGCAATACGTTCAGGCACTCTTAAACCTACCTTATCAAAATAGGTGTATACTAACCCTTCTTCAACAATTAACATAATAATACCATCTACAACACATAAGTACTTATTTTCTTTTGTAACTAGTTTTACTTCTTTATTTAATAAATTACTTGCTAATTCTTGAATACTAACCAAGATACTATGTGTAATATGGATTAAATTTCTATGTTTTTCTGTAAGCATACTAACCACCCTTTAGAATATAATATTTGTTATGCCTTTATTATATAAATCTTTAGTAAACTTGTCAAGAGCAATACGTGCTACTTTTAATTCTTGCATAAAACTTTCTACTTCACTAGCATTTACATATGTACATGGTATTTTTAATTCCAAGAGTAACTTTTCTGTAGTATACCCTATAATTTCAGGGGTATATTTGTTTACTGATTTTTTAAAAGATGATACTTCATACTTACCTTCATTATCTATGACACAAATATAATATCCTCTACATTCATTCTCATATACTACTTCCATTTAGTAACCTCCTATCAAATATTTTATCATTATATAACTAAGTATAAAAGGTACTAATACTAGAGTAGCCCAAACTAACGTAATAATAACTTGATGAATCAAATAAGGTAATAAACCTTTAACCCACTCCTTACGAACATAATACTTAATAACTATATCAGATATTAAAGAAGTTAATTTCCAGACTTCCCATAAGTACCAAATAAATACACCTACATAAAACAATAAAATAAAACCTAACATGAGTTTATCTACTATATCCATTTATACCACCTACCTATATCCTTGTGTAGCAAGGTCTACAATTTTATGTTGCAAGAACTTGTAATTATCTTTAAATCTTTTTAATTCATCTTTACCAAATGTATGTTTAATTTCTTTCTTAACTGTCCATGTAGTTTTACCTTCTAATACTTTACTTAATACATCTAAACCAATTGGAATTATACGCTCATCAGGTAAAACACCGTTCTTAATACTTACGACCACAATATACAAATTATCTAAATCACTTTTTTTCATCATTTATCATCTCCTTATATTTAAACTATAACATAGCATAAAAAAAGAGTCAAGTATAAACTTGACTCAATCTCTGTTAAATAAATAGTATATAATAGCAAAACATACTAGTATAATTACTACTGTCATAGACTATCATACCTTTACTTTTTATTTAATACTGCTTCAAACCTATATTTATGTACTGGATTATTGTCATTATCCTCTGTGTATACACGAATAAGTTTAAAGTTTACACCTTCTCTAAATTTACTAGTCCTATAATATCTCATATCAATACTGTTATCACTTGTTCTTCCTGGTAAATAGGTAGGTAGTTTTTCCATAAAGTATGCTTTGTTGTCTATTACTTTCTTAAGTGTATAGTCCCCTACATACTCTACATTCTTATCTTTTTTTAGTTTACCGTGATGTGTTAATTGGTCTGTAACTTGTGATTTGGTTTTTTCATGATATAAGTATGAGGATACGTAATAAGTAGATATAGATAAAGCTAACATAACTAAGATAATTACATAAGCAATTATTGCTTTTTTACTCATAGCGCACCATCCTTTACTACTTATAATATAATAACTTAGTCTATAACTTTAATACATTTTAACAGTAAAGGACAATATATCATTCTATTGTCTCCGACAAGTTCTTTTAGTTTAAGAAAATGTTTTAAATAATAGTTAGGATTCTTTAACTCATAATACTTTAGTAGTGCTTCTTCTATACTACTATCAAAGTAGTGCTTATCAACAATTTCTAAATGTGTAATAAGATTATTTGACATTAAACTCAATTTATCTTTAATCTTTACATCACTAATACTTGTACCTACTTTAATGTCATTAATCATATCAGCCTGGGTATAATCTATATCAGTATTTTCTATCTTAATTAGTGGTTGCATAACATGTGCTTTCTCATACACACTCCTAGGAACTTGACCTATTAGGTGGTCAAAAGCAGGGTCTTCAGATATAAAACCAACATCTATACCTATATACTGACCACTTTCTACATGGTCGGAGTTATAATCTTCTGGTATTGTACATAGGTATAAATTGCTTTCATTAATCTCTTTACTAGAAGTATCAAAATCAGGTACTAAGTCTTGTAGAGATTCTTTATTAAATAAACTATTTTCTATTCCTTGTATAGTTAAATTATTATCAATGTTCTTTACATTATACAAGTAATCTACAATTCGTTCTTTGCGCATATGACACCTCTTATTCTACCTCGATAGTATCTTCTAAGGCTTTCTCTTTTAAATCTGATTTTCTTTCAATATTATATAAATCTAAAATATAATATAAACCATTCTTGTGAATGTTATACTTTTTATAGATACTTTGTAAGTCCATATATTGATAATCTTTAATTAAGGCTTGTACTTTATTCTTATCATTAGTAATATGCTTTACACGTTTTGCTACTCTAGATTTCTTATGTTTCTTAGGTACTTTATAGAAGTTTAACACTGTATAAATCAAACCCATACTTACTTTAGCTTCTTTGGCAATATCAGTTACAGGTACACCTTTATTATAACTTGTAACAATATATTCTTCTTTTGGTGTATTGAACTCTTTATTCTTACTTAATGGCGTATAGTTGCTTTTATTTTCTAATAATGCTTTCTCTTCTTCATTTAATGTAATAATCATAATCAATTGCTCCTTTTATTGTTTGTAATAAAAGAATAACACACCCATATGAGTGTGTCAATCATTAACTTTTAATTTTATTAAGTTTATCTTCACTATATAAAGATGTTTCTCCTGAGAGTGCATAGAAATAATTACCGTTACTATCTACTAAAATATCTTTAACCTTAGCTACATCTGATTCTTGATTATCTCTTACATATTCTACAATTGTGTTCTTAGGGAACTTAACTTTTGTAGATTCTACATAATCGTCTTCTAAATAAACATCAAAAGTTAGTAAAGAATTAATAGATACATTGTATAGTACCCAATACCTTTTATAGAACATGGTTTCTTTATCTAAGTCTCTTGACACTTCAGTAAACTTATGTTTTCCAGTACTTAGTCTAAGTAATATATCTCCTTGGTTCTCTTGTTTAACTCTAAGTACATCACCTTTATATAGGTGTGTTATAATATCTACTATATCTGTAAGTGGTTTAACATCTTTTATTGGAATTAAACTAATTTCTTCTGTCATATGTATTACCTCATTATCTATATTGTATAGCCTACTCTATCTAATGTATCTTTTAACTTTCTTCCTTCTTCATCTAAATCTAAGTTTTTATAGAACTCTTCTTGTAGTTGCTCCATTCTTTGAAGAACTTCTTCATGTTTATCTTCAGGAATAAACTCAAGCATAACTTCTGTCATAGCAGTATCTTGTGCTTGTTGTTTAATCATTAGTTCTCTTAGTCCTATGAATGACATACCTTTTAGTTGGTTACCCGTAATTCTATCTTTTGTTTCCATAGCTTTAATCATTAAAGCAGGGTCTAATGTTTCTACAAAGTTTAAACCTTTAGCACCTTTTTGAATAATCATATCTAGTATTTGAATATCATCATATATTGTTTGTACATTCTGTGTAGCCAGTTCAAAAGGTGTATAATTTTCACTATCTAATTCTTTCATAGGGTTTTCTTTTTTCTGTATTTGAGTAGCGCTAACTTTCTTTCTTTTATCAATAAGTTCCCCTAAATCCCATCCATTTTCAATAGCTTCTTTACGTTTACTCTTATATCTTGTAATGGCAGATTTGGATAACTCTAAGTCATACTCTTTACATAGGTCTATAATATCATCATAACTAACATCTTCATCTATAGCATTATCCACTTTAGACCTTAATAGTTTATTATTATATAGTTTGGATAAAATACTTTCTTTATCAGGTACTACCTTTATATCAGATTTTTTATTTCTTAAATTCTTTTTTCTAGCCATTATATATTCCCTTCTTGTCTCAAGTGTCTTTACATATGTGTGAACTAAAATAAGGAGTATGTGTATTCACATAACCTTATCAAATCAACTGTTTTATACTTTACACTATATAATATATCACAATTTCTGCATCTATTTTATTTTCATAAAGGATATTCTAATTTTTTACACTATAGTGTAACTATTTTAAGCAATATAAATCTTTTTTCTAAAACCCTATACCTAAAAGGTATTTTAATGTTTTATAAATATAATTTTAAAATAAGAATAATACCTTTTAAAAATTAACTAACTACTTGAAAAAAATATGTATAAAAAATCCCTTAGATACGTCTATTTATACCTTAGTATACATATCTAAGAGAGTACTATACTATAAGAGAATTGTTAGCTCATCATTACCAACAAGATTAACAATCATTTTATAGTTATTATCACTAACTTTCTCTACTTTACTACTAACAATATCTTTATATCTAACTTTTACATAGGATTGACCACAAGCAATAATTAAGTCTTTATCATCATCTAAAAAGAAAATACCGGTCTCATGTGTATTATATAGACTATAATGATATTTATTCGTATATAACTTAACAGAAAACACACTTCTATTGATTAAATTATTACCCTTGAAGAATGTAAGAACTTTTAGAGTATCTAATTTGTTTAATGTACCTTGGTTACATAATGTACCTATGAATGATTGACCGTCATATTGCTTATCAGTTACTAGTAAGTATACAACATGTGTGTAATCATTTAAAGGGGATACATCTTCGATAGTGTATAATCTAAGTTTTAATTCTTTATTAATAGTAGTATCTTGGTACATAATAGTAGGTTCAATAAAAGTTGATACAATGTCTACTTTCTTTGTTGAAGTTAATTCTGTTCCTTTAGATAATAAATCTGTCATTAATCCAGTATTTTCTAATCTTTTATTTAACTGCTCTGTTTTAACATAACCTAGTCCTGAATCACTTATCATATTATTCATACCTACAATAGCAGGTTTTAAGTTCTCAGTAACTATTACTTTATTCGTAAATTCTATACCATCTTCTACTTGTGATATGTCCTCTAAATAAGGTATTATTGTTACACCGCTAGGGAAATAATCACTATCATAGGACACTCCTAATAGTGTAATATCTTTACTTTGTAGTTTCTTAAATAAAGTACTTATATTTGTTTTTTTAGCTTTTGTTCTTAAATATTTAACCATTATTTACCACCTTTATATATCATTTTCTTTGGTGTTCTTTTCTTATCTAATCTACTATTTTTGCGTATAGATATTCTATGTCTAGTACTAAAAATGTAGATTAAATGTGTACCTCTAAATGTACGTTGTTCACGAATGCTACATTTACCTATTAATTTCTTACCTCTATAAACATAATAAACTCTATCCGTATGTAAAATAGTTTGTGTTAATTTACCTTTTTGCTTCATTACAAGATATTTCTTCTTTATATTCACAGCTTCACTAATTAAGTCTAACGCATATTTCTTTTGTATTTTAATGTCGGTAGCAGTAACATTATCAAACCTTTTAACAAACAAAGGTTTGTATTTAACAACAATACTTTCATCTGATATATCTTTTCTTTTTTTATTAAAAAAAGAAGTACTTCTACCTGATAAGTTACCTGTAGGAGCAAAGTTAACAGGTTGATGTTTATATCCGTTAGATTTAGGTTTAAATGCATCAGGTTTCCTCTTTGCCATATAATACCCTCACTCCGTTCTGTATAACTTTAAAGAAATCATCTTCTAATATCTGCCACCTATTACTATAACCATAGATAACACCTCTAGTAAATATCTTATAAGAGTTCTCTACACCTAAATAATGAATAACTTGGTTAATAATAGCTGACTTTTTCATTCTCATACGTTGTGTTCCTTCTATATAACTGCCTTCATTGTTAGTATTTTTACCGTGCTCCCTATAGTTATATCCAGTTAGGTATGTATTATAATCTCTTAACTGTTTAAGTATAGTCATTAAATGTTGCTTCCATAAAATATTTAGTGTATGATAAGGACTTCTTAGTGGTGAAGGCGTAGCTTCCTTATACTTACCTACTACTGGACTGCCTTTAAAGTTAATATAGCTCATAATACCTACATGATGGTGTTTATACCTTTTTAGTATTTGCTCTACTTTAGGTACATGCTTATCATGACACATCACATAAACATACTTACATACTAGACTATAATAGTATAACTGTTTATTAAGTCTTTGTGTAGAGTCTCGTTCTGTTTTTATCTCTATACCCATAACAGTACCGTTTCTATCAAGAATTAAACAGTCAGTTCTACATTTACCTTGACAAATAGCTTTTTCATTAAATATTCTAATATCTTGTATATTACTTGTTATCTCATCATCTTTAAACATATGTCTCTTAGTTCTAATTAAATCTTTAATGTCCTGCTCATAGAATTTAGTTATCTCAGACATTTATTCTATCCCCTTTAATACGTTGATAATATTGTAATATACTGTCTAAAGGAGTATAGGACTTAATCCATTTAATATTAGATAAACATATAAATACTCCTGTATATTCACCATGTATAACTTTAGTGCCTTCTTTTTGTGTAATAGTTACTCTATCTTTTTCTCTTTCGAAAAACCCTTTACCTACAGCACCTGTAGTTGTATCTGTACCTAAAGGTATAATATTAGCTAAAAAGATAGGAGGTTCATATACCTTTTTATACTTCTTATTATTAGGTAGCATTGACTTAATTGTATTACTTAATATCGTACCACCTCTAATAGTTTTACTTACTGTTTCTATTTTATATTTCTTTTGTGGTACTTCATCATCAACACTATGTATGTTATATACTAATACATACTCAGAAGTTTCATCTTGGACATGTTCTATGTAGTAATAAGGAACACCTCTAAAAGAGTAGACACCTTCACTTACTTTTGTCTTAATAATTTCATTATCAAATTTACCAAAATTTAATTGCAACAAAAATCACCTCATATCTAATATACCATAAATAACAAAGGGAGTCAAGTATAAACCAGACTCCCTTCTTTACTATTCTTTATTTTTTGTTACGAAACTCAATACTAATAATACTAACGCTGTTAACAATACATCTATTACAATAAGCGCAATAATAGCAAAAAGAACTTCTAACCTTGTTGTAATTTTATAAATCGAATCTCCAAAATAAACAACAATACCTAAGAGGATAATACCACATAAATTAGGTAATAACACATTATAGTACTGCCAATTGGGTAGAGGGTTACCTCCTTTTTTTACTAAATCACGCTCACCACGTAACATACCTACAAAGTTCATTGTGGTATTAACAATAATAATGATAAGCAATGTTAAGGCTATAATTGATAGAATGTCCATATTATCTCTCCCTAATCTAAGAATACAGTTTTAATGTCAATGTCTTTATTTTTTTTATTTAAAAATAGTAGTTGTTGTGATGGTTTTGTTCTAGATAAATGTAGTTCTTTAGCATAATTATTATATCCCATAGGACTACTTGCTACAATATGCATTCTATTGTAATCTTCTTGTGTTACTGAGAAGTGGTGTACATGACCTGTAATTAACAAATCAATGTGAGTGTTCTCAATAAATTTAGGAATATGCTTACCTTTACCTTTAAGTCCATCTCCATGGTTTATAATAATATTTAAGTTACATACTGTGTCTTTAATAGTATATACATCTTTTCTATTGTCGATAATCTCAATACCTTCTAATACACCGTTTTCTTTTAACAGCAGTAAAGAATCCAATACAATATAAGCTACACTATCATTGTATACTTTTTGGTTCTTATTACCCTGTAAACGGTCGTGGTTACCTGCTATCATGCCGAAACGTAAATTACCCCCTACATATGGAGATAATTCTGTTAAGAAGTCAATTAATAGTCTAGTTCCTTTTGCTACCTGCTCTGCCATAGTGAACTCAGTATCAAAAGCTTGGTTAACATCTCTCATATTAATATGCTCTATTAAATCACCTACAAAGTATACTGTAACATTACTAATACCACGTTTACTAATATCCTTAATAGTTTCCTGTAGTAGCTGATTTAATCTTCTTTTTAGTACCTCAAAGTTATACTCATTAGTTAAATCTTGAAAAGCGCAACCTACATGGAAGTCCGACAGTAAGATAACCAGCTCTTCTTCTTCCTCAGTAGAAGTATACTTACTTACTTTATGGTCTAGTAACTTATTCCCTTTTAGCTCATTAACCATAGTACGCTTTAATTCATCAAACAAAATAGTAGGGTATGCAGTTTGTCTATTAATCTTTCGTAATTCCCTTAGTCTAGATAGTTCTTTTTCATGTGCTACTACATAAGATGATACTTCTTCATGATAATCATTACCCTCAAATACTTGTTTATCTTCTACATCTCTTAAGTCCTCTAATAACACTTCACCTTTAACTGCTTTATTTTTCAAGTCATTTAAGTATGTGTCTTTCCTAATATTATCTACAATATCTTTTAATTCATTGCGATTTACTCTATCAATACCAAAACTTGCTAATACTTTATTAAATTTAGAGGTAACTACTTTACCTTCATCTTTAAGAAACACACCTACAACAACTGCTTGTAACTCTTCTACTGTTTTATAATTACTCATAAATACTTCCTTCCGTTATTAAATACTTATTCATATTCTCACCTAACACATGGATATGACTATCAATAAATATACTGAATATATTAGAATTTTCATTATAAGATGCTCCGAATGTTTTAGCAACACTATTAACATCATAACCTTTTACATAGAAAGTAAGGATATCACTAGTACCTCTTGTTTGTGAACCTATAACAACAATACCTTTTTCTTTATCCTTAAGGCATTCATATGCTAAAGGTAATTTATACTCAGGTGCTACTTCGTATAGTACATACAAATCATTTACGTTGTAAAACTTGTCAGTCATAGTAGGTAATACTATATCTGCGGGGTAACCTACTAGACCCATTTCTTTTGCCTCCTCATAAGTAGATTTAAAGCTAAACAACTCAGTGTACTTAGAAGCCGTGTCTTTAGTATACTGACTAAAGTTAATGTCTAGGTCTTTATCTTCTAATACTACAAGTTGCTCTAATAAGGATAGGTACTTTAAATCATCACCTACTGTAATAAACTCCTTATTGTCAGGTAAGTTTATATTAGAAACAAAGTATAATTTTGTATCCTTTAATAATTCTTTATACTTTAAGTAATCCTCATTATTGTATATAAAACCTAAAAAAATAACAGAATCATATGTATTATCACTAGCTAAATGTAATGCCGAGTCAAAAGATACTACACTTTCAACGTCGAACATATCTATACCTTCGGATAAATGTTCTGTGTGTGAAGCTACTTCATTTAAAATAAATAACATCAATCCTCAATCCTTTCTAATAAATACCCTACCATTTCCTTATCCTTATCATTATTAGATAACCCATACTCAACAATTTTATACCTATACATATGCACTAGGTCTTTAATAACATTAATAACCATAACGACATTGACCTTACTTACTGATTTATTATCATACGTAACTGCAATATACTTTTCCTTACTTTCCATTAATTTTTTAACTTTCAAATGGTCGTTATCTGAAGTTAAGTATACTGTTTTAATATCCATATAGTACCTCCTTCATTAATTCTTGTTTAACTATAGCATATAAATAAATATAAGTCAATAAAAAAAAAGCCCAACAATTAAGTTGGACTTTAATTTATTATAGCTAATTATGTGGCGATGTCTTAAATTCAGGTACATCTACCTTTTCTGATTCACCAGACTCATTAGAGTATGCTACTTTATAAGTTCCTTTAGGATACGTAGTATCTGCTGTTAAACCACTAATAGAAATAGTTGTTTTACCTGTTTGTTCAGCAGTCTTAGTACCTACTACTTCACCATCTTTATATACTTTTAATGTTTTTTCCATTTATTTTTACCTCCGATTATGCTGTAATATCAGCTGTTGTTTCTTTAGGGTCTACAGTTACATCTGTAGGAGCTTCAGGTACTTTATCTTTAACAACTACAGTTACAGTATCTGTATGATTACCATCATCAGTAGTAACAGTGATTGTAGTTTGACCTTTTGCTTTAGCTTCTACTAAACCTTTACTTGATACACTAGCAATATCATCATGTTCTGAAGTAAATGTATAAGTAGCTTTTGTTGCGTTACTAGGTTCAATCGTAGCTACTAAATTATGTGTTTCTCCTACTTTTAAATCTAAACTTTCAACATCTAAAGTAACAGATACTACTTTAATATCTTTAGTCTTAAACGCAGGTACATCTACTTTTTCTGATTCTCCTGATTCATTAGAGAAAGATACTTTATATGTACCTTGTGGGTAGTCTGTGTTAGCAGTTAAGTTATCAATTGTAATTGATGTTTTACCTGCTTGTTTCTCTTCACTTTTTAATAGCTGGTCATCTTTGTATAAATTTAATTTATCCAAACTAAGCCCTCCTTTATATGTTTATTCAGCTGTAATATCAGCTGTTGTTTCTTTAGCGGTTACTGTTACATTTTTAGGTACTGAAGGTTCTGAAGTATCTCCTTGACCTTCTCCTGAGTCTACTCCTTTAACGTCTTTACGTAGCGGACTAGCAGGAAACTCAGCGCTCACGTCTTCATGAGGTTTCTCATTACTATCTACTACTTTTTAGCATCTTTACTTTCAGCATCAACTAAAGCAAAAACATCCTTCTTGTTATTAGCAAGGAATACATTGTATACTCCAAAGCTGAAACGGTCTTCAACGAATGCTAAAAACGCTTGTATTAATTGTTTACCTTTATCTTTACCTTTAATATTTTCAGTTCTAATAAAAGCATGGTTGTAAGGGTCTTTAACAGTATTAACTACAAAATGAATTTGGTCTCCATCTGTATAAGCAACAGGAGCCTTTTTCATAATTTTAATATTTCCTCTACCATCTGTTTCAATCGGGTATAAGAATAATTCTCCCTTATTATCTACTACTTTGTAGTTATACTGACCGCGGTGTGTACGTGTATAACCATCTTGCTCTACTTGAACTTGTAAATACTTATCTGCTACAGTAGCGGTAGCTTGTTTTAATACTTCATTAATATTTTTCTTAGCCATAATAATTAAGCTCCAATCATTATTTTTTACATTATAACATAGAAAAAACCTCCCTATGTTATTATTTTCATTAATAATATAACAAAAGGAAGGCTTGTTTGTGTTATTCCCATACATTATTTTGTGTATCTATTTTGTTGTCTCTAATGTATCTTCTACTGTTTTGTTCGTGGTAAGCATTTATTTTAAATTTAACATAATCTTTAAGTTCTGTAAGCTCCTTAACTACTTCTGAACGCTCTACCTCTAACCTATTAGCTACAGTTGAAACAATAAATGCGTTGTCTTCTTTATCTGTATTAATAAGGAGTTCTTTTAGCAGTTCACTTTGTACTTCAGTAAATTGTGTGTCATCAAAGACATAATTAAGTAATTCATTTTCTTCTAATCCCACATTTAACTCCTGTGTTAAGGACTCTACTGTATAATCTGTTTTACCTACAAGTTCAGTACGTTTATATTTATTGTTCTTCTTAATATAACTGTTCTGTACTCGTAGTGTTAGTTTCGTTTTAATATACCCTGGAAAATCTACTTTACTTTGTATATCATACTCCTTAACTAACTTAATAAACTGCTCATCTATGTATTCCCGTAACTCTTGTTTTTCAAAGTCATGACTCATACCTCTAGAGTACCTATGAAATAATGACCATCTAAGGTTTTTATATCTCTTTAAAAGCATGTCTAAGTCTCTACCAAAGTCAGTAGGAATACCATCTAAGTCTATAATATATCTATTCCCATTATTAACTTTCTTCATAAGGATGTTCTCCCTCAAATACAATCTTAATCCTGTGTACATCATTTGATACATAGATATCAGAATAATGTATTGTTTTAGGTATTTTAACTTCAGAACCATTATAACGTACTAAAGAGTAACCCCCTGCCCACCTTGACTCTACATGCTCAATATACATAACTGTAGAATCAGTGTAAGGAAAGCCTGCTTCTTCTACAATAATAGCTTCCTTAGTATCTCTAGCTTTTTTAAAACGTTCTGCTATTTCAATATAAGGTAAGGGCAATACGTCATTTGTATTAGCCCTGCCTAATGCTTCTTTAACACTATTAATATTTCTATCTATTAGATTATTCATTTACATCTTCCTTAGTCTCTTTATTAGTAGAGCTAAGCTCTTCGTAGTAATCTTGTAATGCTTTAAACTCTTCTAGTTGGGTAATGTCTACTTTTGTATTGCTTAAAGGTACATACTTATTAGGGAAGTTTTCATGATAAACTCTATTAAATAATTCTAAATATAGTTCATGATTATCCATTAATGTTGGTACCCAGTCTTTATCGTACTTTTTAATTTCTTCACCATTTAACGTAACATAATTACGCCATGTACCCTTTGTAATTAAACCACGTTCAACAGCTTCTTTATAGATAGTATGATAAGGGTCAACACCATTTAATTGAACAGTGTCTTCACCAGAACCTACTTCATAACCTGATAGTAAATCAACTTCCGCTTTTTGTCCAGGTCTAGATAACTTAGATTTCTTAGTTTCAATACGCATAACATGACCTTTATACGTAGGTTTACCTGTCATAGCATCATTCTGTTTTAATTCCGATTCTTTACCTTTAGATACTTTAATACGTAAACTAGCACCATGTTCAAAAGCTCTTCCTCCTGTAGACTTAATAGGGTCATCATAAGGGTTACTCATGTTTAAGTTATCACGTGCTTGGTTAATAACAATTAAGCCTGTATTTGTGTCATTAAGTTTAGGTGAAATAGCATTAACTACTTTTTGTGTACTTGTCGCTTTCGTTCCAAGTTTTTTATGGTCTACTCCTGCATCAATTTCATCTTGTGTACGTGTAGCTCCTAGGGAATCCCAAATAAATAAAATAGGTACACCTGGAGCTTTTTCATTGAAAGTGTCAATCCAGTATTCTAATTCTTTACCTACAGTTTCTACTGATAATTCAGTCACATTTTTAAGTCTACCTTCACCTGATTGTACTGAGAACAATTTAGATACATCTACACCTAATTGTTCCATACGTTGATTATCCGCTGTTCCTTCAATGTCAATCCAAACTGTAATAACTCCTAATTGTGTTGCTACTCTAGATAAGTGTACTGCAAAAGTGGATTTCATTATCTTCAATAGAGTTCGTTACTTCTCTACCAGTTCTCTTATGAACTTCTATATGTTTCCATATACGCTGAGACTATATCATCAACCCTGTAGGTTGCCTTCCGTTTCGTTCCACTTGGAACTACATAATAGTCGTTGAACCTTACTCTTTTACAAGTCTTGGATGCTGATTAGCATAGTTTAATAACCTTAGCCTCCCAGCAATTAGAAAGGTTTGCTATAATCATTACTGATTAAAGGGGCAAATATTGTCTACCCGAGCCAGTTAATCCGTACACTTCTGTTAATCTACCTAAAGGAATACCTCCACCTAAAATTCTATCATATTGTGGAATCATAGTAGGAATGATATTCTTAATATCTGCTCTATTACTATCTGATAGTAAAGTTAAACCTAATTCTTTACCTAAGTCAATAGTATTTAAATTTGTAGTATCTACTTCTTTACCTTTTTTTGCTCTAACCATTATATCATCCTTTTATATGAAATTTAAATAAAAGAGTGCTGTAATAGCACTCTATAAAGTTATTATAAATCTAAACCTGCTAATACATCATCTACACTCTTAGGTTGATTTTGTTTAGGTGGTTCTGGTGTTGATTCATTTGTGTTGAATGGGATTTGAGAATCGTCAATGTTATTAGCATCAAAGTTCTCAAATGGATTACTTTGTTCTTGTTGTGTTGGTTGCTGTGGTGCTTGTTGCACAGGTGTTCCTTGACCAAACTGTGTATTTTGTTGTGGGGGAACTTGTGGTGTTAGTTGTTGTACATTATCAAAGTTTGGTTGTGTGTTATTTTGTCCACCTAAATTACTAGGTAATTGTTGCTCTACACTTTGTTGCGTAGGAGCTTGTGTTTGCTCTTGTGTTGATGGTTCTTCACCTAATGTGTTTGTTTCTCTATTGAATTTAAAATTATCATGAGAAACTTCTGTGTTATTAACATTGTTAATCAACCAGTTTACAAAGTTAGGATTATTTTCCTCTGTTGGTGTAGCTAACTTATCTAAATCAGATAACTGCTGTTCCCAACCTTGAGGTAAGGCACCTAATTTTACTGTAGGATAAACAGTTACATTCCATGATTTTTCACCTTTTTTAGCTTTAGCAATATTAATAGGGAATGCTTCATCGGCTGAAATAAAGCTGTGTGTAGCAGTAGGTGATGGTGATAACATTCTATCTTTTAGTCGGTCAATCAATTGAGACAGACCCGTATTAGATAGCTCCATAGGTTGAATAATAACATTACCTTGTTCATCTGTGTTAGGAACTAATTGACCATTTTGATTAAAGTATTCAATAACATGAATATATGCTCGTCGTGCAGGTTTATTAGGAAAGTTACTAAATTGTACATCTTGCTTTAACCATGTATTTACATAAGGGTCTACAACAGATGAGTTAACTTTCTCGGGTAAAGTAAGCATAGAGAACTTTTGTGCCCCGTCTTTTTTAACATAGTTAATACCTAATGTTCTAAATTCCTTAAAGAACTCATTAGAACCTGCTACAGGCGGTAGTACACGTACAAGTGCAGACTCTTTATTAATTTGATTATTGTTAACGTCCTTAATCTTTCCTAATCGCAAAACCGGATTCTTTGGTTTGTACGTCTCTACCTCATTGTCAAAACCACTTGATTGTAGCTTTTCTGATTGCTGATTAATAAATTGATTAAAATCCATAATATCTTTTCTCCTTTTATTTTAAAAATTACTTAATTAGTATAACATGTTTTCTTTTGTTTGTCAATACCTAATGTGTAAATGGGTTAGTAACACCACCATTTTTATTTGTTTGTCTTAGTTCCGCACTAATCTGTACTAACATAGTTGTACGTGTTTCAAAAGCTTTTACGATATAATGTAATTGTTTTTCTCTATAATTCCATGCTTCTACAACCTTTGCTTGCTGTTGATATTCATCAGAAAGAAATACAGCAGACTCTACTTGGTCTTTTGTAGGTTTCTTTCCCTGTTGTTCGTACTGAGCTCTAATTTGTAGATTAAGTTGAGCTCCTATTTTTTCTAACTTACGTTGCTCTGCTTCGGTATAATTACTCACACGTTCTTTTAATGAAGCCCACCATGCAAATTTAGACGACTGTTGGTACATTTCGTCTTGAATTGTATATTCACTAAGTTTTAGTTCATCATGGATATTAAAAGTCTGAGTGTTTCCATTGTTATCTTTTAAGGTTAACTCATTGAAATCTAATGTATCTAAATGTATCTCCATAATACCCTCCTCTATTTTACTGTACTATATAACTTTAAAACTGTCAATATTATTTTTAATATATTCCGTTTTTTGTTTGTATTTCTCCTCAGTTAGTTTATCTGATTCATAGTAGTCTTTGATTTGTTGTAAGGCTAATTTATACTTAATATATCCTTTATACGAATTAAATTGCTTTATTAACTCTTCGTTGTATTCTACCATATCATTATATGTTAATCCTATCTCTATATCTGCATCTATAGGATACTGTCTTAACTCACCATTAATTTTTATTTTTAAGAAATCATAAGGAAGGTTCTCCATTACATGGACAATAACTTTAGCCATAATATTAACTTCTTCAGGAGGTGAGTCTACTACAATACTATCATGAACAGTAGCTACTAACTTCGATTTCATATTCTTATTTTGAATAAAGTCGTCAATATAAGTAATAGCCATGTTAGTAAGGTAACCACCTGTACCTTGAATAATCGTGTTAAAGGACTGTCTAAGACCCTCATTTTTAATCTTTTTATCTCTAGATTGTGCTGAGTGTATATATCTTCTGTGTCCATTCATTGTTTCTACATATCCATGTTTTTGAACAAACTCATGAGTTTCATCTATAGACTTCTTAATAGCAGGTTTATTAGAATAAAACTTATTAAATATTTCAGTAGCTTCATCAACTGTCATATTATTTTTACCTGCAAACGAAAATTCCGATTCACCATAAATTAAACCAAAGGCTACAGCTTTACTGGCTTGTCTTTCTTCTGCTGTTACGTCCTTCATACTTTTACCATACATAATACTTGCCGTATTTTTATGAATATCTTGTCCTGTTAAAAACATCTCTAACATTTCTTTATCACCTGTATATAGTGCCGTAATACGCATCTCTAAGGCACTATAGTCGGCTTGTAAAATTACACCATCTTTAAATCTAGAGATAAAAGAACGTTTAATAGGGTGGTGATAATCAAACTTATTTATATCAGATGTATGAGCAGGTAATTGTTGCATATTAATGTTTGAACTACTTAATCGACCTGATGCAGTTCCTGTACTATTATAGTTACCATGTAAATTATGTGTATTCTTATTTACTCTTTTAGGTAATTTCTTAGTAAAAGAATTTCTTTTAGTTTGCAAAGAGGCATAATAAATAAGTAAGTCTAGTAGCTTTTTATTATCTTCATTCTCAACCAAAGATAATGCCATCTTTATAGACTTAGTATCTGTTTTGTAGTCTTTCCATGATAACTCATCTTCTTTAGTACCATTACTGAAAGGTTTATCCTTAACTGTCTCTTTACTATAAGGTAACTGTATACCTAAAATGCTATATAATACTTCACCTTTATGGTCTCCTGAGCTTGGTTTGAACTTCCAACCTTCATCTTTAAATTTAGCTCTATACTCATGTATTTCTTTGTCTCTATCAGATGGTTTCTTCTCATGTTCTGCTAGGGCTAGTTGGTATAAATTATACCTAGTTTCTTCAAATTCTTGGATAGCCCAATGCTCTCTAATTTCTTGGTGGGTTTTTTCCATCTCATTAATATAAAATTCATCATTTTTATGCATGTATTCTAAGTCACAATGTAAACCATTTGATTGTATTCTAGCTAATGTTCTAATTAATCTAGGGTAACTTATTGACATTAAGTCCAATGCTTTAGGTCTATTTTGTTCTTTTAACTTTTCAATAACATCACAGTATATTCTTCTACAGACATCGGTGTCACCACTGGCATAAGGATGCATAAGCTCTAATGGAATCCAATCATAATTAAAGTCACCTCCATCTACCTCATTAATAACTTTAGTATTGTCCTTATACGTGTTAATTAAATTAATAGATGTATCTAATACATAATCTTTAGCTTTGTTAGATAAACTCATATACTCGGGTGATGATTCGGCTACTTCTTTAAATTCAGAATCCATAAGCATATTCTTTGTAATAACCTCAGGTGTTAGTTTTAACTCTAAGTATCTTTTTTGCTCTTCTGTGATACCATAATACTTATCTTCATCTGTTAGTTCTATATCAATGTTATCGAGTTTATTTTTCAACCAAGTATCATACTCATTTGATTTTATGTTATATTCTTTCTTAGCAACTTTTTTATTTTCTTTTTTAATATCTTTTAGTTTATCTGATAAGAATCTTAGTAGCTTCAATACATACCACTCTTTAAAATCTTCAAGAGGTTTGTCATATCCTCCTACATCTGTTACTTCGTAAGCAAGGTCTGATAATCTTAGAGACTCTGCTTGTTCTTGTGTTACAGCTAAATACCAACCTACCTTAGTGTCTTGATTATTTTCAAAGTTTGTGAAACCTTGCGTTGCCATAAGGAAATTTATATCATAAGTAGCATTATGTAGTACCTTAATGTCTTCTTTGCTAGCTACCCATTCTTTTAATAAGGAAAGAATTTTATCAATATCTTGTTGTCCATTCTCCCAAGTAAAGTCTGATTTATATAAAGGTATTGTAACACCTTGACCATTTTTCCAACTCATTGATAATACTAAGGGTTTACTTCCTTCTCTATCAGGACTAAGTGAGTTAGTTTCTAAATCCCATGCGGTAATGTCTACACCGTCATGATTATCATTCTTTACTTCTTTATTAAATATTTCTCTTACACGCTCAATACTTGTAACAAGTTCATACTTAACTTCTTTAGGTTTAAATACGTCTTCACCTTGTTCTACAAACTTACCTAATAACTTAAGGTCAGCTACTACATGACGCTCACTATTCTTATTAACGTTTGTGTACTCTATGCTATAAGTAGGTAATACCCAAACATCATGTTTTTTATCTTCACTAGTAATAGTTACTTTATTAGGTACACCTCTAACTTTACCGATAGCTGATACATTTAATAAATATTTAACCCCTAGCTTACCTAAAGGAATAATAATATCGTACTTATTGTTTATGATTATTTGACTCATTCTTTCATAGTAAGGTTTAACTTCAGATAACTTAACGTCTTGGTACTTAATTGTTTTACCATAGTTATTCTTAATAGGTGTAGGTACTTTAGGATATAAAAAATCAATGTCATAATCCTTTGTGCTCCTATCTCTATTAATACCAGAAATATTAGACAATAGTTGTTTTAGTACTCTACCATTAGGTGTATTTAATAGTACATTCTTAACACTACCATCATTACTAACTGAAAAGTGTTCCTCTCTGATATAGTCATATAAAATTAAAACTTTCATGTTATTACCAATCCCTTCTTTAACTTAAATACAGTATAGCATATCTAATCATAGTAGTCAATAAAAAAAAGAGGAACTTAATCCTGCTACTAAAAACATACTTAAATGTATATTTAGAAAGTTTCTCCATTCAACGAGGTTGATTGTATTAACAATCAGGTCTAAAAACCTCTCCCAGAGCGTTAATTCCGATATAGCCTACCATATTTGTTTAGACTTTAAGTAAGATACTAGTTCTCAGTAACTTCTCTTTTTCTTTTATACTAGTATTGTATATTCTTTTGCTTGTTTTAAGTTAATACTTGCGTTTATATCTCTATCTTCTATCATATCACAATTATCACATTCGTAAATTCTTTTATTTAAAGGCATTTTTTGTCTATTTCCACATTGATTGCATATTTGACTTGAAGGGTAAAATCTATCTACTTGTCTTAGTTCTATATCATATTGATAACATTTCCATTTGAGCCATTCAATAATGTAGCCTAATCCTATTTGTTGGAAACTATTAGACAATCTCTTATTTTTCATCATACCTTTAATATTTAAATTTTCAATTGTGATAGATTGTGGGTTTTCCTTTACTATTTCTAGTATTTTCTTTTGTTTAATATCCTTCTTAATGTAAGTTATCTAAATCTTTCATTTTCATATTTAATCATCTCCTTATATTTAAACTATAACATAGCATAAAAAAAAGAGTCAAGTTTATACTTGACTCAATCTCTGTTAAATAAATAGTATATAATAGCAATACATATACTACCAACTAAATACATGAATAATAGATACTAAATCTTATGCTATATAAAATATTTAACTGTTTTCTTCCTCTTTGTTTAATACATCTATAACTTTATCTAATTCAGACAAAGGTTTAAACTTTAGTGCCTTTCTATTAGGTAAAGTGAAGTATGTTTTATTTAGTCCATCCCATGCTTTTTTACCCTTACGCTCTACTACTTCTATTTGAAAGTACTTATGATTCTTTACCTTATCGTAATCTTCAAGTAGTAATTCAGAAATAGCTTTTGTTTCTGCTTCTAGTATCTCTTCTACGTCTTGGATATAGTACCCTGTACTCTCAGATATCTTTCTTGCTATATCTCTTCTATTTGCTGTACTCACAAAATCACCTAAATCTTAATCTTTCTTTGTCTTTTTAATTCAGTAAGTAGGTCTTCTATTATTTCATAATCTTTATTTTCTTTACTAGCAAGAATATAGATATACATTTTCCACACGGACAAAGAAACCCTTAATTTGTCTGCAAAGTCAAGCGTATACCTAGGTTTTAGTTTATAAGCTTCTTTATCATACGTGTAGTACTTACCTTGTTTAGCGTCTATAGAACTAATACGAGGGAATGATAGATGAACCTCGTCTACATTCGTTTTAACATCGTATAAACTTCTAATAATATCGTAAGGATTGACGTAAGGAAATACAACTGAAATATCAATAATGACTTTTGTTCCCATGAAACTCAAAGCTATATTATCCATCTCTTTGTTACTAAACTTACTACGCATTCTATATACAACTGATGATTTAGGGTGAGCTGATAAATCTTTAAGCACATAGTAAGGAATTACTGAATCGGTATAGTATGTTACTTGTCCACCGTGCTTGCATATTTTTTCAATCAACTTATCATTGTTATACTTCTCATTAAATAGCATGTAATGTTTATCATCTCTTAGTATATACCTAGTTGATTTATTAGCTAAGTTGTCCATATCTTTTTCTATCTCATCTTCATTTAAAGTTGTAACTTTAATAGCTTTAGATAATTCATCTTTGTTTTTTACATGTATATTAAAATATCTATCACTATTATATATAGTTAATGTTTTATTTTTTGCGATAACTATTCATCCTTTCATGAAAAAACCTACTACCTTTTACTAATATAAGTATAGCATAAGTAGTAGGTAATTACAAATTAAAGTAAATCTAATTCCATTAAGTTTTTAGGTGTTACTCGGTCTTCGAACTTCTTAGCAAGTTCCCCATCTTTATATCCAATAAGTACAGGTGTACTCATAATGTCAAATAACTTGACCGCTTTTTCTCTATCTACATCTTTATCATCTAAGTTAATAACATAAACAGGTTTAGTAATATCTCCTTCTGCTTCGAAAAGAGGAATCACACTTTTTAAAATTTCACATTTAGCACACTCATCTTGTGTAACCATGACAATAACATCCTGTTTTTGTCTGATTGTTGTATTTAACTCTAATAAACTATTCACTTTTTCCATTTTCTGTATCATCCTTTTCTAGTGTGTCAATAATATCTTTAAATGTTTCAATATCAGCTACATGTGTTAACTGCATCATACCATCAGCTTTAAATAACTTCAATGTACCTTCGTATATAAGAATGTATACATATGTATTATAAATAAACTCTAGCTGAAATTTACTTGATTTACTATCTGCTTTAGTATCATCTTCCCTATTAAACATCTTAATAGGGTCTTGTACATTACTTACTTGTGAGAAAATATCATTTGATTTGAATATATCTTCAGTTCTACTTAGTAATCCAAACGCTTCTTTTTTATTCATTTAGTCACCTCTTTAGGCTTCACAATTAATACAAATTTTAGATAAATTGAATTGTTGTGATGCATTTGTACCATGTTGATAATACAATGACTTAATACCATTAGACCATGCAAAGAGATAAAGTTCATTTAACTCCTCTGCTGTAACATGTTTAGGGTTAATCATAATGTTTATAGATTGTCCTTGGTCAATATATTTTTGTCTTGTAGAAGCTTGGTCTAATATATTATATTGATTAATTTCACCATATGTTTTAAATACTTCCTTTTCATAATCACTTAAGAAAGTTAGGTGTTGAACGGAACCATCATTATCCCTGATACTCTCAATAACTTTTTTATTGTCCTTTCCTTTTTCTTTTAATAGTCTTTTAAGGTAAGGATTAATCATAGTTTTCTTTACTTTAGCAGTGTCTACAACGTAATAATTGCTCATAAAAGGTTCAATTGATTTAGAAACTTGACCTAGGATAAATGAGCTCGAAGTCGTAGGAGCTACCGCCATCAAACATGAATTTCTTCTACCATAACCTTTTAAAATAGAAGGCTCTCCATAAAGTTTAGCTAACTGCTCACTAGCTTTATAAGTTTTTTCTTTTAATAATTTAAATATCTCTTCATTAATTTGACTAGCTTTAATACTTTCAAAAGGTATGAGTTTTGATTGTAAGTATGAATGGTAACCTAAACCTTGTGTTCAATAGTGGTCGTTAATCACTACCAGTTCTCTTATGAACTTCTATATGTTTCCATATAGAGCAGACTATATCATCTTCCTTAATAAGGAAGGCTATCTTTTCCATTTAATAGATTTACTTTAAGTTAGTCTCACTTAAATACTCACCACTTGGCTGTACTCTACTCACCTTAGCTTTCGATAGTCGTTCGGCATTTCTAATCATCTATATAATAATAATAATTTTTATATTTTTTATTTTTTATTCTATTTGTAACTGTTGCGTTTACAACGCCTAAATCCCTTGCACACTCACTAACACTAATATACTTTTTTCCTTCTGCGTATACAGGTTTCCTATTAGGTTGTGATTTAGCATTTCTTAATTTGGATTTTTCTGACTTAGGTACTCCTTTTTGAGGATTAACCCAACCACTGTTTTTGAGTTTATCATAAGACTTTTTCATTTTTTCTATGGATTCCTCTTTATGCTTTTTACCATAAAAAGGGTTTTTACTTCCTGTTCTGCTTTTAGCATTTTTAGAGAGTTTTTTTCTTGTTTCTTTTGTATGTTTTTTACCATAGAATGGGTTACCTGAACCTGTAGAGTTTTTACTCATTTTTAATCTTGTTTTTTTAGTTATTAAATACTTACCTCTACCATCTATAGTTAAATTATAGCCATTTTCATAAGTTTTTAATTCCTTTATGATATTAGCTTCTATCTCAAACCTCTCTTCTTCACTCACAGTTTCACACAGTTTTATAAAATTAAAAGAACATTCTCCATATAAATTAAAATCTTTTTGTAGTACCTTATTGTCATGGTAGTTACCTCTTAAACTTCTCATATGTGACTTATATCTTTTTTCATAGTCTACAGTAGAACCTATATAAATTTTATTATTGACTTTATTTTGTATCATATAAATATAACTCATTTGGATACTCACCTCCAAATAAAAATTATATTATTAATATAAATGATTATTTTAGCACAGGATTGTCCTCATCATTACTTGGTAGGATTTTCCCTGTTTAGATAGCTTCTTCAATACTCATTACTGAGTAAGGGTGCAGTAGTTTACACCTATTCCTAAGGCTCTATTCTCAACAGAAAAGTTATAAGCTCTCTCCATAAATTTAAATGCTTCTTGCTTATCTTTTTCATCTGAGTCTCTTAGATATTCTAAGTCTCTAATAAACTCAGACATAACAGCATCTAAAAAGTAAACAAGTGTCTCTACAGCATCCGTGTGTTTCCACTCATCATACTTAACAAGGTTCATACTAGATAGGTCACATACAAATGACCAATCTTCTTTATTAGGTAACATGATTTCACTACATTGACCTGTTAAAATACCATTAAACATTCCCATATGTCTCTTAGGTTCTGTGAAACAGAAAGTATCCATTGTTTCTTCAATTTCTTCAATTCCTGTTACTTTTATGAATTGAGAGCATTCTCTGTTAGGTTCTTTTGTTTCCCATGTAAGCCTATTACATTCAAGACCCAATTGATTTAATTTATATAAAGAATTACCACTTATTAATATTCTATATAGCTCTTTTATCTTAAATTCTTTATATTCTCCAGTACCATCATTAGCTGGCATCATAGAAGTTCCTTCTTTTTTACCTAGAGTTACTTTACTATCTACTCCTAATGTTTGCAACATTAATTGTACATCTTTTAAAAACTCTTTGTTAATTGAACCTGCTTGAATAGACTGAGAACCATTATTATTTGTTACTGTACCATCTGCATCTAAGAAACCTGCTAACCATTTTAATCTACTATCAATAGTGTACTCGTTCATTGGAACAAAATATTTATCTTCTAATTTTTTAGTAAGACCTACATGTCTATCCTGTTCTTTACTTTCTGACCATTTGTCTATAGATTTAAAATAATCAATAAGTTTTTGCTTTTCACCGTACAAATAGATAACTTGGTTTTTACCATTTAGTGTACCATCACCAGTAAAGAAACCATTATCATAAGCAAAATTTAGTTCTTTTTGACCTTCGATAATAGGTAAATCAAATTTAATTAATTTATCTCCTACTTTAAGGTCTTTAGCTCTAACTTCTTTGTATTTATTTTTTCTTGCTCTTTTACCTGATTTAGTTGTTTCTAATACATAATATTTATGATAAGGTGTAGAGTCTAATTCAAAACCACTATTAGTTTTTACTTTTAACATTTCTTGGTTTTCTCCAGTTTGTTTAACTGTTACTTCAGACCATTCTTCACCATTCCATACATTAACTTTTTGGTCTTTAAGTTTACCTATTTCTTTATATCCTTCATCAGTCAATATCTTAGTGTATGGTGCAACACACAAATTTGAGTTATTAATAGTCAATCCTTTGTCTTTATATACATCTACTGTATTACTATTTGCATTATCATGAAAGAAGATATAGGGGTATCCTATTTGTGTTCTTCTTGTTAATACTTTAGCCCATGTTTTTCTTTTTTCTTTGTCCCCATTAATCATGTCTAATAACCAATCATCAGTAACTGTTACCGCATGTGTTAAGTTTTGAATTGGATTACCTTCGGTACCAATCTCTAAAAACTCGTCAATATCTTTGTGTTCTATAGGTAGATAAGGGCTAAATCTTCCTCTTCTTTGGCTACCCTGACTTATCGTATCTGTCATTTGCTCAAATAGCTTCATAAAATGAACGGAACCACTTGTCAGTCCATTATCAGTGATTTCTGAGCCTCTAGGTCTGATGTTACCGAAGTAACCACTTGTACCACCACCGTATTTACTCATCATACCTACTTCACTAGCAGTATTAAGTATCGATGGTATAGTATCATCTATCCAACTACCAAAACAACTAATACTAAATCCTCTATCTTTCCCAAAATTAGACCATATAGGACTGGATAAGGAATAATAACCTTTACTCATATAATCATAAAACTTGTCAGAAAACCCATCAATACCTAAAATATCTTCAGCGTAATCTGCAATATCTTTAATTCTTTGTTCTGGTGTTTCACCATCACTTAAATAACCACGTTCTAGAAAAACTCTAGAATCATTATTTAACCATTCAAAATTACTCATCTATATACACTGCCTTTATATCATTTTTAGTCTTAAAATAGCGTTTACTTTATCTTTAGTAACTCGTTTACCAGTATTTTCAAAATCAGATTCCGTTGAAAAAATAGTATCTTCCGTTACAGAATTACTAAATTTTGTATAGTTTACAGAACGTTTAGATAAAAAGTCCGTTAACTTAGTACTAATAACTTCATCATCAAACCATGACACTTCACTTAGTAACTCTTCATCAACATCAAAAAGTTTAGTATACCCAACAGCTACTAGAGAGTTATTAAGCCTATTTTTAATAAATTCTTGTACTACTTTCTTAGGTAAGAACTCTAGTTCCCCATCTTCATACATCCAATCAAGTAACCGTGTTTCTGATTCATAAGATTTTTTACAGGCTGTGTAAACTGCATCTTCCATTTCTTTGTTGAACCACTCAGGTCTTTCTTCTCTAAGAATATTAATGATTTCTGTTCCAAATAATCCATGGATTTGCTCTTCTTTAGATGTAGCTTCAATAGCATTTGATAAACCTCTAAATAAGTTTTTATATTTATTAAAACTCATCATAATTAAAAATTGACTAAATAAAGATACATGTTCAATAAATATAGAAAATAATAAAACAGATAGTACGTAATCTCTATCATCCTCACTCTTACTTAGTTTTACATGCATCGCTAACTCATCAACACGTTCTTTAAGAGCAGGAATATCGTCAATTGTTTTAAACTCCTCATTCAAACCTAAAATCTCTAATAAATGTGAATAAGCGTCGGCATGACGTGCTTCACTCTCACTAAAAGTTGCACCCACAGCTCCAGTTTCCCATTTAGGCATTCTATGATATAGGTCACCCCAGAAAGTCTTTACTGCTACTTCTACTTGGGCAATTGCTAGCATAGCTTTTTTAATGGTCATTTGCTCATTGTATTTAACGTTATTCTTATAGTCTTGAATATCTGATGTATAGTTAAACTCAGTGTGTACCCAGTAACTTTGGCGTATAGCATCTTTATATTCTAATAATTCAGGGTATTCATAGGGTTTTAATTCTTTTCTTGGTTTGAATAAGTCTCTTTTACGCTCTCTTTTCTTTTTATCCCTATATAAAATAAAAGCTTTAGCAGTATCTTTATACATACTACTAAATAAAACTTCTTCTACTATATCTTGTATTAATTCTACAGTAATGATAGTGTCTTGTTCTTCTAGTAAAGAGTCTACGTCATCTACAAGAGAATCAATAACATCTTCAATATATTCTTCTGTTTCTGAGTTGGCTCTTAAAATAGCATTAGTAACTTTACTTAAATCATAATCTACAACGGAACCATCACGTTTTTTTATTTGTGTAATCAACTAGTATCCCTTCCTCATATACCATCAAGTAAATCATCAATCAACTTATCTTCTTTTTTACTAACTTTAGATATTTTAGACTTGACAACTCTATATGGTTTAATCTCTTTTTTGTTGTAGCAAGATATAATATAAGAAGGTGTTAAGTTAGTCAACCCATCTATCGTAGTTATAAGAACATCATAAAAATGTTTATCTTTTCTAACATTTTCTACAATAAAATCCGTTCTCATAATAGGGTATTCTTCATCTCTTAACTTAACATATACATCTTCTATATAAGGTAATGCTACATATGACTGTGCTCTATTTCTTGTAAATATTAAACAAGGAGTTTTATTAACTTGCAAACTATCTCCTATAACTTGTTCCCACCATGTATGAGGTTCTTTATTATTAAGTAGAACATTATCCATAATCCAATTTTCTCTATGTTTACACTCTACAACTAATGGAAAATTAGACTCTAAAGGTGCTACAATGTCACCGACAGCATTATTGTTAGCTCCCCATGATGCACCTCCTGATTGTGGAGACCTACTAAAAGGATAACCCCACCAATCAGAAAGTTCTTTGGCAATCTTTCTTTCGAATACATCACCTTTTTTTTTACTATTTGTCATGTTTCTTCAACTGCACTACTTTTTCATTATCTTCTTTTGCTTTATGCTCTTCTTGTTTTTTTCTTACTTCTTCTTGTTTTTTTCTTACTTCTTCTTGTTTTTTTCTTACTTCTTCTTGTTTTTCCTCTAAATACTTTTCACGTTTTTCTTTTAATTTAAGTTGCGCCTTCTCTACTTGCTCAGTAGTTACATCTAGGTTATCTTCCATAACAATCATTAACAAATCAATAGCATTAAAAGCATCATTAAAGGCAGATGCATACTCTTGAACTGTAACGGCATTAATTGCTCGTGCAATTCTAGTAGCCTCATCTAATGATACACTACGTGCTCCAATACGATGTAATTGCTTAGCAGTGTCCTCAGTTAATTCCTTGCCTTCTACTGTTCCTTGTGTAATAGCTTCTAACCACATGTCCATATCTTTTTGTGAAATACCTTTTGTATGTGTACTAATATTTTTTTCCATTATTCTCCATCCTTTTCTTTTGATTCTTCAATTGCTTCCTCAATATATTTTAATACGTCATCGTTAACTAACTCAGCTTTGTATAAAGCATCAATTAGAATGTTTAAGTTTAACTCTGTATTTTGCTCTAGGTCAACCATTTGTTTATTAACACCTAACAATAAGTTAGTAATAGCTTTCATAACATCTGTTAAAGTTGCTGTTTGTTCTTTACCTAACTCTTCTAATTGGTGCATACGCTGTTCATTACCTACACGTAATGCTGTAACATACTCATCTACAAAATGTAGAATATCTTTCTCTTCCAAAATAACACTTCCTTTATTTTTATATATGTATTGTAACATACTATACATTATAATGCAAGATTAAAGTTTTAACTTTTGTTGTAACTTATAACTTTGAATACTTTCAGGTGTAACTAAAAATCTATTGTGTTTCAAAGTACTAAAAGCTTTTTCCATACCCATATCATTAGCATCTTCATTACCATGTGGTACTAAATACACTACATTGAAATGTGAGATAAGCTTATTAGCTAAATTAATACTAAAGTCTGTAGCGTCTGTGTCTAACATAATATATATAGGTGTTTCTTTAGGAATACTTGAAATGAGGTTATTAACTTGTATCTTTGAAACTTGTTTACCAAACGTAGCTATACCGTACTTATCAAATGTAAGGGCGTCAAAAACACCCTCAGTTATAACAACAAACTTTTGTTTACTAGCTATATTTAAATTAAATATAACATCGCTTTTACCATACTCATTAGGTTTAGAAGGTGCATTTATAGATTTAATATATGGATTTGTTTCAATACTTCTTGTATTCCAGTATATATACTTACCTTCATTGTCATAAGTAAAAAATATAACACTATTTCTAAGTACTATTTTCTTTTTCTCATTATTAATACCATAAGAATAGCAATAACCATTTATAATATACCCTATACTATAGTCTAGGATTTGCTGTAGTGTAATACCTCTATTCTTGAGATATCTTAAATACGGTACTACTTCTTTATTATTTAAGTTATCTTTAATCAATTTAAACCCTATAGGTAGTTCAGGTGCTTTTGATTTTATACTACTATTATCTTTTGCATATCCATTAAGCCTTAGTAATAATTTCTCACTTTCAGTTAAATCTGTGTTATATATTTCTAATGTTGGTGAGAATTGTATATCAATATTCTTTGTTTCTAATAACTCAAAAGCTTGTCTACCTGTAATACTATAATAAGATTTCATAAAAGTAATAGGGTTACCATGTTCTCCACACTTCTTACAATGATACATACCATTAGTAGAGTCTAAAGACTGCTTAACATAAAACTTGTATTTCTGTTCCCCACAAAAAGGACAACAATATCGTAATTCTCCTACAGTATTCTCTTTGGGTGTTCCAATCTCTTGACTTAAAAAGTCTTCAAACCTCATTTTCAGTCACTTCCTATATAGAAACAATTTTCTTCATTAATAGTAACATATTATAGATTTGACTTAAATCACTATAAGTATCATCTACCAGTGTTGTACTGTACTTGAGTACTTCATTTAATTGATAATCCTCTGATTTCTTACTAAAGGTGTTAATCTCTTCAATTGTTTTATCTTTCAAGTACTCTTTTGTACTGATTGTTTTTAGTGTTTGGAAAATAACACCTAAGTCACTAAATCCTTGCTTTACATCTTTACTTGTGAAGGGTTCATCTATAGTAGGTAAACCGTACAACTTAGCTTTCTCAATAATTTTCTCATTATCTTCTTTTATTTTTTCGTTATACCATAATCCTAATTTACATTTAACAGTTTCACATTTATATAAGGTTTGGTGAGTTAACCCATAAGACACAGGTAAGCTAGAGCGTAATCTCTTTAGTTCAATATATCCAAAGTCATTACTAGCTTTATACTCGTATGCATTACTTAAAGGGTACCAGTCTACTAAAGTAGAAACAGGAATATTATCTATATGTAACTTTGCATTGTTTGTATAATTTACTGTTAAAGATGCAAACTGGTTATCTTTAATCTTTAGTTTCATTATTTAATTCCTTTCTTAGTGTAGCTACACCGTTTTCTTTTACTACCGTAATTGTATTCTCAAATAAAGGTGCTAAACTCTTATTATGAGTAATAACAAAAATAGTACCTACTGTTTTTAGTCTATCTTTTAGTAGTTTAACTACGTTCTCACAACCAATAGTGTCTAGACCATCAAAGCATTCATCGTAAAGGGCTATATTTGTAGATATATCTTCTTTACTCATAATTAAGTCTTGGATAGCAAAACTAATAGCTAGGTCAATACGTTTTTGCTCTCCTGCTGAATTAGATTTGTAAGACTCTCCTCCATTGTTATTCTTAACAATAACATCGAACTTATCTTTAAGTTCTCCCTTAGCATTTTCTACTTGTGTTTGAAATTCAATTTCGATATCCGAACCCGCTAATATTTGTAAATACTCATTAGCTTTATCATTTAAGAACGGTGTAATAAAGTCTAATATTACAGAACGTAATCCTTTATTACTAAATGCATCTACAGCTTGTTTATATTTTGTTTTCTTACTCTCTAATTGTACTATATTTTCCTTACGTTTGTCAATAGTATTGTCAATATCTTTTAGTTCTTTATTGTGTAATTCTTCATTAGGTTCTTCTATATAAGAGTAATCATTTAATATTGGTTCTTTTAAATTAGCTTTAGTGTTTTCTAATTGGCTAATTTTATCATATACTTCTTGCTGTTCTCTGTATTGCCGTTGAATATCATCATCATGTTTTTTCTTTTCTATATCTTCTTGCTGTATAAATTGTTGTAATTCTTTAGATTTAGCTAGTAGCTCTTCTTTCTTATTAATTATAGTCTGCTCATTATGTTCGTACTGAGATATTTTAGCTTGTTTTTCTTTAATTTGTAATTCTAAGTTTTCTTTTTCTTTTATTTTGTGTGTATTATCTATAGGAGAACCACAAACAGGACAATGGTCATTTGTATCTAGTTTATTAATAGATTGTTTTAATTGATTAATTATATTTAGAGTTGTATTCTTATTTGTTGTTTCTTGACTCAATAATGGCAATAATTTATCATTAATATTTGTGTTAATCTTTTCAATACCTTGGTTAGCTTTTGTATAATTTTCACTAAATACAAATTCAAAGTCTTCAACTTTAGGAATACTACCTTTACATACACTAATCTGATTGTCTAAATCTTTTAATTTATTCTCGTACTCTTGTTTCTTTTGATTAAACTGTTCCTCTTCTTGCTTCTTACGCTCTAATAAGTTATTATATTTATTTACTTCATTATTATATTGTTCTTGTTTTAGGTTTCTTTTATATTCTAGTTTTTCTATTTCTTGTTGTTCTTTACTTTGTTTCTCCTCTACTTCTTTAACTTTTTCTTTAGCTACTTCTTGGGCTTGCTTATAAATATCAGTCTTAGTAATAGATTCTAGTATTTCTTTTTTACCTTTGTCGGTAGCTTGTGAAAACATAGGAATGTCTCCTTGACCATATATAATAGCATTTACATATGTATTAAAAGGAATACCAAATAACTCTTGTATTTGAGTATCCGTAACATCATTTGTAGAGCCTGTTATCTCTTTGTTATTACAGAACAGCTTAACCTTGTTCTTGTGTTCCTTGTGTTTACGATATCTTTCGATTAAATACTCGTCTTTACCTATGTTGAAAGAAAGCTTAACGTAGGTGTCTTTCTTCTTATACTTATTAACAACATCATCTGCCTTTAAACCTTTCTCAGTCTTTCCGAACAGTGCATATGTGATAGAGGATATCATGCTTGTTTTACTTGTTCCATTACTTTCAAAACTATCATTTGTTTTATTAATACCTTCAATAAGTACAAGACCTTGCTTATCCAGATTTAGCTTGATATGCTCAATAGCTAAAAAGTTATTCATCTCTACATAATTAAACTTAACCATTTGTACCACCTTCTTTTAACAATTTAAAGAAACATTGATGTGAACCATAATCTAGAATATAACAATCTTCTTGTTCAATAACCCTCGTATAATAATGAGCATAATTAGCTTCCTCTAATACTTTGTTAATAAGGTACATCGCATCATCAATATTTTTAACATTACATACATCATATGTTCTTTTATTATGTAAGAACTGTAAAATAGGTTTAGATTTATATATACTTGGTTTAATATTCTTTATAATAATATCTATCATACTACAGCACCGCCTTTAAACACTCTAGAATCTCATCTTTTGCTTCTGGATAGTATTTGTCTGCATAACTAGAAGTAATCGTTATAGGGCTGTCAGACACGTCAGCGTCGACTCTCTTTTCTACCGTGTATTCTTTCTTCATTTGTACTTGTACATTAGATTCATCTTCTGTTTTATCTAATTCAATTACTTTAGCTTGTTCTGGAGTACCAATAAACCTAATAAAGTGACCTTGGTTTACTAAATCATTCATGTTATCTGGTACATTGTCACCTTGTACTGTAATAAACTTTCTAGTATCTAATGAAATGAACGTTGATGTTAGCTTGTCTGTGTCTATTAAGTGTACGCCATTAGCTTCTTGTTCATCTGAAAAGGATTGTTGCATTAGAGAACCACCATACATATGATTAGGGTTATTGTTTAAATATTGTCTTCTATGATAGTGACCAAGAAGAATAAAATCATATTGTTCTGGTAATAGGTCTTGGTAACCAAATGCACCTTCTAATCTATGGGAGCCTTTACCTGTTAAACTATTCTCTACGCCTAAATGTGCTACTAGTATATTTACTTTATCTTTTTGGTAAGATTTTTTAATATACTCCTTAATTTCTTCTGTTTCATCTCCATAAGCACACATAGTTAATTGTACTTTACTAGAAAGTGAGTCACTACGTAAATCTTTAGTTACTTCCACATTAGGTAATGTTTCAAAGATATCAATACTAGATTCCGTATATAAAGAATTAGACACAGCATCATGATTTCCTCTAACCATATATACTTTAACATCTTGATTCTTAGCAAAGGTTTCAAATACCTTATTATATACTCTAGTATCTACCGCATTTCTCTTATGGAATAAATCTCCCCCAAATATAACTTTAGCTTTATTTTCTCTAGCTAAATCAAATACTTTTTGTAGTGTCTCAATTTGTTCTTTAAATCTATCATTACCGTATTCTTCATCAGGTTTACTATAATTCGTAAACATATGAAAATGGCTATCTGTAAAAAATATAAATTTCATTAGTGTCCTCCTTTAGTACGTTATGATAAAAGTATAACCCTTAACAAACATGTTGTCAAGGGTTTTGTTTTAATTTGTATTATTTAGTAATCTATCTTGTGCCATACTGAAGTATTCTTCTGATAATTCACAACCAATAAAATTCCTATTTAACTTTTTACATGCGACACCTGTTGTTCCGCTTCCCATGAAGCAGTCTAGAACAATGTCTCCTTCATTAGTTAAGCGCTCTAACAACCATTCCATAGCATATAAAGGTTTCTGTGTTAGGTGTCCTTTGCCCTGCTTTTCACTTCTAGGTGTTACACTTGTTTTAATACAAGGTCTTTCATATTTTTCATCTAAACGGTTAAAAGTCCATTTAGCTCCTTTTTTAACAAAATAAAGAGCAAATTCAGTATCAAAAATAAATCGTCTATCCCTATTACGAGGCATAGGATTAGATTTTTCCATACGTATAACATCTTTAAATTCACAGCCTAATGCTTCCATAGTATCAATAATAGGTGTAAATTGTCTCATATCACAAAACACAACGATATTACCACCTTTTTTAACTTTTGGTATAGCTTTATTAATCCATAAAGTAGCTTCAAAATTTTTACCCCATTCCCCAAAATCAATACCAGCTCTACCTATAGTTGTGAACCTGTTCTCTTTTGCAATATTGTATGGTGGGTCTGTGATAATAGCATCTACACTACTATCTTCAATTGTATCTAATAACTCTAAGCAATCCCCCTGTAATAATTTTATCATTATTTTACTTCCTCTTCACTAATTTCTATAACATCATGATTAGCAAACTCCTGTAATTTAAACATATGATTGTCATTAATCTCATTTAGTAGCTTACTTGAATAAAAATGTATCAATTCACATACCTCATCTGTGTAAGGCTCTCCTCTTAATATATCTTCAAGGATATCCATTGCTTCTTCCGTATCTACCTTTACGTGTCTTAAAAATTCAGTCTTATCTTGTAGTTCCTGTATTGTCATTTTCATTGTTTAGTATCTCCTTATGTTTTTCTATTCTTTCACTGGCTAAATTATAGTATTCTTCGTCTAATTCAAAACCAAAATATAATTTATAATAAGTTGTTCGTTATTATCATTTAAAATAACTTTTCCAAATCTATGCTCTTTATTTTTTCTCCAGTTGGTTTTATAATTAATTAAATAAGGAGGGTCGGTTACTATTAAGTCTATACTATTGTCAGGTATTTTCTTCATACCTTCTAAACAATCTTCGTTATATATTTTATTTAATTCTAATTCCATATTAATATCCTACTTTCTTAAGTGTTTAATTTTATTGTTTGTTAATTCTAACTCTATAATACTTCTTTTAGGCTTAATATTAAACAATTTACAACCATACTTATCTATTACGTAATTATCCAATGTATTAAATATATCGGTTGAGACATCCTCTAACTCCTTTTCAGAGTACTTTGTGTTTATAGTCTCTATAAATCCGTGCTTATTAATGACTTTAAAGTTTTTTAATTTTACTTTTGCTTCATTTAAGTTCAAATCTTACCACATCTTTATTGTTTATAATAAAAGTATAAGCCTTAACAAATACATTGTCAAGGCTTTTTCTCAATTTTTTAACTTATATTCAATTGCTTTAATTACTTCTTGATGTGTATTGCAAGGTATAGCAGGTACTTTATTAGACATAACGTTGTACTTATATCCTGTTGTATTATTCCTTGCTATAGAGTCTAGTAATGTAACACATACATTAGTTCCTTTTAATTGGAAGGTTCTTAATCCTGTATTTGTATAATCCCATTCTGCTTTATTACGTGTAAATGTTCTACGTACTTTTTTATAAAGCTTAGTAAAGTCATCCATTAAAAACTCAGCCCTCCAAAAGAATTATTAATAGCTTCAGCTTTATTAGGTTTTTCTTTAAATCTACTTTTATCTTCACCATTAAGTTCCGCTAGTATTTGCTTATGTTCTTCTGCCTCTTCTGGTGTTTCATCTCTAACAACCATTTTAGTAGGCTCTACTTTAAGATTAACAAATCTCTCACCTGTGTTTGAACTGTTTCTTACTTTGTCTAAGTACAATCTTAAAAAACCATTTTTAAATTCTTCATCTTTTTGGTTAACGGCAAAAGCAACCTCTACAGCATTGACAATCTTTCTACTTCCCTCAACATGTTCACTTGTAATAATTTCTGAACCATAAGCTGTTCTGTTTGTTTGTGCTAATGTCCAACAAACAAAATTGTATTCTTGTGATAATTTTCGAATATCTTCAAAGATACGACCACCAGCATCTGATTCACTTTGATACTTAAGGTAAGGGTTACGCATAAGTTTAGGATAATCAATAATAACAACATCTATATGCTTATCTTTCTTAATTGTTGTATTAATTATAATTTGTTCTAATTGGTTTGGTGTTACCTCACCAGGCATATGTTTAACGATATAAAAGTTACCTAGCAGTTGTCTATTCTTTTTATAGTGTTCTTGTATCTTATTATAAGCATCTGTGTTTAAAGATAAGTCACCATTAAGTAATTGATTCTTTTGTACACCTACCATTTGTTGTTCCGCTCTTAATACCATTCTATCCATCTTTTCCTCTAGGGCAATATATAAAACATTTAAACCTTGTTTAACATAGTTCTTACCTAAATTACTTGCCATAAGAGACTTACCTCTACCTGTAGGTGCGATAACTAATCCTACTTCCCCTCTACCTATACCACCTTCAATTTGCTGGTCTATAGAATGGAAACCTGTAGAGTACTTATTAATACTTAAGTTGCTTAATAGTTCTCTCTTTTTATCTACGTCTTCAAAGAAGTCAATAAATTCTCCGTCAGTACCATTAATGTCACTGACTTCTATTTGTTTTAGTTTCTCTACTAGTTCAGGTAAGTTATCTGAGTCCTCTTGCTTATTCTCAGCTATGAACTTAACTAATACTTCTTTAGACATTTCTGTTTTAATATACTTTTCTACTTCATAGTTTACAGAATCGTCTTTATTATTCATGTCTACTGTATATAAGCTATCTAAATATTTTAATGTTTGTGTTACTTTTTCATCATCTTGTTTATCACTACCCATTAATTGCTCTACTTTAATAGCTAAAGATTCATTTGACATTTTATCAGCAATGTGTGCTGTTCTTTTTATAGCTGTAAATAAGTAACCCATGTCTTCCGATTCTGTAGCAAATAGACTTTTAGGTAACTTATCTAGTACTTCTCTTGCAAAATGTATATCCTTCATAGACTTATGTAGGATAATCTCCTTAATTCGTTTACTCATATGTGTCATCCTTTACTATATCAATAACCTTATTATAGTTCAACATACCTTCTTTTGTCAATGGTATTTTATCAATTAAATTATATTTTTCAATTATAGACTTAACTTCTTTTAAATTAACCTCATAACCTAAGTAATTACTATACATTTGTAGAATATATGATGTTGAAGTAAATCTTCTCATATGTAGATAATTCATTGTTGTTTGTTCTATATTTACAATATCTTGTTTACTTAAGTCTGTAGTGTTTACTAAACTTATACCTATTAAGTCTCTTCTATCTATACCACCATTTAATTCTGCGATATTTGCTTTATACTCTTTTTGCATTAAAAACATAGATAGTCTAGCATTGTTAGGTATTGTAGTAGGTGAATACTCATTTACAATACATTGTTTAATAAATTTATTTAATAAGTTTTTATGTTTACTAGGTAATTTTTCTATTAAATGTTCTATATATTTATTATATGATAAAAGTATAATATGTTTCATGCCATTAAATATACCATAAATAGTATCTTCTATATCTAAAGCTGTTTTAAACATTGTATCAATATCATGTATCTCTTCATTTAAAGGTGTTGTATATAATTGATGTAATTGTGCTACAGCAGGATTTAATAGGTAATCAGATGACTTAATTAAAGACTCTACTTCCCCAATTTGTCTATTTGTTTTATTTACACCTCGTTTAATACCTTTTACATAATTTTCATAACTAGTTAGATATTTATCTGAACTAAAAAAGTTAGGTGCAGGTATAGGATAAGGTTGTGTTTTATTCTCAAACCCAAATGTGGTATTCTTAAAAACATTTTGCATATATTTAAAAACATTAATGTTCTTATCTTTTATCTTTAAGTAAAAGTTGTAGAATGTATTAAATGTCTTACTACCAAAGAAGTCTTTACAAATACTATCTCGTGATAAATTCTGTAACATTTTCTTTCTGTAGTACTCAGATAAATGCTTATGTCTATCTACGTCTTCATTACCATTTGATAATGTTAAATGTTGTATATATTTAGCATTCATGTGTGCTATAGCATATTGGTCATATAACTTACATAAGATATAAGCTTTATAAAAACCCTCGGGGTCATAAGACATATTAAAAATATCTTTAGTAGGGTAAGGTAAACTACTATTATAAAAATTCATATCTGATATTATTTTCCTGTTTTTATCTTTACTAGCATTATATTGAACCATTTCTAGTTTTGTTCTACGTTTATTTTCTTTTCTTTCATATACGTAGCTAGGAAAAAATCTATTTCGTAATTCAGTAGCGTATTCTAGATTAGAAGTAATAACATTGTCATCTGTATCATTAAAATGTAAGAGACTATCTGTATCATAGTCTCTTACTAGTGATATAACAATACCACCTTTATTTCCTCTTTTAGAAACAACATTAATTTTGTTATCCTGCTCTAATCTTTTAAGGTTTTTAGATAAAGTAGAGACTGAGACATCTAGCTCTTCTGCTAACTCTTTTTTAGTAGCTATTTGATAAGTATTATTTTTTGATTTTTTTTCAATGTAATCATATAATCTTCTTTCTGTCTTAGTCACTACCCATACCTACTTTCCTAATTCTTTAATTTCAAATTTTTCTTCTTCATATATTTTTCTACGCTCATTAGAATGTTTATATAAAAACTTATGTGTCATATCATTAAAATCAAATATCTGTGTTGTATTATCTTCTTTCTTTTTACGTAACGCACGACCTACACGTTGTAGTGTTTGTCGTAAAGATTTACCACCTGCACCTAGGATTAATGAACGAATACCACTGATATCAACACCCTCATCAATAAGGCTTGTAGCAATCATAACTTTAAGTTTACCATTACGCATTTCATCTAACTTTTGTTTACGCATATCCGACTCTATTTCACCATGTAAAAAGAAATTCTCTACACCCATTTCATTCAACATAGTGGATAGTATTTCACCATGCTCAACAAAATTAATAATAATAAGCGTAGCTTTATCTTGATTATACCACTTAGCTGTTAGTTTTGCAATAAGTTTATTTCTAAACTCGTTATGTACAATACCTTTATTATATGCATCCCTGTAATCCTTAATATTATCTATATCATCAGGGTTAGCAATAGGGATAATATTTATTGTAGGTCTAGCTGAATAGCCATTCTCGATTAAAAACTCATTAGATGTTCTTACAATAATATCTCCGAATAATGCTTGCATACGCATCCATAGTAGCTCATCTTTCATGTCTATGGAGCCTGTTAGTGCTATCCTGTATAGTGCATTCTCACAGGACATTAAACTTGTATACCATGAATCTGATTTACTGTGATGTGCTTCATCAACTATCATTACAGCTATAGAGTCTAGGAACTCACGCATTTTATGATATTTATCATAGCTCTTTTGATTTTTCTTTCTTACTTCTTTTTGGAAAATAACATTATGATTGTTTAATGCCATTAATACTTCAGCATCCGTCTTTGAATTATGATAAATATCTTGAAGTATATCAAGCACATTCTGCTCTACTTTAGTTTTAGGTGTTGTACTTTCTAATAATAACTTAAGTAACCTTTTTTGATTTTTACCACCTTCAAATTTAGGAAGTATCTCTTTAGCTATCTTTTTACTTAAGTTTACTTTAGCAGATACTTTTACTCCTTCTGTAGGGTCTTTTAAGTTAGAGTTAACAGTAGGAATCATAACTACAGTTACTTGTTTAACATCAAACTTACCAGAACCTACTTTACCTACTTGTATATTCAATCGTTCACTTAAACGGTCAGCAGATTGATTAAAAATCTCAGTAGAACTTGTAAAAAAAGCTACACGCTCTCCTTTTTCTAGTTGTGGTAATAGTTGGTCTATGATACCGCTAGCAACCTCTGTTTTCAATTATGTTACGATTAGATTCGTTACTCCTAACCTTCTTGTAGTCTCCTACAAAGTTCAGACTATATCTTAACCATATCTAATGAGACTTAGGTTCTCCCTGTTTCCAATCACTTGATTGTACATAATAGTCGTTGCACCTTCCTAATAATTTATTAAGCTTGGCTCATGATTGTCTCAAATGAGAGAGTTCCCATGAATTAAAGGAGTTACACTTATAATATTTCTACTATAAGGGGCAAAATTTACCTGCATTGGTAGCTTGCTTACATATACCATTATAATTGACTAAACTATTAAACACAGCTTCATACTGATAGTCACGTAATGTAATCTTACCTACGTTATTATCTAGTAGCTGTATTTCATCATCAATATCTTCTTCAGCTAAAAAGCTTTCAGATTTTTCATCAATAATTTCGTATTGAAAGTTATGTCTTGATTGTAACTCACCTAGTAATGTTATCATCTTAGGTAACAACCCACTAGGGAATTTGTTCTCAGCATAATCGTAGAAATCCACATAACCATCCCACACACCTCGTTTAAAAGCTAAGCTATGTTGATAGCCCTCTTTCTTAGCTCCTAACGTTTTATGAACACGCTTAAGTATGATATCTTTAATATACCCGTCACTTTCATCAAAATCTACATATGTATATATATTCTGTTGTCTTAACTGCATATATTCTCCTTTCTTTTTAGTCCTTTATTATCTTACCATATTTATTAAAGTTAGTCAAGAAAAAAAAAGACTAGGAATTATCCTAGTCTATGGTAAAGAGATACCTACAACACGTGTAACATATTGGTCTTTATTATTATTTACTGCACTATCTTTAATTGTCCATGTATCACCAGTAATAGATAAAGTTACTCGATAGTACTCTACTCCAATATTAGAGTCTCCTGATACATAAGCTCCTGAACATGTGTAAATACCATTTCCATCTATATAAAACTTATGACATAAAGTACCTGTTTTATCCGTACCTTTTGTGTTTTGTAAGGCTCTGTATCTTGTGTATATCTCTACGTATTGGTAGTTAGATATAGAATCAGACATAGTTTCTTTTTTATTTGTGTCTTTAAAGTTATGTGCTCCATTCCATAGTTCTTTAAAACCAGGTAATGTTTTTGTTGTGTTCCATGTATTACCATTTACGGAACCATTAATAGTTCTACCGTCAGTATCTATTGCGGTATATACACCATATAAATTAGTATAGTTGTTTGAGTCTGATATAAATATACCTCTGCAACTAACCGTAGACGGAGAGCCTGAAACACCACCTTGTATATAGAAAGTAAAAACAGTTTTACTTGTTTCTTTAATATGTTTAGCTATAGCTTGTTGGAATGTTATATTGTCTGCTGTATATACGGATAATGAGTAATTATTGTTTTCCGCATCTCCATTTACATTAGATACAAGATATTTGCTTATCTTTTGTACGTCTAAATCAGTTCTCCAAGCACCCCAATTGTCATACGATTTCTTAACATTAAGATATTCTTTTCCCGTGCTACTATCCGTTAATCTTAACATTCTATTATTATTACTGTCTATGGAAACTTGTAAGAATCCTTCATAAACACCACTAGGCATATCCGACATATTAGACACGTAATATGTACCTTGTGTATTAATATCAAAAGGACTTCCACCTATACGTGATGTATATTTATTATTAGGTAAACTTTGTACTACTTGCCATTGTGATGTTTGGTAGTTAGTAACGAATCGGTGCATCACTTTTGATTTACTGTCCGCCGTTGACAATGTATACAATATTTGTATTACTCTATCCTCAGTATCTAATGTTAATACTTGCAGTAATACATCTATATTTTCCATATCTGGTTTATCATGCATAGTAGCCAATGTACGTGCTCCTATGTAATATAAACCTACTTTTTTAATGTCTGTTAAGTAATTGGTATAATCTATATCTTTAGCTAATCCTCTATCCGTTGTTAACTTAACTTTCTGTGCTTTCCTTACGTCTAATTGTAAGTCTGTAGTTACTTCAAAGATATTTCTATCCTCAGTTAATACACTACCTATGTTATTAACTTGTTTTGTTAGGTCTGCTATTGTACTGTTTTCCGTAATAGGTGTAAAATTTAGTGCCATACTATTTATCCTTTCTTAGATAACAATTCTTGTAACATTCTTTTTAGTTCCTCTACTTCACTCTCTAATTTTTTGTAGTCTTCTTTAGGTACAAACTCTTCTGGTGGTTGGTATTCTATGTCCTCTACACTCTTCGAGTTATCTTCAAAGCTTTTATTATATATTACTTCGTTAGTGTTCTTATAATACGCATACCTATTACTAACAAAATCAACAAAGAATCCATCAGGTAGAATAGACCTTGATACTTTTACATCACCATTGTTCTCTTCATATCCACCTACAATAGTATATCCTATAATATACTTATTATCTTTTAAGTGTAACACAATTTCATCTTTACCAATTTCATACTTTACCATCTATAAAACCTCTTCTCTTAAATATATGTTAACCCTATTACTTTTAGTACTTCAATGTGACCTGTTTGATTGAATTGTGCGACTGTTGTGGTATTTCTATTTCCATCTAGGTTAATTGTTTTTGACATTTTAGCAGTGACATTTATCTTATCAGTAATGTCACAACATCCTTCAAAGAAATCTACGCTAGAATTAGAGCCATCATTTATTAAGTTAAAGTCTCTAATTACAATACTAGATGTAGTAGCAGGGAATCTTCTAGTTGCATTATGTCCAGAACTTCTAGTCCAATATACTACGTCAATAAAATCATAGTTATATAACGAATCTGATAGATTTACTGTGTTTCCTGAAGCAAGGTCAAGCTTTCCTTCCCAAAGGATATTACTAGCCATTTGAACTTTCATGGCTTGCCAACCATTATTATCTTTATTATATGTTAAAGAATATTTCTTGCCTTTAGTATCACTAAAATCCATTTGTATTACTTTATTTGTAGTGTTTATATTATTATTTTTATACGCTACTTGTATTGTGCCTTGTATTGTTTTATTACTAGGAGTTCCACTTATAGAACCATCACAGTAGAAGGTATAAAAACCTTGAGGTACAGACATTGCTAATTGTTGCAGACTTCTACCATTCGAGCTTTGGTAATCCCATACGTATTTATAGTAGTCATTACTATATGTATCTACGCTACTGTGTGATTGAAGCTCATCTTTACTTGTTGTCTCAGTCCAATTACTCCATATTTCATCATATTTTCTTTTATCATAAGTATGAGTAATAAAAGGAGTTACCGAGTATGATTTTTCTAATTTTGGTAGTGCATAATACACAATAGCTCCATTATTAGTAGAATTAGAGCAGTTAAATCTTAGTAGGGCTGATATATAATTAACCTTATCATTACTAGACTCTTGGTTATATGATTGTAAAGTAAAAGTAAAGGAGAACTTTTTCCACTCCGTAGATAAGTCATAATAGTTAACCTCTCTCCTACCTCCTGTGTATGGGTTATTTTCTTGATGAACATAATTATACCCAGCAATCTCAAAGCAGGGGAAATTACCATTTAACAAATTAGGGTCATTTACTTTAATATAAACAGACATTGTAACAGTATCCCCTACATATAGTTCGTCTCCTATTCTAAATCGTTTTGACATAACTGTAGGATATGATTCCCCTCCATCATCTAATTGAATAGTATTTTCACCCATATATCTAACTGTTGAGGTAGATGCATTATTAGTAAAACCCCAAAAAGATGTATTATCTATATAATCCGTTCTTATATTAGCTACATCCGTCATTGGTAATGTGAATAAACTATCTCTTAATAAGTTAGGTTGTTGGTCTTGGCGTGGTAACTTTCTAATCATTTTAAATGTTGAAGTAGAATTAATAGGATTAAATTCAGCTAAAGCTGAGGTACCATTTTTACTTTCCTTATAATTTATCCATCCTGTGTTTAAATTACTTTTAGGGGGATTTATGAGTGTTGCAAATTGAGTTGTGGACTCTGTTAAATTTTTTACATTAATTGTATTTCCTGAGTCGTATAATGTACCTTCATCTAGTTTAAAACTAACCCAATCATAGACAGTACCATTATAATAAGTTTTCACAAACAATTTATTTGTGTTAGACGGGGCATAATATAACTTATAATAAGTACTACCCTTTTTATCTAAGTGTAAAAACCCTATATTACTTACACCTTGCGGGGTGTTTATTGCTTGTGTTACAAAGTAGTCACCTGAGTCTTGTATGAAATTTAAAACATTATTTAAATCAGGATAACTAATCGTTTTTAAATCAGATAAGTTAACTTCTTCTTTTAAGTATTTACCCATTTCATTTACTTTAGGGTACATATCCTTTAATCTTTGTGATTCTGTTAGAGGTGTGTAGTTAAACGTCATGTGTGTAATCACCTTTCAATTTTTTAAGCTCATCAATAAGCTCATTAACTTCTTGTAGTTTATCTTTATATGTTTGTTCCATTTCTTTTATAGCTTTTTCTTCTACAGTAGGAATAAAGAGTTTAGCTTGTGAGTAAGGGTCTCTATATTCTGTAGGCATAATATCACTTCCTTAGTTAAATAAAAAGAGGGTATGAAACCCTCTTTAAACTTACTCATCTCTTGTTGTAACCATAAGTCTACGTACACGAGGTCTTAAGAAACTATTTTCAGTTGATAAGTCTAATCTTACTTGTAATTTGTTATTCTTAGTAGAGTGATTTACTTTCTCATCAATAACATATCTATTAAAGTCTCTATTAGCCTTAACTACCTGAGCAGACTTAGTAAATGTTTTCCAAGTTTTACCATCATCGTCTGAATACTTAGGAATAACATTAGTGCCCTTAGGTAAGAATGCTTCATAACTAAATCTTATTGTGTTGTATGGAGCTTCTGTCATATCAATAGCTCTACCGATATATGAACCTTTTAACTCAGTTAAGAATGTAGTAAACGTTAAGTCATTAGAACTTAATAAAGGTGAAATATACTTATTAGACTCAAATGTAGCTTTTAATTTAACTTGTTTAGCTAAACCTAATACCTCTAAATCTTGGTAGTTACCAATAGGTTCCCATTTTAATTGGTCAAATGTAGTAGATGTAGCCATGCCATCTAAAATCATTTTAATTTCCCAAGTACAACCTGTTCTTTCAGGAGTTAAGTACGTAGACATTAAAACTAATCTATCTGCTGATACATTCTTAATAGGTTCAAATTCAATTGTAGCTGTTTCATTAAACTTAGAAGTATATACACCAAATTTTAAATCTGAATTTTGGTGTGGAGTCCAAGTACTAGCGTTAGATGAAGTAAATAGAACGCCTTGTACATATGGATTACCGCTAATAACTTCATTAGGTTTATCAATCTTAGGTTTTGTTCTTGTTCCGACCCACATAGTATAATCACTATTTTCTGTAATAATGACAATAGCATACTCTTTACCTGCTTCAGCCATCATAGGGTCATCAAAGTATACTCTAGTTTCAGCACTAGCATTATTAGATACTTTAATATCATCTGAGTTGATTACTGTTTCAGCATATACCGTCTTGTTAGGGTAACCTGTATCTCCCATACCACGAATTTGTACAGTTACATTACTAGACTTATCTCCTTTACTAGCAAAGTATAAACCTAAAGAACTAATAATTCTACTTTCATCATATTGGAATGATTGTGCTAATGGGTCTACTAAGTTTACTGTAACACGTGTTTTGATAATAACATCTTGTACAGTCTTCTTACGTCCTTGAGCTGTATATGTTGTAGTACTTGTAGAGTTAGAATTTTTCAACGTTACTTCTCTATTACCGCAACGAATACCTGCTGGAATTGTAAATGTACCTTTAGCTGTGCCTTTAGCATCGGACATAATTGTACCATCTTCAGAACCTTTTCTATAACCTGTTGCTGGTGTAATAGCACAACGAACACCATCAAATAAAATATACAAATTATTATCATTAGGATTTAAACCATTAACTTCGAAAGATACGTCACGAACACGAATAAATTCAATCATTTCTTCAAGTGTACGCTGTCCTCCAGCCTCTAATAGAGTACCTGTTCTACCATGTTCTCTATCATATGCGTATGACTTACCTTTCCACTCTTGTCCTTTATCTAACTGTAAGTTAGAATATAAGTAATGTTCTGTTTCTCCATAATAACTTTCATTATGTCTCCAGAATCTTTTCATTGTTACTTTTTTAGTTTTCTGTTCTGTGATTGTTACATTCTGAGTGTCTATCCAGTTATCTTCACTAGGAGTTAATTTTAACACACCTTGTTTATTTGGTATATTATAAGGGTTTACATTTAAAGTTTCGGATGCTTGTCCTTGATAAATTGTACGCTCTTCTGTAAATGGTGCGGAAATTAGTCGACCCCATACATGAGCTGTAGTGTCTCCTTGAATAATCTTAGGTTGGTTCACAGCTTCTTTATACGCTAGAGTAGCCTCTGCATCATCAAAACTAAATACAATACCAAAGTCAGGATGTGTAATGTCGGCTTTATCTAAAGATATAAAACCTTCACTAAATACAGAACGTAATGTTAATGGGTTTTGTTTTTCCATTGCACCATCATCCAAAGCATTGACAGCTTGATTATACTCTAAATTATCTACTCTAGTTTTTACTTTTTGTAAGTCTTCCATAGATAATCTAGTAATAGCATATGAAATACATACTGCTTCATTAGAGTCTGGTAATACTGTTACAGTACCTAATTGTAGGTTCTCAGGGTCTGTATTTAAAGGTGGTGTTACTAATCTCATAATATTAGGTTCACCTTTAAGAATAGCAATATCACCAAACTTATTAATAAAAACAGCATCTTTACGAGCTAAGTAGTAAGTATAGTCTACAAGTACAACACTTTGGTCAATAGGCTTAGTACCATTAACAGGTGTGAAATTAATAGACCAACGTTTACCTACTCCCTCACCTACTGTAGATACTTCATAATCTTTACCTACTTCCATCTTTCTGTTGTACTTATACGAAACATAATAAGATGTACCTCCATTAGGTTCTTGACCTGAAGGAGACCAGTCTATTGTTTGACCATCAGTAAGTCTATAGTCTTCTCCTTGTTTGTATTCTTTTGTTGTCTGACCTGGACTTGTTTCTGTCCATACTCTAACTACTTCAAAAGCTGTTTTATTAGATAAATAGTCTTGAGAATCTCCTGTTGAACTTCTTGTAACACGCTCTTTATCTACTAATACTTGCGCTGTTACACGTTGAACATCTTTTACAGGGGTATTAGCTAAAGTAATACTATTTGATGATTTATTAAATACAGTACTTTCATTCTCTGCTTTACCTAATTCCCTTGACTTCTCTACACTAATTCTGGTAGAAACTGGTTTATCTACTTTATAACCTTTTACATATGCCTTACCAGCATCTACAACAACAGATACATGATTATCATCTTCGGCGTTTCCTTCTGAAAATAGCTCAAATCCACTAACTTTATATGAACCCGACTCATCATAAGTACGCTCTGCTAATACTTTGTTGATTTTATCCATCTCAGCATTAGTAGATTGGATATAGAGGTCTCCATCCATAAAAGTATAAATAGTAGCAGAAGTAGGGTCATTGACTGTTAAAGATAACTTCTCTTCTAAACGGTCTGCACCCTTAGAAAAATAACTAGGAACTCCGCTTGTTTGGTCTAATAAGCTATTATCTTCATCAGGTGTAATAATTCTTTCTGTTAGTTTAATACCTACTGTTTCTTTACCTACACCCGTAATTTTAACAGTGTCTTCACTATTATAGTAACGTATCTTACCATTTATATACACATAACCTGGGTTAACTTGTAGTACATTATCTTTAGTTAATGTAAAACCTAATCCTGATTGTTTATCCCCATCTTTAAAAATAGAATCCCCTAAATTTTTTAAGTAATATTGTTCAATAGACTGCATTTCATTTAGTTCTGATTGTTGTAGTGGTCTATCTGGATTAAATAGTACTCTTGTTCTATCTTTTGTAGGGTCAAATCTATCTAAGTATGGAGAACTTTTAAAATTAATTGCCATATATATATTCAATTCTCCTTTTTAAACTTCAATGATAAAGCGCTCTTTTACAGTTGTTTGTTCACTTCTATTTTGGAATTGTTTATTATCATAAAATAATAAAGTTCCTGTAGATTGCACTTCACTAGGTAATAAGTTAACTTTAGAAATACTATCTTTAGCTAACAAATCCATAACAAATCCTACTTGTCTATACGTACCTAAGGGTAACTCATCTCCAACAATACTACTTTCTAAGTACACCCACTTAGCACCTTCAGCAACTGCATTAGCTGAGTCAATTTCTACCCATCGTTTATTACCATATGTAATTTCTTTTTTACTTTCATCACCCGTTGTTTTTGCAGGTCTAACTAATGCTACCTTAGTTGCTTTTTTATATCCGATAACTTCTTGTAATGATGTTGCTGTTTCTTCAGGTTGAGGTGGACTTGTTTCATTAGACCACGCTGTACTTTTACCAATTGTTAAATAAATAGAATCAGCCTTACTTACAATGTATTTAGCTAATTCTACATGTGAAGCATTTGTTGCTATAGCCATATTTTTTATTCCTTTCATGTCTAGTATTCTGTATTAATATAACAAGGTATACTATAATACGCATACCTTACTATATCATATTAATACTTTATTGTCAATATCTTTACTGTACTTCTGTGTATGTATCTATTACTTTAATTTTATTATCTACTGTGAATGTATCACTTGATAGTAACATATCCCGTAAGTCATAAATAAATCTATTTGAACCTAATGTAATATTCTCATTATATAGAGTAGTAGACGTTAGCAATCTATCTACATCAGTATATCCTTGGTATATCTTAGGTGCTAATTTTATTACCTGTCCTGTTGAACTATCAAATACATTACCTTCACTATCAGTAAGTATGCTCATGCTACTTAATGTAGTGTTATATATCATATCTACCTCTTGCCATACAGCATTGAAATAGTTATTACTCATGTTAGAAATACTATCTTTTTTATTTGTTAAATTATTCAGGTTAGCATTCCATATAGTTTTAAGTATAACCCTAGAGAAAGGTGTAATACTTGAATAATCTATTGTTTCTAAGCCATATAAATCTACTAGGTTATTAGGTGTTATTGTTTCACCTTGACTTAAATTACTTATTGTTTTTAGGTTTGTCCAATTATCCCCATAATAAGAATAACTTAGCTCAATATTTTTAAGAGGTGTTGTTGTATTTATTCCTATTGTTTGTATATCTGTTAATATGTTATCAAACACAATAGCTTTGTCTATAACATTAGTTACATCTTCAGGTGCTACCGTGTAGTCCTTCCTAGTAGCTCCTTCTTTTAGTTGAAGGTTTGTTACTTTTACCGTATTAGAAGCAATAGGTGTTTTAGAGTCAGTACTATCTGCTGTATATCTACCTGTGTAAACAACAAGTCTATGGTCTGTAATTGTAGGTGCTGTAAATGTGATAGATACATCAATCTTGTTACCTATCTTTCTTTGCATGCTTTTAACACCATTAGCAACAATACCTTTAGTACTACTATATAAATATATACCATGATTGTCAGAATATGTTTTTAAGTCCATATTAGCATCTGTGATTTCCATCTCGAATGACAAAGTATATACTTTTTGTGGTTCTAGTACTTTAGATAAATACGTTGAGTTATATAAGGTGTCATCCCATGATGAGATATAAAACTCTTTTGTGCTTACAACACCCTTGAATATACTACTATCACCTTTATATGATTGCAATAAGTTTCTATTAGTTGTATTTTTATATAAATCTATAGGTGTATTATTTTGTACCTCATTATTGCTGTTTTTACCTGTAATACTTACAATAGGTTTAGTTGAATCATAAGTAGCATGTAACCTTAAATATTTTATGGGTTGATACCCATTTTTATTAATTATGTCTCCATTTAATAATGAGGCTACTTTAAAGCCTTCAATATAAGTATCTTTAGTCAAATCTATGTAGTTTTCAACTAGTGCCTTAAAAGGTTTGATAGTATACACATCTTTTTTATAATTATAAAAATGTAAATCCATGTAGTTAATACTTATATCTTTTTGCTTATCTTTACCTATATTAACCTCTAATCTTGTAAATAAATTAAGGTCATCATTTAAGTAATCTCTTATATAACCTATGTTTACACCTATGTTTTTCTCGTAAAAAGATAGTTCTGTTTCTGATACAGTTAACCATTCATTAGTACGAAAATCAAATATTTGTAACTTAATAGGTAATGATTCATCAGGTGAAACTAAAGCTTTTGCAAAGAAATCAATTGTTAGTTCCCCTACAAAATCGGATATTTGTTTTTTAGCATTATCTCTAGTTATATCTATATTAGGTTTGTATCTACTGATAAACTCACTTACATTAAAGTTATTGTATAAATAAGACACACCATAAGCAGTTTCCATTGATATATTTGTATCATTAGTATTCTTTAAGGATGTATATAAGTAATAATCTAAAGGTGCTTCTTTTCCTTTATCATTTAAAGAAGCTATATGTGTGACGGCTGATGTACTAGTAGGTTCATATGCATATGTCGTAATATAAGCATAATTTATAAATCTACGTCCAATATTAGAAGAGCCTGATAGAATATCTTCACTATTTAATGTACTCTTATTTGTTCTGAACCTTGTTTTATCAGATTGTTCAGCTGTTGCTTCACTCATGTTTAAATGCCCATAGAAAGTTTCATCATAACCTAATAATCTATCTAAATCCGTATATGTTTCAATTTTAGGTAGATTTTTAAGCCATTTAACAACACCATCACCCTTTATGGTAGTAGCACCATCATAAGTTAAATATAACTTAACACCTGCGGGTTTAAATTCATTTATTACATCTATAATCTCTAAAGGAAAGTAACCATCAACAGAAACATTTATCACAGCAAATCTATAATAATAACCCATTAAATAATCTTCACCATTTAATTTTGATTTATTGGTATAGAATATATTTTTAAAAGGTTCATATACACTAACATTTATATTCTCATTATCTAAGTAATCTTTAATAGCACTAATGATAGCATTATTAGTACCTCTCTTTAATAATAAGTATTTTATAATTCTTTTTCTATAGCTGTCATCATTCTCATTTATTCTTCTGTATACACCAAACCAATCCCCAAACTTATCTAAGTAATCTCCTGTGGCAGTTTTTAATGATGATTGCAGTTTGCTTTTAATGGTGTCTAACTCTATATTGTTCATCTCATCATTAAGTGCTGTTATTAAAGCATAGTTAGGGTCTTGGTTATCTTTATTATTCTTATTTCTTCTTAATAAAGGGTGTAAATTTCTTAAAAAATTAGCCATTGTTTACCCCCTATATTAATTCTACCTTAATATCCCCTGCTCTAATAATACCTTTCGAAGATACTTCTATATTTGTAGATAAATTCTTAAATGCTACATCATAAATTAAATTATCATCTATATTCATAATAGCTTGAATTAAATCGTTAATAATTAAGTCATCAGAAGTAGTCAGACTATTTAGGTATCCTCTAATAACACTTTCAATATGTCTTTGTAATGTATCACCTATCCTAGCTTTATTAGATATTGTTACTACTGCAGACACATCTATTTCCTCTTTCTCTACGCCTACAACATCTAACTTTATACCACTAGGTCTGTAATCTTCTAATGCCGTTATTATGTCATTTTTTAGAGTAGCAGATAAATTTCCGTTTTTATCATGCGCATATACAGTAACATGACCTACTTCTTCATAAACATAAACACCATCAACATCAGGTACTTGTAATGTACCATATCTAATAGATTTATTAGTAGCTCTTCCTCTCGATTCTACAAACATATGGAACCTACGTTTAAAATCCTCTTGGGATTCTTCTTTTGTTCCTGTATTAAAGGAAGTCGGGTTTGTAATTGTACGAATTAAACTAGAGCCCGAGGCTATTGTATTAATGATATCTTCAGGTATATTACCTACAATACCAACTTCTTTACAGTAAACTTCTACTGTAATTTCAGTGGTTCCTTCTTCAGCATAGTAATCAACTAATGTTTCAAATTGTTGAGGGTATTCTTGCCTAGTAGATGAGAATGTAGTACCTGCAGGTATATACATTCTCATGTCTAAAGGTTGGTAAAATTGAATATTTACATTACCATAAGCACGCTTAGCTTTTCTTTTTTGAAAATCAAAAGCTTCAACAATCCCTTCTTGAATGCCCCAATTAATGTTTTCTCTTGTTAATATATAATACTGTTCTATTTCTAAAGCTACTGCTTCTAAAAGAGAGCGTACAGCTGAACCAGGTGTAAAGTCTGTTATTTTGCTTGTACCTTGTATCGTCTTATCCATTAACCTAGATAATATCTGTGTTAACTTTCTTGTTCTCATATAAATTTCCTTTCTTAGTAAAATAAAGCAAAGACACCTGAATCATCTTGACCTAATACAAAGTCTATAGATTCTTCTACGGACTTTATTTCTACATTAAATGACCCATAGTATTCATTACCTTTTATCTCCCAACCTTTTAAGTTAGCTGATTTAACTCTACTATCTGATGTTAGAGTCTTTAATACATCTACTTCAATTAACGTAGCTTGTTCAGGTATATTTAAACCAAATAAATTATGAATGTTAGAACCATATTCAGGATGTAATAATAAAGAACCTTTAGGTGTCAATAGTCTAGCTCTTAAAGATTGCTTAATGTTATCTATGCCTTTAACTATATCAAGGTCTCCTCTACCATCTGAAGATAGGGCTAATATTTCATCATCTGTTCCATGAGCGTCTATATACTCGTTATTATCCGTCATATTTAGGTCTCTACCTAAAGCTAATTCTACTAATACATCTTTGTCTCTTGATGTTATTTCTTTAGAAACCGAGTCTGTTAACTCAGCATCTAAAGGTATGATAATAATATCACCTTTAGTTATTAAGTGCTCGGGGTTCTTTTTCTTTTCTTCATCTGTATCTACAATATAAGGATATTGTAGATTGTTATGTTCTATTAAATCTAACCAGTAACTAACATCACCATAATACCTTTGTGATATAGCTTGTAAGGTTTCTTCTGATTGGACTTCATGCTTTCTAAATCTCATTATACCACCTCACTCTTAATTAGTGGTAGTTGTAATTCCAAAGAGCCAAAACATAAGTCTAAGTCTCTTAAATCGAGAACAATACTATTGTATTCTTCATAATCACTTAAATAGTCAGCTACGTAGTTAACATTACTTCTTACTATAGATACATCTTTTTCTGTTAAATATTTTAAGTATTCAGGACTTTCTACAAAGCAGTTTACAATAGCGTAAGCTTCCATTACGATAGATTGCATAATTAAATACATTCTAGGTGATTGTAACTTTAAACTTGTTTGTTCTACTTTATTAACTATTGTATTGTTGTTAAATGTTCTTTCTAAAGTAGGGATATCAGTAGACTTAATCTCTTTTAATTTTATTCTTGCAAGTTCACTTAGTTGTATCTGTGGTGTATAGAATTTAGAAACAAAAGGTGCTTCCTCATCTAATAAGTTCATATGTGTGTAAGACATGTCTAACTCTAATCCATTTAAAAACCTTAATAGTCCTTGTGGTTGAGGTATATAATTATTCATTACCTAGATACACCTCCATCACCGTATCCTATTTTAAGTGCCATATCATCAACAGTACTACTAAGACCATTAGTATTCTGTCTAGGGTTATATATACCTATATTACTCATACCATCTCTATTACCTTCAGAACCACCTGTTCTTATGCCACTACCTCCTCTTAATGTTCCTGCCGTTCCATATCGTGAACCGCTACTACTAGAATTAGAAGAGCTTTGACTACTTTTATTTTCAAATTGTGATACTATTTGATTATTCTTGTTTCTTGTTTTTCGTGCGTTACTATCTAAATCATTAACACCCTCATCAACTCTTTGTTTAGCATTAGGTTTTACATTACCAAACTCAGCAGATGTTACGGAACCTCTATCTGCTTCAGCAAGGTTACCTATCACAACTAAAGTTATTTCATATCTATATAACAAGGATTCATCTTTAGACCTTGTTATTTTTAAACCTTGCGGTGCTAGATGTACTTTGTAATATTTATCATCAGTAAAGTTATAGAACTCTATATAAGCTCCTGCTACGCTACCATCTCCACCCTGCTTAGCGTATGCTTCTACTTGTTCTTGTAGTTCCTCTATTTTTTGTTTTCCTGTTTTAGTACCATCTACTTCTTTTACAGGTCTAAATCCAGTAGTACCAGAAAAAGTTATTGTCTCTATATCTTTACCATAGTCTTCAACAATAATGTCTGATTTAGTTTTAGTTATAGATGTTCTTTGTGGTGCATTTATTTCATAACTTTCAGGGTTTACTTTGAAACGGTACATATTATATTTACCGCTTGCTGTTGGAAAACGTAATGCAATACGTCTTATTGTATTCTTTCCATCTGATTGAGGCATAACTTACCACCTTTCTATATCGTATTATATCATATATAGTATTTAAATACAACTACTTTCTCAAGTTTAATATAACATGACATATATAAAAAAGCCCTATTAATAGGACTTTTAAACTTTTTTAAACTCTAATATTTTATTTGTTTCTACACCATCTATACCATATAAAATAAGCTTATTTATAATATCACTTGTCATATCACCACTAGCATATATAGATAGGTTATTATTATGTGCTGTATTTACTGTATCTTGAGTGATGCTAGTATATGGTAGTATTACTCCGTATATATTTGTATATATACCTTTGTTAATATCTGTACTTGTTAGATAGGAAGTATTATATAATACTGGTAAGTTAGAAAAATTATTTAATACTTCTTGTGTGATTGTTAAATCTTTAACTTTCAAATACACTTGATTCCTAGGTGCTCTTATACCAATTAAATTATATTTTTTCAGTAGTTCTACTATGTTTGCAGTAGTTGGTAAATTAATACTATATCTAATAGAATTTTTATATTTAGCTAATACATCTTCTAAAGATAAAATACTCTCACCATTCTTAGCTGAAAATGACTTTATTTGTTGTAGAGTGTAATCAGACACATTACCTTTACCTGTTGTTATAGTATCTAATTTAGAATCATTAAGGCAGACTAACTGATTGTCTTTAGTAACTTGTGTTGTCAAACTCAATAAATCAACATTAGAATTTACAAGTGTTTGTAGTTGCTTATCTGTTTGTTTGGATACTATACCTAATAACTCAGTGTTAGTAGGTGCTAAAGTAGTTTCTAATACTTCTATACTAAACATTGTATTATCTTGTAGTAATGTAAGGTTAATATCATTATCTTGTTGTACTTCTACTGTGAATGTATCTCCTTGTTTAACAGGTATAACATTTGTAATTATATTATCGTGTGTATTACCATTAGTTATAGTTTTGTATGTATTACTATTCTTCTTGACTGTAATAGTTTTTACTTTATCTTGTAATATATCCCATTTAAGATTAATAGAAACTTTAACTTTAGATACACCTAACGGAATAACAAAAGCATCCTTAGTCTTATTTACAAACTCAGAATTATTAAAAACTATCTTATTCCATGTAATACGTGTAGGTGTGTATGGATAAATAGTAAGGTTACTATCTAATTGCAGTAATGAACCTAGATAATTACTACTAACACTTTGAGAACTGTTATTAACATAGGTCTTACTTGATTTCTCTAATAAGGTATTATTAATGTTAGGTAATGTAATTGTATCTAGAGTATTCAATCTACTTTTTAACTCAGGTATTTCTTGGTTGTATTTATTTATCATAGTAGAAGCATCTTCATATAAGCCTTTAAATGTTTTGTCTCTAAACTCTTGAAACTGTGTAATAATACCCTCAGCTCTACTACTTACATTAGATATTTGAGATTTCATAGTCGTAACATCGCTACTTGCCTTACTAGAAACTTCTATAGATTTTTTAGTCTCTTGGATTAACTCCTCTAAGTTTTCTTTACCTACACCTTCAAGTAAGTAGTTAATGTCATCTAATTCTTTCTGTACTTCCTTAAGTCTATCTATAGACTCTGTAATGCTAGCATCTAACGTATCTAAAATTGGCTTATCATCTAAATATATACCTTTATCATTAAATTCAAACATATGCCTAGGGTTTTTTATGTAAAACACATTATTATCATTTATACCAAACTCTACCCATACTTGCGCTGAGTCTAATAATAGGTCATCATCTTGCTTTATAACTCTATAAGAACCATCGTGAGACATCTCTTGTGTTGTTCTTTTTTGTGTGCTTTTGTCTAATACTGAAGCTCTTACATCACCTTTTTCGGAAATAAATAAAGTTGTAACATGATTATCTTCAGAACCATCATCAAAGTATAGACCCTGGTGTTTAAATAACATGTTAGGTGCCTTTTGTATTCTAGGTTCTATTAAATTTTTGTTACTATAGTATGATGGAAATAAGTCTTGGTATTCAGTACCTGTATAAAAGTCTGAAGATAAAGGTTTTTCTTTATCACCTGAAGTAATGGATAAGAAAGATTTACCATTGAATGTTTTTATAGATGTACCTTCACCATCTTTATATGTATAAGTTAGGTCAGGTAATATAGAATACAAAGCACTACTATATTTATAAACATCATCATTACTCATTTTACCACCCTCTAAAGGATTCGTATTTATGAGTTGGTTTGCTTCTGTATTACCATAGATAGCTAGTATAATAGGGTAATTAATGTCATCATTAATAAATCCTAACAGTACAGTAGTTCCTTCCGTTATTAAAGTATTACTGCCATACATGCTACCTTCAGGTGTTCTTCCTACATAATCTTTAGGATAAGGAACAGCTAACTTACCATCATCACTAGGGTTATGTCCTAATGTTAAGCTATTTATTTTAACTTCTACAGTTTGGTACTTATAATTTATTTTGCTTACTGTACCTAATAATAGACCTTTAACATTAAGTTCTTCTGAGTCTATCTTTTTTAAACTTCTACCTAAAGAAGATTGTAATCTTACCACCATGCTATATCATCCTCATCAAACCTCATAACCCTACCATTAAAGTCATCCCAATAATCGTCTAACTTATAGGTACTAATAGAGGTGTTATCTTTAGGAAATGTACCCATAAGAGAAATAAACTTCTTATCTCCTATGTATATCCCTATATTATCATCACTACGTCCAAAGAATAGTATATCACCTATTTTGAATTTGTCAATATCAACTTTATATTTGTGTCCTTTACCAAATATAGTATAGAAGCTTTTACCTGTGAAGAAGTAGTTAACTGTTAATGGATTTTTTAGCTCTACATTTCTCTTTTTATACATCCAATATAATAAGTTGTATGTATCTAAAGGTACTATATCCTTACTTTCAAAAGGGTTTTTATCCGTATTCCCTTTAAACATATATTGTATATGTTTATAACTACTTAAATTATCTTTCAAGTCTAATGTTACTAATGTACTAACTGGAACATCTTCATCAAATATATGCTCATTATCCATGTAACTACCATACAGTATGTTCTGTAACTCATCAAAGTAATCTATAACAAGTACACCATTTCTTTCTACCATATGTACCATACAAGTTGATAATGCATCAGTAGGTACTGTGAGATTATCAGTAGTATAACTTATTTTTCTAAGTGTGAGTTTAGCTTCTATATCTGTACCATTATTAGTAAAACTATCATATGTTACTTGTCTAGGTGTTATACTTTGTATAACACCTACATATGGTCTAATATAAACAACTTTATTATATACGTCTTCTGTAGTTATCTTTTTAACTTCTCTATCTTTTTCTTCAACCTTTTCTTTGGTTAATACTTCAAAATTGAAAAGATTATCTATAAATTTATCTATAACATCTTTAACTTGTTTATCCGTTGCCATATCAATTATCCTTTATCATATATAAATTGAGCACCTTTACCTATTGCTGAACTCATGTCTATTGTTCTTGTACCATAGCCATTAGGAGTTGCATAATTATGTTCTGATATAAATATACTAGCGCCACCGTCTAATACTTTTTCTACAAAAGCAACATGTCCATACTGAGGGCTTCCGCCAGGAGCGCCTCTCTGCCATATAACACAAGCTCCTTGTTTAGGTGTTCTACCTACACTATAACCAGCACTTTTAGCACCGCCAATCCAATCCGCCGCGTCTCCCCATAACGGAACAGGAATACCTAACTCACCACGTCTATTATAAGCATACCATGTACATTGATATTTGTAATGCCTGTTTCCTGGTTGAACAAAATTTGGGTCGTGTTTAGGCAACTTACCATTATATTTTTCTAGTGAAGCTAAGGTACCTCCATCTTGTGCGCCTCCGTCAGAATCTCCTCCTTTTGTTTTCTTCTCGGCTACACCTTTTTCTTTTAATTCTTTAGATGTCTCTTCACCCATAAGACCACCCATAAAGTCAGATGACTGATTCCATAGTCCTTTAAACCTATGTTTGCTTCCTTCACCATCTTCTATAATAGCATCTTTTAGTCCTCTTGTTACTCCTATTGTAGTAAAGTATCCTTGTTTATAATCAAACTTATGTTCTACGGACTCTATGTAAAACTCCCATATATCCCCTCGTTGTTTATCTTTTATAAATAACCGTTTACCTAGGTCATACTTAGGGTCACCTAATACAACAATATTACCTGCATAAAAATTAGGGTTTGAGTGATACCAATTAAATAGCATTTTAGTAAATATAATTAAAGGGTCATCACTTGCGTCAGAACCTGTATCTCTAGCAACATTAGCTACTCCTTCTACGGCTTTAAGATACTTATCATAAATATCACCTGTGGTACTTGTAGGTGGGTTACCTTTAAATCTAGTGTAATCCTCTAGTAGTTTCTTAGCATGTGTAGGATTACCATATTTATAATTCTTTGTAATATCATCTATTACAGCTTTTGTTGTTTTCTTATTTAAATCTTTATCATCAAAAGTTTCTTTTTTATTAAACTTTTCCGCTAATATAGACTTTAATTTTTCTTTTGTTAACTTTGGTCTAGTATCAGATACTGATTCTCTTGAAGTATTATTCTTTGTTATCTTTTCATAATCTTCTTTACTTAAATTACCTTTTTTTATGTAAGACTCTAAAATACTCTTTACTTCAGGTTTAGTAATATTGTTGTACTTTGATGATATCTTACTAGAGTATTTATCTAATCCTTTAGATATGGACTCTCTACCATAGTTATTTAAATCTTTAAGTAGTCTGTCATAAGTTACTCGTTCATGACCGTTATCTCCACCTGTAGTTTCACTATCTTCTGTAGCACTACCACTCTTAGTTCCTATGTATAGGTTTTCTGTTTCATATTTAGAATACCCGTATCTATCTACTAATTCTTGGTGGAATTGAGGTTTAGAGAATACATCCCCTGTTAATTCTTTTAACATACCTGCTGGTTTTACTGTAAAGATAGAGTAGGTTTCTACATCACTCTTACCTACATCCTCCTCTATAAAATCATCAGTTGGTACAACTATGTATTCTAGTGCTTTCCATTCAGTTGGATTAAAAGGAGTTTTTCTTAATACTAGCTGTGCTTTACCTTTATGTTTATCTGAATTTCTAAAGAATAACTCATTAAAAGGTCTAGCAGTTACTAAGTCCATAAGTTGTTTTAATGTACCATCGAAGTTAGTAAAAGCGGAAACTTCAGTTAACTTTTCATACTCATCCCAACTAGATAAATCATCATACTCTAAGTAACTCTCTAATGTGTTGTATGTTTTATCCGTATAACTGTACTTCATGTAAGGAATAAATCGTTGTATAATACCTTGCATTACATCTTTAGCGGAACTACCTGTAAATTTAACCTGATTCTCTCCATCGCCATCAACTAACCAACCAACAGTTGGTAATACAGCTTGTACCTCTTGAATAACACCTAAACCAAACTTCATAAAAGGTTTTACAAATGATTGACCTGTTATTCTAAATTGTACTTGGTCATTACCATAACTACCTACTTTAGATACTTGAGATACCATACCTACTTGTATAAGTTTCTCTTGGTTTCCCTCTTTATCTTTATGGTCATTATTAGGCGTAATATATATCTTAATAATATCATTTGCCATTACTAGCTTATCCCAATACGTATCCCCTGCCATAGTTATTTGGAATACAGCACTATCATCTTCCATAGCATTCTTAGTTTGAAAACTAAGTAACTTTGAAGCAAATTGATTGCCGTTGTAATCTTTAGTATCTTCAAACTTTAATGTAAATGTATTATCATCTGTTACTATTTCTATTCGTATCTTAGGACGTCTAATTCTATACATACCTGTACTTCCTTTTTCTTTATATAAAGGGTAGTACTTAATAATACTACCCTAGTAATTACGTTTATATGTGTTTGAGAAAATATCTAAGTCATCTCCAAAAGTAGACTTAATGCCTTTACCTATTTCTTCAGCATCCCTTTTGTCATTTGTTCCTGTAATGCTAACATTCACAGATACATTATTTTGAGATGCAGTACTTCCTGAAGCACTACTTCCTGAAGCACTACTAAGTATCGGGTTTCTTAATACGGACGTATATGATGATGGTATAGCTCCACCGCCACCGCCACCTGACTTACCGTATTTTCTTACATAACTTTTAGCGTTATTTATTCGAGTACTCATCATAGCCTCTCCAGCACCCATACGCTCAAAACCTTGTGCAAAAGCTTTTGTATTTTTTTCTAAACTACCACTTTTACTCCATCCTGCATTTTTAAGCATATCACTATTTTGACCAGAACTCATTTCTTTCCATAAGAAATCTAACTGTACGTCTAAGTCATTAGACTTCTTACCTTTAGATTTAGCAAAGCTATCAAGGTCTGATTTCCTACTACCTAACCATTGTGCAATGCCAAAAGCACCACTAGAGGCGTTCTTTGCATTAGGGTCAAGCCCTGATTCTTGCTTAAGGTTACCCATAACGGCACCTACTTGGTTATCGGATAAACCTTTACCTTTAAGGAATTTGTAAATCTTACCCGCACCTTCTCCATCTACATCGGAAGCTGAACCCCCTGAGTCAGAACTACTGTCTGAACCTCCTGAGTCTAGCGCTTTAGCATCTTCTATAATTTGTTGTGCTCTATCTAATAGGTTACTGTAAGTTTTTAAGTTTTTAGTTTCTGATTTATTATTCTTTTCTCTTAGTTGTTCTGTAGACATTTTCTGTTTTTTATTATTTATACCATTTGTTAAAATATATAAGTATTATAATTGTATTCTAAAAATTAGATTCTAATAATTGTTTTAATTTTCTACCTATTGCTTTCCCTGTTTCATTAGGGTTTTTACTTTTAGGTACTTCTATGTTATATTTAAGATTCTTTGGTTGATGGTCGTTTTTTAGAGCATGTCTAGGCATAACATCACTGCCTCCACCTCCGCCACCTATGAACTTGTCTGAACCTTTCATAATACTGGCAATCATAGTATCCCAATTACCTGCTGTTGCATATTCATGAACACCATTGTTGTGTCTCATATCGTGTAAGTTCTTTTGTCCTTTGTTGTAGAAATTGTCTCTAATCCATTTAGCACCACTAACAATACCCAAACCATAGTTAAAACCATTATTAGGATTGTTATCAAAAGCACCTATACCGAACCAGTTACCTTTGTTAGGGTCTCCTCCTTTGGAAAGACTTGATGTTCCCCAGCCTGTCTCAACAGCACTATGTGCTACTAAATACCTTGGGTCAAGTCCTGACTCTTTACCTGCTTTCATATAAAGCTCACCTAAACCACGCATTTTAGAATTACTAGGTGCTTGAGACTCAATCCATTTATTTAACATTTCGGCGTTTACACCTTTAGCAGTTTTACCTAGGTCATGCTTAGTTACGTCTTTATCCGTAAAGTTTTTACCATCAAGGTAATCAAGTGTTCCTCCTGATGAACTGTCGTTAGAACTACTACCTTTATTTGTTAGGTTATCTGCTAAATGGTCTAAGAAATGTGAGTATACTGTTACATTTCCTTCTCTAGAATCATTATTCTTTTCTCTTTTTTCTTCTGCTTTTTGCCTGTCTTTACTTTGTGATTTATCATTAATACCATAAGTTAAAACATATAAACAATAGTATACTTTCATATATAACCTATCGTATTAGTTATGTATATTTATTTAATAACAAGTTTACCTTACAAAATAAGAAAGGTTTATATGCAGAAGTAGAATACAAATTTTAATTATTTATATATTTTAACAATGTTTAAATATACACGCTACTGTATATTCTCTAGTTATTTCTAGACACTACCTTTCGGTACGTGCGCAGACTATTTGTTATCCCTATTAGTATAGGGTGAGTATTTTTCTTCCACCAATCACTTGTGGCTTTACTTCCGTCACCTATACGGAATAGTCGTTGAACGTGTTCCGTAGACCTTTCAGGTCTTTAGGACTTTCGATGCTATACACCCATTGTACTTCTCCTTAGGATTTAACCTTAGAGTATCTAACTAATTTTTTCTGATTTCTCAACATTCAAGCTTAGTCTTTCGACTTACTTTGTAGTTTAGTTAGCTTTAGTAGTTTCATAGCAGTTAACACTCGGTACTTACAGATTGCTCTATAAGCAAGGCAATTAGTATATAACTAATTATGTTACCTTTTTTATTTTTCACTGTTTCATCTAATTTAGAAGGGTCATCTGGTGTGAAGAAATCTGTTATACCACCCCATAGTTTACCTACAGGTGAGTCTTGGAATTTATTCTTACCATCTTTATCTCCATTAGCCCATAATTTCCAACCATCACCTGTCGAAGCACCTTCTGCTGTTTTCGTAGCATAGTCTCTTAATCCGTCTCCATAACCTAGGTTTAATGGGTCTATGACACTTCCTATAGTGTTACCAAATTTAGAAGAAGCTTCTTTAGTATCTCCTTGTATTAAAGAACTACCTATATCAAACGCCGATAGACCTGCACCAATCCAACCTAGCTTACTTGTAAGACCACCTAGTTTACCAAGACCACCTGCGTTAGCAGTAGGTGCTTGTGACATAAAACCTAAATTGGAACCTTTACCACTAAATTTACCTTTAGCTTTACCAAAAGCTCCTTTACCTTTGTTCCATGCACCTTTACCTAAGTCTTTAGTTCTTCCCATATATTCACCAAATGTAAAGTCTCTTTTTCCGAAGGTATCAAATAGGGTTTTACCCATACCTTTAGCAGTTTGTCCTGCACCTTTTACTTGGTCTTTAAATGGTCGGTCTCCACCTTTAGGATTATCTCCTAGTATAGTGTCAGCTAAGTTTTTAAGTCCACCAAAACGCCCACCACCGTTAGGATTACCACCAGGTTTACCACCACCAGTCTTACCTATTGAACCATCTTTACGGTTATTAAACCAATCTTTTAGTCCTCTTTGACCTTTACCTAATAAAGAGCCACCAGCCATCATGGCAGTAGATTTAGCTAAAGATGCTACAAATGCAAGTACTGCTCCTGAAGCTAGGTATAAAGGAGCTGGCAAGCTTGCCATAGCACTATGAACATCTCTAATAGGTTGAGCTAAGTCATAAATATCCTCGGCTTTATCATCTGTCTTAGCTTTGTTCTGGTCATTCCTACCTGCTTTAGATTCGGAATACTTATCCCTATTCTTATCTCCTGCTTTGGAACCTTCTTGCTCCATCTTTTTAGCTTTACTAGCTAACTCTTCTTTAGATAGTTTACCTGAGGCGTAAAGATTATACAACTCATCTGTTTGCTCTTGTGTTAAATTAGCTCCCATGCTTTCAAAGCCTTTTTTAGCTATGGCTTGTTTTTCTTTTGTTGTACTTCCTATATTATTAGCTTGGTCAAATATATTAACTAAGTTATTAGGGTCTGATATACCTTTATCCATTTGTGCTTGTAAGTCATGCATACCTTCTAATCCTTGGTACTTAGTACCCCATCCCATTGCTAGTCTAGTGTAAGAATTGCCCATGCCATTTTTAATACCTTGGTCAATACTACTTAACGCTTGAGCCCCTTGAGCTCCTTGTAAACCTTTACTACCTGTACCCGCTACTTGAGCTTGTAAAGAAGTAAGATTAGACATGTCTCCTTTAGATAATGTTCTACCTTGTCCTGACTGCTCGGCAATAGTACTTAAAGCTTTTAATTGCTCATCTTGTCTACCAACCATATCAGATTCACGTATACCACCTAAGAAAGCATCTTGCATAGCTTTCATATTATCTGAATTTACGCCACCTGTATGCATAAGTTGTGACATAGACTGTTGGTACATTTCTTGGTCTTGTATACCTAATGAGCGTCCACCTACAGCTAACTGTTTAGCTCCTTTGTATGTATCTGCATCACTTTTATGACCTATAGAACTTTCATATGATGTAGCCATTTTTAACATGTCAGTTGAATTGTAACCAAGCTTATTATCTATGGATAAATCACCATAAGTATTTCTTACTGCATCTATGTCCATATTATCTGAATTCTGTCCTAATGATGTTACCATAGGTCTATTTGCTTCAGATAGGGAAGCCCCACGCATATACATACCGCCTGCAAGAGCAGTTACTGCCATAGTAGCATGTGCACCAATAGAAGGTAACCTATCTTGAAACAATTTACCCATTGTTCCTCTTTGCTGTTCTATCTCACGCTGAGCAAACTGTTTTTTAGCACTATTTTTATAGTAGTTGATTGACTTGTCTAATTCAGCACCTGTTTTTCTATAGACTTCAGAAAGCTTTTCACTTTCATCAATCATCATTTTAATAGATGCTGATTGTTTTTTATAGTCTTCAGAACTGATTTCACCACGAGCTCTTTTACCTACTAAATCTTGTTGTTGCTGTCTATAACCTCTATATCTATCTTGGTTTTCTTTTATTCTTCTATTATTAGCTTCTCGTTGCTTTTCAAAAATGTCTACTTTACCTAATTCAGAACGTACTCTAGCACCTTGGTCATAGGACATTCTATTAGAGCCTTCAGACCTAGATATATAACCCTTAACCATATTACGATTAGCTCTTAGTTGCTTTGTGTACTCCTTAGCTGAACTGGCATCTTTTACTAATTTATTATACTCTTCTGTAACTTGGTTCAGTGTTTTCATTTCTTTTATTCTGTTTGTTACATCTGAGTCTGAACCAATCTTTTGAGATGCTACTTTCTCTAGTTCTGTTTGTGTATTGTTTAGTGTCTTATTAAGTTTACTGTATACTTTCTCTACTTCAGGGTCAGGAGCTATACCCTTTGTAATATTATCTGTTTGTATGTCATTTAAAGCTCTCTTTAGGTCATTTATGTTCTTAGTTACATTCTGTGTAGAACTAATAGCCTCGTCCATAGCTTTTGGTGATATTAAAGATTTATCACTTTGCTTATCCATAATATTTTGTACAGATTTTACTTCTTTTGCTATTACTTTTAGTTTCTCTAAGAAGTTTGTTAATGGTGCATCTATGTTCTTAGACTCTAACGCATCCATATACATCTCTATAGCTTTTAAACTTTGTTCTAAACTAGAACTATCACCGGTCAAGACCAACCTATAATCGTCATTCATTGCCAAACAGTATTCACCACCTAATCAAAAAATAAGGGTATTGGTATTATACCATTACCCTACATGTACCAATCATCTACATTTTTTATTGCTTTGTTTATATCTTCTTGTGTTATTTCTTTACTGTCAATACCTAAACTTTCATCAAGCTCTTTTTGTTTTTGTCTTATGTGTTCCATCATAGCCAAATGTTGAGTTGTTAATCCTTCAGTTTCATCTTCTAACTCAGCTTCAACTCGTCTATCTCTTTCTATCTTTTCTTTCTCACTTAAACTTTTATCTACTTGTGTATTTAAATCATCTAAGTCTAAGAAATCAGGAACAACATCAAATTCATCTGTCGGCGCTTCGAACCATGATGTGTCTACGTCTTCCGCTTTCATATCATAGTTTTTACCGTCTCTAGCCTCCATCATTTCTTTTGTATCAAGATTCATGTTAGCTATAATAAACTCTATTTGGTAATCATCTAAATCTTTAAAACGTTGTTCAGTAGGTAATACATTAAACTCACGCATAATAGCCCATAGGTTTCTTGATAGAGGCTCTTTAGCTATATGTGAAATTCCACCTAACCGTTCTATATCTTCATTTAACTGCTTTACGTTACTAGTAACGAAAGGACGTCATAAAGTCTAACCAATCATCCCACATAATAGCAAGCGGAGTTAGATTATAAATCTCCTCAGGGTCTCTAAATTCTTTAGGTACTTCTACCCCTACTTCTTGTAAAGTAGCTAACATCTGATAAGCATTAATAACTTGGTCAGATTGGTAAGCATCCATTCCACCTAAGTATGCAGAACGTAAAGCCATGATATTACCTTGTTCTCTAGCATTAGGTAATCTAATTTTTACTTTGAATTTTAAATCTAATTCTTCAAAGTTGTATTCTTTCTCCCATACATCATTAACACCTTTAATTACTTTGTTAATAACACGCTCTTTATCTTTTCGTTGCTGATATTTTAACTCATCAATTTCTTCAGGTGTCATATCTTTAATATCTTTTTGTTCTTTTTCCAATTCTTTATCCATCCTTTATTATTTTCTCATAATTAATATAACAGCTAACTTATGTTTTTTATACACATACAGTATAACATAATGTGGTTATAACTCCAAATTACTTAACATATTCAGCTACTCTTTTTTCAATTTCTTGTAATCTTTGTTCGATTGTTTCACTATTTTTAAGTAAGTAAATATAGTAATCTTGAAGTGAGTCATAATATTCAAAATCAATCGTCAAAATCTCTTGACCCTCAAAATACTTTTTAGTGATTTTACCTGCTTGTTCCGTTAAGGTTTTAAACTTGTCAAGAATTTGATTGATTGCAATAGCAGTTGTCTTACTTGTTAAATCTACATTCTGTGGGAATTTATGTAACTCAATTTTCATTTCTTCATGGATAGCTCTTAATTTATTTGTCATTTTTTATTCTCCTCTTTATTAATGTAACCTTAGTATATATTATGTATTTACTTATGTCAATACTTTATTTTTAAATTTTTATCATAATAGTCATTTAAATTTAATGTTCTGTGGTTGTCTGTAACTCTGTTATAATACATAGTTACAACTTCACCTGTTTCTATCTCTATAACTAGGTATTGATAAGATAATTTATTATCTACTTTTACTACATAAGGATGTCTAACAACTACCCTACGTTGTATTTTGTTATTATATAATGTTTCATTATATTCTATAATATCTAAGTTCTTATTATGTATGTAATGAACAAACGCTTTAAAATTTACTGGTTTCTTACATTTACCTTTGAAGTGATTTGTTAACTTAAAGTAATTGTTTTTATTGTAAGCCTCTTTTAATAAGTTCCTACATATAATTATTTCTTGGTTAGTCATTTGTTTATAATGCTTCTTTACTTGCCTGTTTTTACTTGTTGTTCTTCTACCTGAATAGAAAGTTTTCATATCTCATCATCTCCTTATATATCTATAGTACTACAGTTATTTATAAGTGTCAATACCTTTATGTTTCTTTTTTCTAGTATATTTTGTTTTATCTTTTTTAACTTGAGTTGTAGGTTTAATTTTCCATGTTGCTCTTGAGTTACTTATTTTACCTATTGTTTTCCTGTTTGTCATTTAGTACACCTCTTTTTATTTTTAATAACATAACCCTTGATAATGGTCAAGGGTTATTTGTTCAAAAAGTTTAAAATCATTTCTTCCATTTCTTTTTTATCTGTTATTGTGTAAGGAATAATTAATAAACTTATACCTTTTTCTTCACAGTATTCTTCTTTTAGTTTATCTCTTTTCTGTGTTGTTTCTAAAGTATCTTTAAGATAACCTGTAGAATCTCTATAGTGCTGTGCACCATTGTACTCTATTGCATATTCTTTATTATTTTCATTAATATAAAAATCAAATCTTTGTACTCTACCTTCTTTGTTTCTAAATGATTTTTCTTTTTCAAATTTTATAAAATTTTTAGTAAGTATTTCTTTAACTATTTTCTCTCCTTCACTAGCATAGGATAATTCCAATAAAGATGATTTCTCAAAAAATTCCTGAACAATAATGTTATGAACATGTCCTTCTTTATCTTTTACTACTATCTTATCTTTAGTTTTTATTCTATAGTCTTTAGGATATTCTAAAATAATGCAGTCTCTAACTATTGCATGTTTATCAAAATATTGTTTTCTCCTTTTTTCAGATAAACTTCTATTATCTACTCTACCTAAATGCTCTAAGTCATTTAGAGTTATTTCACCTTCACATCCTGTATACTTACCTGAAGTAACAATAAACTTATGCTTTACTTTCCTTCCACCTTTGTAGTCTTCTAATATTTTTATTCCTTTAGATTCCCCTAATTCTTTTAAGTATCTATCTTTACTTTCTTGTGTTAAACAGCTCATTCTCATATTAGAACCTCTTTTAATACTAGCCCAGTATGTTTTACCTACTAACCCTTTAAATTTACCGTCTATAAACTCAAAATAAAATGGTTGTTGTGACCTTTCATACTCTACTAAAGGTTTAACATTTTGTGATTTACACCAATCTTCCCATATTTTTTACTGTTGTCAATGTTAAATGTAAATTGATTTGTTCTATCCATAATTTACCCTCTTATTTATATTTTAATTATAACACACTGCCTCGGACAAAGAAAGTATAAAATTAAAGACCTAACTTTTATTGTTAGGTCTTAATAAGAAATTTAAGTTCTAGCTTTATCTGATGCTGTCCTCTATACCCTATCTTTCGATATATTTTAAAGGGAGTAGACTATACCATAATCTTAATGTGTAACTAAGACTCACTTATTATAGTCGTTGAAGCTTCCCACTCTCGTAGGCTTGCCTGCGTATCATCTATTTTACTGTACTTAGGGTTTAACCTTATACTATACTAGATATTTTTTCTGATTTCTCAACATTCAAGCTTACCCTTTCAGGTTACTTTGTAGTTATCTAGTCTTTAAGACTTTCACGCAATTTAAAGTGTTTTCTATGCTTGTCACCAAACATAGCCTCTATTAGTTAAAGGTAGCTAAACTCTATTTCTTCAGTTCGATACTATTCAATAGTGGTCGTTAATCACTACCAGTTCTCTGATGAACTTCTATATGTTTCCATATAGTCTAGACTATATCACAATCCTCATTTGAGGATTCCCACCATTTCCACTCACTTGAGTGTACGTCATTCTGACTAGTCGTTGCACCTTACCTATAAAAGGTCTTGGCTCAGGATTGCCTACATCTTAATATGTTTAGGTGTTCCCTGAATTAGATGGGTTTGCAATAAGGATTACTCCTTAAGGTCGCAATTATTTTACGATTTCATTGGTAGTCCAGCTCTCGTTGTAATTATTTGCGGAACCGTTTATACCCTATCTTTCGATATATTTTAAAGGGACTAGACTATACCATAATCTTAATATGTAACTAAGACTTACCTATTATAGTCGTTGAACCTTCTCCATTTTACAGGAGCTTGGATGCTAATTACCAATTATGTAGTACTTAGGATTTAACCTTATACCATCTAACTAATTTTTTCTGATTTCTCAACATTCAAGCTTAGTCTTTCGACTTACTTTGTAGTTTAGTTAGCTTTACGGTGTTCTAGCAATTTAAGGTATTATTCAATGCACATCACTGTACAAGGGGTCTATTTAGTTAAACCATGGTAACTAATAATAACTTGTTTCGTTAAGTTATCTACTACTAAGATATCAATAATATCTTTCTTAAGAATTTCTTCACCAAGTGAAGCATATCCTAAATCTGCGAAGTTTTCTTTTTTCATACGTAAACGTTCTAGTGTAATTGTACCAGCATATTTTAAGTAAACATGCTCTTGTGGCATAATACTACCAATTTCGTATACACCAGTAGTTCCGTATTCACGTTGACCTTTAGCAGATTGTGCTCTTCCAACTGGTTTACCTTTTACCATTAGCATAACGGTATTACCAGTATGGACAGACTGCTTAGCCTCTGAAGCCATATTAATTCACTCTCCTATTAAATTTAATAGGAGTACCTAAACTAGGTACTCCTTGTCCTAGTTTAGGCTCTTAATGTTTGTTGTTGGTATACCAAGCTAACAGAAATTTTCTTGAAGCTTCTGATAGGGTATACAACCATTGAGATTCTAGCTTCATTACCCTCGACAATAACTTGTACGTCTTCAGGTGGGAAGTCTTGAATTTCGTTATCTCGTTTCTTGCGTCCTAAGAATGACTGTACAAAGTCTTTGATAATTGAAGCACTTGTATTGATAGTACGAGTACCAATAAAGTTATTTTCAAGCGCAAGTTTTAACTCAGAACATAAGAAGTCATTTGCTTCCCCAACAGCCATTTCTGACTTAACAGGGTCATTTTTATCATTAAATGTCGTAACATCGTCTGTTAATCTAAAGAATGTATTAGCTCTATTACGAACATATTGTAAGGTGATAATACCGTTTTCATTTAACTCATCTAAGTCTAATGATTCATATAATTGGTCTACATTATTAATACGTAGTTGCTTAAAGGTAATAGACTCACCTATAGCTAAACCACTTACCAAACCTCCGATAGCAGAAGCTACCATATAAGCTGGTACATGTAACTTACGACCATTGTCCATTGTGAACATACCTGAGTTAGCTACTAAAGCAACTCGTGGGCTAGATAATGATGATTGACGACTAAATAATTGTTCTTTCGTTTCATTAAATCCTCCACCTAGAATAGCACGCATAGGTTCACCTGCATCAGAACGTTCTTTAACAAAAGAAGCTACTTCTGCATGAACAGATTGTTTAGAAGATAGTGGTACCATGTAGTATCCACCTTCATGTGCAAATTTTTCGATTTTATCCGCCCATGTAGCAGGAGGTTCACCATTTGTACCCCCTGAGAGTTTTGTTAATTCAAAAGGTGTGATTTCTTGAATTGGGGACACAGCTGTTACAGTGGCAGACTCTTCGTGTGCGTCTACTTCTACGTTTTTAGGTGTTTGTTCAGATACTAATCTTTCAAATGAAACAAGTCCGTTATAGGCTGTTTGTTTCTCTAAGTCACCAAATACTGCTTTTACATACTCAGCTTTATCCTTAATGTCAACATCTGTCATAGGGTCTAATAAGTAAGACTCTAAGTTCTTGTCTCCAAAAGGTGATAACTTAGCTTCAAAATCAGGTAATTGGTTAATATCGTTGATGATGGCATTAGTAGTAGCGTAAGCTCCTCCTGTTAAGTCATAAGACTTAACTTCTGTGCTATTAGCTTTTAATACTAATCTTTTTGCTTTTTGTGTTTCTTTATCATGCTCTACAGAAAAAGTAGCTGTACTTTCACTACCTTTATATTTGATAGTGAAGATATTACCAATATTATCATATGTTTCATTAAATCTATCATCTTGGAAGATTAAATGTAAACGTAATGAATTACTGATTGTATTTTTCTCTAATCCTACTTGAATGTTGTTAGCTACGTTACCATAAATCTGTGAAGTAATTTTCAATCCGCCTACTTCAGCTGTAGCTGGTTTAGCATCCTCTACACGCATAGCAAAAATCTTACCTGCTGTGTATTGTGGATTAGAACCCCAAGCTAATTCAATTGCATCAAGTAATTCACCTGAGCGGAATAGTCTTTTAGCTTGTGCGTAGTTTCTTAATTCATATACGGTATCAGGTTTACCACCTTCAGCTTGTCCAATTAAACATAAAATCTTTTCACTGGAGCTAGCTGATTTACCGATACCTGTACTGTCTACATTAATGACTGCATGTGGACGAGTGACAGGTCTTCTTGGAAACGGTTCAACTGCCATGTATAATTCTCCTATCTCTATATTAAATTTCTAATTCTCTACCTAAATACTTTTCTAAAAATGGAATAAAGTCTTTTTCATTGAATAGGTAATGTTTACCTTCCATATAGGCTTTAAAACCTGCAACTTGTGACTCTTTCATATTAAACAAGGTCTGTGCTGTTTTTAAAAATGTATCTATATGTACATAACCTGTAAAGGTTTTACCTTTAGGTGTTTTCTTAGCCATTATCTTTTTGCTCCTTTATTCTTGAAAGTAATCTTATTAATATCTTGTGTTATTGTATAATCTAAATCTAATGAACTTGTGTATTTAATTATAGTAGGTCTACCAAAGATAGATGACTCACCGTCTTGGAATATAGGTGCGATATCTCCAAATGCAAGATTTTGTAGCTGGAATGTTTGTTGTTCTTCTATACTGTCTCTCATAGATATCAATATCATTTTTAATACGGCATCTAAACATCTAGCAACATCTACATTATACGACATACCCACAATTGTTACTTGTTCTTCTATGGTAATACCTTTTACTAACCCTTTACTATCATTTGTTTTTTCTACATATACAATATTTGCGTTGTAGCCTTCATAAGTCTCATTGTTAGTATAATTAAAAGATACAGTGTTATCTGATACTTTAACATCATCGTAAGAATCAAACGCTATGTCTTCTACTCTTATTACATTAGAAATAGGTTTAGATACATGAAATACTAAACGATTACCTTCTCTTTTAGCTACTGATTGTTCACTATATGTGTTACCCGAAGCTTCTAGATAAGACCCTTGTATACTACCTAAAGAGTTTTTAACCTCTTGACCTTGTCCTAGTTGTATTAGGTAATGAGCTTCGTAGTTGTTTTTAAAGCTAGGGAAATTGAACCCTACTGTTACTTCGTGCTTTGCGTTCTTACCGCAAAAAGCCTCTTTGAACATTTCCCTAGTTTGATAATCAAAGTCTTTTAAAACTTCATCTATAATATAACAATTACTTAGTACTGTATGTAATCTGGGCTTTATTTGCTCTAATAAATATGAGTCTACTGATGTTATTGCCATCCTACTTCCATAACCTTTCTACATTAAATTCTTAATCTTCCAGTTCATCAGATTTCTAACATACTTTAATGTTGTTTTAGAGAAGTTGTTTTCATTAACCTTATCTCTATTTAATATCCATGAACTTGCAGGGGATTTACTAGATACTGTTCTAAACATAAAGTAACTAGATTTTTTACCATTTCTTACTTTAGTAATTCTACTTGATTTACTAGCAGGCTTTAGTGATGGGTGACTAATATTACTTCGTCTACCTTCTAGATAATCAGTAAGAGTAGATACTGAATTACTTGAACTGTCTATTTTTAAAGACCTTAAGTCTTGGTATGTTTTATTATTCATCTTACTTGTTTTTATTCTTATAGGCACCGTTAGATACCAACCACCATCTTTAGTCCTTTTCTTTTTAGATGAATGAGCAAAAGCTTTCTTAAGGTCTATTACACCTTGCTTCTCTAGCTTTTTCTCAGTTATTTGTAGATAAGTAGGCATGCGTTTGACACTTACATTATCTACTTGTAATGCTGTAGCTTGTAATCTATCTAAAATATCAGAACGCATAGCATCTACTGTTCTCTTACCTATATTTTTATAGTTCTTGTCTCTAAATAACTTAGGTCTAGTTGCTTTTATAGGCATTATAGCATTCCTCCAAAGAAACCACCTGAATGATTATCTTTAGATTCTTTTTTAGGGTCTTCTACCTGTATCTCTAAGTCCTCTTCTATACCATCATTAACTTTAAATGGCTCAGGTAGTACAATAACGTCTTCCCTTTTTAATAATAGCTTCTGAGGTAAATTTTCAAACTTTGTATTAGGTTGATTAAATTTAGTATATTGATATCGACTTTCTTTTAATATATCTGATACTACATATCTAAGTACCATTAAAATATTTAAGGATACAGTTTTGTTTTCAAACTTAGCGTCCATGAATAATATATTGTTCTCTATATTATAGTCATCTTCATAAACATTACCATCGTTAGATGTAATAAAAGTTACTTCTTTGACATCATAATACAAAGGGATACCTTTTTGTATACGCTCTTTAGTAACATGGTATATAAGTTGTTGTGGCATCAATACTTCAGGAACAGTAAACCTGTCTCTATAAGATACTCGTTTTTCTAGTTGTGTAGTTCCTATAGCTGTACCAGTATCTAAAATTCCTATATCTAAATTGTTAGTTCCTTTTTCTTGAGATTGAATAGCCATTATTGTCTCTTTAGGAGGTAAATAGGCAATACCTTTACCGTGACACCTAGGACAATCTACTCTAGGATGTCCTGTGTCAGGGTTAAGGCAAGGACAAAAGTAAGCCCTTTCCCACAGTACCTTTATACCTCTATCATTGACAAATCTTCTCATATCCTTAGTGTCAAACTCTAGTCTAGCTGTAGATAACTTTTGTTCTTGTTCATCTGCTTGTGTTGTAGATGTATACATAGTAGACTTATTAATTATATTAGACGTATTATTATTAGTACCTATCATAAAAGGTTTTTGCATTTAATATCTCCTTCCTACTATATGCCTATCATATTGGAGCCAAAGTAAGATTTTAACCCAGCTAATAGCTCTTTTATATCTTCATTAATTTGTAGTATTTGAGCACTTGCTCCACCATACATAGCAGATTGTGTAGTACCTATTGTTTCTGTAATACCATCTACATCTAGAGTTTTGTTTGCTATTCCTGCACCGATAATGAGATTACCATATGTTAATTAAATTAACTTCCTTTGTAAAATAAAAGGCATTATACATTCGGGTTATGGAACCCTACTAAAAGCAAACATATTATTGGTTTTGTTCTTTTAACCATTGGGAATTATGGTAATTTTTTAAATTAATACTTGCATTTATATCCCTATCTTCTTCATATCCACAAGCATTACATTTAAAGACTTTATCACCTAACTGTAATTTTAAAGCATTTCTTTTTCTTTCTCCGCAATTACTGCATATTTGTGATGATGGATAATAAGTACTAGCTACTGTAAATTTTATACCTCTATCTTCACATTTATATTGTAATTGCTGTCTAATCATATAGAAATTAGAAAACTGTATTTGTTTTCTTTTTTGTCCTGTATATCCTTTGTCTTTTATTAAATCACGAACTCTTATATCCTCTACAATAATCTCTTTAGGATACTTTTCAACAATTTCTTTTGTTATTTCATGTACATGATTTTTACGGATATTTGACATTTTTCTATAAACTTTAGCTATCTTATTTTCTAGCTTTAAAACATTATTTGTTTTGGTGTGATTAATATCATATTTATTACTTAATCTTTTCTGTAGGTCAGATAATTTTTTTTCTAACCTTTTCATTTTCTTGGAATAAATAATATTACCATATATTTTTCTGTTAGAACAAATTACGTGTTTTTTACCACTACCTAAGTCTATACCTATGACTTCGTTAGTATTATCCTTTTCTTTCTTGTATTGATTATCTACTTCAATTGAAAAAGATATATACCAATATTTACCATCATAGTAACATTTAGGGTTTAAAGGTTTAATGCTTTCATTCTCTAGTACTGATTTATTATTTTTATATGTACCATTAGAAATTCTTAAGTAACCTAATTTTTCAACTTTAACATGTTTTTCTTTGTTAAAGTGCATTCGGTCATATCTAATAGGAAACCTCTTAGGTTCCCTTTTCTTAGACTTAAATTTAGGTTTTCTAATTTCATGATTATGATATTTTATTAATGTTTCTCTTAAGTCATCTATTTTACCAACTAAGGTTTTTCTAGATACTTCATTTAAGAAACTATACTTATCATCATTCTTTATTTCTTTTAATATAGAAATCATATTTTTATGGTCTATATATTTACCGTTATCGAGAGCTTTCCAATATCTTTCTAACATATAATTATAAATAAATCTAGAATGGTTTACATGTTTCCACATTAACTCTTCTTGTTCTTGGGTAGGGTTTACTTTTAGTGTTATACCTCTATAAAATTTATTTTCCGTTTTTTTCATTTACTTTCACCACCTTATATATTATATCTATAATATAACATATACTTGGGGTAATTTCAATAAGAAGTTTTCATTTAATTAACATTGTTTCCTTACTTACGCTACTAAATAAGTCTAGGTCAATTCCTAGCACTCCTTTTCAAGACGTGTGCAGACTATTTGTTATCCCTAAGACTAGGGTAAAGATTTTTCTTCTCCCAATCACTTGGAGCTTTACTTCTGTCGTCTATACAGAATAGTCGTTGAACGTATTCCTTATCTATTGACTTAGGACTTTCGATGCTAAACTTCCATTGCTCTTCTCTTTAGGATTTAACCTTAGAGTATCTAACTAATTTTTTCTGATTTCTCAACATTCAAGCTTAGTCTTTCGACTTACTTTGTAGTTTAGTTAGCTTTAGGATTTCTTAGCAGTTAACCTTTGAAAATGTGCAACTTACGCTACACACAGGGTAATATCATCGTAACCCCATATTTGGTAAATTTCTTTTAGTGCATATTTAATAACTAATTGCTCTAATTCTGGTGGTACTTCCCATGGTTTAGTTCTACCTGCTCTTTGTCTAGGTAACATACCACTAATATAATCTAATGTAATCATTTGAGGTGCAAAAGTTGCTCCACTTGGTGGGTACATTCCTGCTAATTGAGGATACCCACTGAATACAGCATCGTAAGACATAGATTGACCCGTCTGCATTAAAGCTGTAGGGAATAATTGTACGTGACCTGCTAAATGCTCCACTTTCCACCAGTTAGCTGGATAATCATACATAGGTCTACCATTAAATTGTAGTTGTAAATTTTCTACCTGTAATATAGGTTTTTTATATGCGTGTACAAACATATAACTATTAAATTCTGTTTCGTAGTAATCTCTCATTTCATGTTGTAAGTCAGGTAAAATAGATATATCTAAAGCTCTTTCCGCTTTACCTATAGCTCTTTCTAATATATGATTATAAAAATCATCACCCATAGGTTGTCCTGTATCAGGGTTTTGTACTGTTATACCAAACATATAGGCTTTCACAGCATCTGCTGACCAACCATAATCAGCTAGAGTAATATTATCTAATTCTCTTTTATCTATATGTTTTGGGTTTCCAGATGGGTGATAAGGATACTCATATGATAAAGAGCTTTCGTAAGGGTCTAAACTACCACCAAACATACTGTTTACCATTTTATCAACCTACTTATCTTCTTTTTTAGTTGTTTTTTTAGTTGGTTTCTTCTCTTCTTTTTCTTCCTTAGGTTTTACTTCTTTCTTTGTTGTTTTCTTATCTTCCATATGTGTAAAACCTGGTAAATTAGCAAAATCTTTTTCTTGTTTAGCAGTTAGTCCTTTAACTACGCCTTTATCATCTACTTCTACTTGACCGTGTACAGTAGCCATTTTAATATTTTTTAATTTATAAGTTAACATTGATTTTTAAATTCCTTTCGTGTATACTATAAGTAATAATAAAAAAGGAGCAACCCTTAGGTATACTCCTTATTCTATTGTATTCAATTTTTAATTGTATTTACTATTTTAATGCAAGATAACTTACGTTTTTAATACGAGCCCATTTTTTAGGAGCACGTAACGCTAAAGCACCATACCATAATACTGCAAATGTAATACTAGCATTAATTTGAGCTAATGGTAATTTCATCATTGGTAATAACTCGAACAAGTGTAATACTTGTGGTGACATTTCACCAACGAATACGTCTGCTGTTTCAGGTAATGTTTCGTTTTTATCAACGAATACTAAAGAACCATCTTCTTGTGCATCTTTAAGTGCTACACGTTTAATTAAGTAGTACATACCTGTTTCTTTACCTTGACGGTAAATAGATACGAATTGTGGGCTTTGTTGGTACATAGAATTAACAGTAATCTTTAATTCTACTCCATCTGTAGCATTTGTTACTGTAGCAACTTGTGCTTCTGATGGTGCTGATTCAGCTTCATCAGAGTGAACAACTACTTTATAAGATAAACCTGCACGGTCTTCTTCTTTAGTAAATTTACCTTTTTGGTCTGTTTTTACAGTACAAGTTACTGTAGCTGGTTGTGGTGCATTTGGTTGTGGGATTAAAGTTTCATCTAGGATTAATTCATTTTCCATTACAGTAGAACCATGTAATCTAATGAATCCACGAGATGAATAGAATCCGTTAACACTGAAACCAGTATTTACATTACCACTATTGTCTTGCATTAATTGCATTTGTCGACCTAAGATATTAGTAACAAAGTCAGAATGTACACCGATAGGCATGTAAGCATCTGTAGCTGTACCAAAACCTTTACCGATTTTAACTGAAGCTAAGTTTAATAATTTCTCATCTAAGTGAGCACCTTTAGCGTCGATAACGTTATCAGCATCAATTAATTTAGCTAATCCATCGAACTCTAAACCTTCTCCACCAACTTCAGAAGTTAAGCTTGCGTCACCATAGAATGAAGCCCATTCAATTGTTTTAGCAACAACTGAGATAGCATCTTCAGTCAAGATTTGACCTGGGTCAGCAATGTTGTTTACTAAACTAGATGCCAATGACATATTTTTAGTATCAGAAATATATTTCATTGTAACGGTCTTTTGACGGATATTAGGGTCTGAAACTGACGCTACTCCGATTTCACGTACAAAACGAGAATGACCTACTTTACCATGACGTAAGAAAACATCATATTTAATTACTGTTGATTCAGCTGGTCTACGAGCAACATCACGATAGAATACTAAATCATTATTTCCCCATGTAAGCATAGTGATTTGGTCGTCTAAAATTTCACGACGTAAAGCACCTGCATCTACTTGTGTTTCAGGAGTGATACCATATCCAGTTTGGAAGGATTTCGATAATTTTTCTTGTAATTCATCAGCAACTGCATGTTGCTTTTTTGAAAGTTCATTTTGGTTCATTTATATATATCACCTTTCATATATGCTCTTTTTTTATTGTTTTATTTTACACACTATAATATAACACAACTTTGTTTCTTAATTAAAGATTAGCAAATTCTTTTACAATATTAAAGTCTTTTTCACTTGCTTGCTCTGGATTGTTGCGGATATTTAAGTAAGATTGATAAGCATTCAATACTTCTGAACGATTCGTATGTGGGTTTTGAGATTTTTCTTTATAGGTACTCATGAATTTTTCACGGTCTTCTACAGATAAGTCTCTACTTTCTTCTTTAACTTCTACTTCTTGTTCTTCTTTATCTTCTGTAGTTTCTGCTTGTTCTTCTGTTTGTACTGATTTAACCACGTAACCAACTACATCTTGTTCATTCGAAGTGTTATTAGTCGTTACGGATTTTTCTACTGCTTCTTCTTTATCTTCTTGGTTGCTCTCAACTGATTTAGAAACTTCTTCATTAGAATTAATTTTATCAGTTAAAGCTTGAATAGATTTAGTTACTTCTTCTAAATCTGATTTAGTCACATACTGTTCATTTTCTTTTTTAATGTCTTGGAATGATTTCAAGATAGTACGGAAACCATCTACAATATCTTTATCAGAAATAGATTTAGATGTTTTTTCTTCCTCTTCTTCATCTTCTTCATCTTTTTCATCTTTTTTATTTTTTTTATTTTTTCGTTTCTCGTTGTCTTTGTCTTCTGTTTTAGTATCTTTTTTATCTACAGGGTCTTTCGACTCCTTAGCTGACTTAGATACTTCTTCTTCTAGATTTTCTTCTTGTTCATGTGCTTCTTTAGCATCTTCTTCAGTAACCTTTGCAGGTTCTTGTGGTTCTTCTTTAGCTTCTGCTACTTGCTCTTCTGTAGCTTCTACTTCATTTTTAATTTCTTCTTTTTCTTCTGTTTTAGTGTCTTCTGTTTTAGTGTCTTCTGTTTTATCTTCTTTTACTTCTTCTTTAGACTCTTCTACAGATTTTGATACTTCTTCTTTGTCTAAGTTATCATATTCTTGTAGAATATTTTGTAATTCCGTAGGCATATAATATAATCCCCTATTCTAAATTTTTTTTATTAATACTCATAACTGCTATCTCAGCATCTTTTCTTGATAGTCCTTTGGCTAATTGTAATGTAATAACTGATTCTTCATAACCCATATTATTAGATTTAGTTAAGTCCTCTACTACATTATTCCAAATATCATTATACTCTTTAACATCTTTAATTTTTGTTACATAGGTTAAATTAGTAATAGAGCTTGCTAATGACTCTTTACGTAAGGCTCCTGCATCTACTTGTGTGTCTGGTGTTGTTTCCGTTCCAGTAAGGAATGATTTAACAAAACTCTCCCATGTAGCTTCAGGATTAGCTGGGTTTTTTACTAGTGCTACCCCTGTAATCATAAGTTCATCAACAATTCTATTGTCATTTATGTTACGTTTCTTAACAGCGCCTTCTATAGAAAAACCTAAACGTCTACCACTACCTGACTTTTCTAGTTTCTCAGCTAGGTCTAACATTTTTATAACATTTTCATCATCTTTCCATAGCTTAGCTTCTATAAATAAACCTTTTTCTAAATCAACATAACAGTTATCTGTAGGTATACCTACTACATTATCTTGTTGATGTTCGTAGTTAATATATCCATTTTTTTTAAAGTATTCTATATCAATACCTTTTGGATTTATAATGTCATTCTGCAAATCAACAGCTGGTGTGGAAGCCCAACCAGATACGATAGAATATTTATTTGTATCATCTTCCGTATCTATGGATTTCTTTAAGTCCATAGGAACAAAAGCATTAAATTTCATTTCTTCCAAAGTGATTATACACCTCACTTAATTGTTATTTTATATGTACATATATAATATAACAAAAAGTATATCATCAACATTATTCATTACTACACACATAGTATAACATAGTATAAATGTAGCTCCAAATTAAAAAATAACAACCTAAGTATTAATTAGGTTGCTAATATTATCTACATAAAGTCGGAAGATTTCTCACCTTTTCTTCCTTGTCCTTTATTTGATGTTTGTGTTCTATATACGTTATCATCACCTTTTAACTGATTATCTGTTCCTACATCTTGATTAGTTGTTTCTTGTTTACTATCATCAGTAGGCTCATCAGTTTGTGGTTGTGTATAACTCATAAGTAATTGAAGTCTTTCTTTTTGTTTAGTATTTAAATATTGGTCTTTTTGTATTTCTTGTGCTGTACTTTGTAAAAATGCTGAATCAAGAATTACATCTCCACCATCTATCGGTTTTAATCCTTGTTCTTCTCTTGCTTCATTTACAGTTTTATATACTTGTACTTCTTTTTGTAAGATACTAAGCTTATCTAATTCAGACTTAGTATCTCCTCCAACAAATTGGAAAGTATACTTATCACCAAATTCAGATATAATGTGTCTGTTAATTAATTCTTCTATAAATCTTAATAGAGGTTGTAAACCTTTATTCATAGATTGTTGTTGCTTCTTAGCAGGGTCTGACTCATTCAATGTAGAACCGCCTTTTGACCCTGTAGCTCCTCCTCCTCTATTAGGGAATCCTATTTCAGAAGGGTCTATACCATACAAAGCAGAAATAATATTGATTAAAAAGTTTAACCATTTCTCAAATTGCATATCATTTGCTGTTGGTGTCATATTAACAAACTTAACATCATCAGCCATCATCACGGGGACTTCGTAATCTAAAATTTATAAAAAATTTTATTCCTTTTTCAACGTATCCCTTTTTGAGTACTTTCACTATTACTAGTTACTTTTATATACTCTACTTTTATATACTCTACTAAGGTTTGTTATAATACTCCAAAGGCGTTAATTCGGTTTTACGGAACCCTACATATCATGTTTACTGTTTTATTTAGTTAAAACATGATTGTGATACCATTTGGAGTATCTATAGTTCTTTAAGTTAATACTAGCGTTTAAGTCTCTATCAAGATTAATTCCACAAGAACATTTATATGTTCTTTGGGATAAAGATAGTTTATCTTGTTTAGTTAAACGATTACCACAGTTACTACAAGTTTGAGAACTTGGGTAGTACTGGTTAGCAATAGTAAGTAATATTCCTCTATCTTCACATTTATAAGTAAGGTATTCTCTAATTGTATACCAATTAGCTTTAGAAATACTATTAGATAAATGTTTATTTTTTCTTAAGTTACTTACCTTTAAGTCTTCTATTACTATTTCACTAGGATATTGTTCTACTATTTCTTTAGTCATAGTATGAATATGATTATTTCTAATATTACTAAGTTTTCTATGTAAGAGTTTTATTTCTTTTTCTAACTTAATAATATTATTAGTTTTAATAAAATTCTTACCTTGCTTATTCATTTCATACTTTCTACTTACTTGTCTTTGTAATCGTTTTAAACGTTTCTCTAGTTTTTTAACTTTAGAACTTTTATTAATATTTTTATAAGATTTACCATTTGAACAAGTGGCTAACGTTTTAATACCTAAGTCTATACCTATGGTTTCGTTAGTTAATTCTCTTGGTTTTCGAGGGGTAACTATTGTGTCATCATAAGTAATAAACATAATCCAATACTTACCATCATACTTAATAGATGTTTTTCTAAATTTATCTAAACTTTCTATAGAATTTATAATACTAAAATTATTCTTTAAAGTATTTTTAGATACTTTAACTTTTCCTATACTGGGTATATGAAAAGTATGTCCATACCTTTTTAATCTATTTTCCCTAACATCAAAGTATTTTGTACATTTATTTTTCTTTTTGAATTTAGGTTTACCATGAGTACCTCTACACCAATCAACATAAGATTGAACTACACTATTTACAGCTCTATCTAGTGTATCTCTTGATACACTTTTTAAATAACTATATTTATCTGTTTTCAACATTTCCGTTAATTCTAATCTTAGTTTATTTGATGTGGTTTTACTTATAAATTCTCCTGTTTCTTTTAGTTCAAAACATTTAGCTAAAAATATATTTTTAACATTACGTGTATGATTTACATGAACCTACATTAAGTCTTCTTGTTCTAGAGTTGGTAATAATCTTAATTTTAGTTTCTTCATTGACTTTTACCTCTTTTCTATGGTTTAAGTATATCATAGAAAAGATTACTTGTCAACTAGTAAAGGAATAATTTTTTTTATAAACCTTAGTTTTATTTATTTACAAACGCTACTTTGTAAACCTGTGTCATTTCACATGCTCTACCTTTCAGTACGAGACTAGACTATTTGTTATCCCTATTGTGTAGGGTAAGGATTTTTCTTCTCCCAATAGCTTGGAGCTTTACTCCCGTCTTGTAACGGGATAGTCGTTGAACGTGTTCCGTAGACCTTTCAGGTCTTTAGGACTTTCGATGCTAAACAACCATTGTTCTTCGTCTTAGGATTTAACCTTAACGTATCTCAATATCTTTTTTCTACTTTCGTAACATTCAAGCCTACCCTTTCGGGTTACTTTGTAGTGTATTGAGCTTTAGGTGTTCTTAGCAGTTAACCCTTCATCTATACAAATTACTTTATATAGAGGCAAATTTGCCAGCTACCGTTTATACCTGAAAAACTAGACTTCCATTCTCTTTTAAAGTTCTCTAACGCATGTTGAGATTGCTGTTGGTCAGCTCTAATCTGTAAGATGCCTCTGGTTGTTCCACCATGGCTAAAGAATCGGTCGTTAAAACTTTCAGTATTATTATAAGCTATAAATTCTTTCATTGCAATCTCTACTTCTGACAATCCATACCCACTAGAATTTAAGTCTGACCTAGGGTTCCTAATACCCATGACAAGTTCTCTGCTTGTAAAACTAGCTACTACTTTCTTATCTATGACCTGTACAAATCGATTGCCACCTTTAATTATCTTACCGTTTTTATCAGTAGCATAAAAAATGGTGCTGGGGTCTACTGCAATAAATTTCTCAATTTTATTCTTATTCTTAGTACTAAAAACTTTTTCGAAATTAACTTGGTCGTACGTGTAAGTATCTCTTACTATTTTTTTACAAAACTCTTGGAATGAATCCCTGTCTATATCTTTATCTGTACCTGTATTAAGAATAAATTCTTCAATACGTTTCATCTGCTCTTTTTCTTTAATACCAGGTGTAGCGTATAAGTCTTTTAATTTAACTTCAAAACCGACACCTTTTTCTGAATATCTGGCAGGTTTACAGTATGTAGATACTTGGTTAGCTCTTGTAATAATTATAGCATTTAATATAGAGTTATTACCAAATTTCTTTAACACTTCATGTAAATTATGAGCATTTCTCATATAACTCTTCTTATCTCTATAATCAGGATTTGTATCCATCATTTCTAAAAATGGTTCTGCATAAGCTTGCTGTTTACCATACAAAGATTTAGTAATTTCTTGCATCTCTTTTGTATCTTGTTCTATTTGTCTAATGTTAGCTTGTATTCCATCATCTAAAGGAACCATAAGGTCTTCAGTGTCTTCTTTATACATACTACCTAACCTTAGACTTTTAAATAAATCAGGCAACTTTTTATTTACCTCCTCGAATAGTAGTTAGTATAACAGTGTTATTATAGGTAATATCTTGGATATGTTTAGGAATATTTATTTTTACTTCGAATGGTTCTTCTATATAGTAAAACATTTTCTTACTTTCCATAACAATATCATAATCCTCTAACACAATATTATTATCCTTATCTACCAATATTACTTTATTATCCTTTGTAGCTTCTAGTACCATATATTTAACTTTATCAATAGCAATAAACATAGCTACATGTTTACCACCTATCTGTCTATAATAATCCACTACTTCTATCCAATTATCTGCTAATCCTTGACCTTTTATAAAGTCTTTTGCTTCATCCCATTTATCGTCTTTTGAAAATAGCAAATGCTTCAATCCTTTAATTTTTTATTTTTTAAATTCCTAGTATTTACAATCTTCATAACTAAAAACCAAAAACTGCCTATTACAGCTCCAAAGAAACTTATACCAAAAACAATTAAAGGGTTATTAAACCCTACATACTGCTCTGTATTCTCAATAGAGTCTATAACATCATTTTTTATAATGATTGACGTGGCTTGAAACATTGTTAATACTACATAAGAACCTATAGAAATTATAGCATATATCAAGTATAGAAACAACTTACTACTTTTTTCAGTTTTAATATACGCAAATACCATTAGTGCTAGTAGACTTACACAAGCAAAAACTACGGATATAGCTGTAAGTACGTTTAATCCTATCAAAAAATCACCAACTATAATGTTTATTTTATTACTCTTTTAATATAGCAAAAAAAGGAGAGGTTATCCCTCTCCATTAGTATCATTACTTTCATCTACAGGTGTGCTAGGTTCCAATGGAACTAAAGGTATCGTAGTATCTGAGCTAGGTTTTTCAGGTTCTATAGGTTTTTCAGGTTCTATAGGTTTTTCAGGTTCTATAGGTTTTTCAGGTTCTATAGGTTTTTCAGGTTCTATAGGTTTTTCAGGTTCTATAGGTTTTTCAGGTTCTATAGGGGGTAGTGGGTTAGGGGTAGGGATGTTAGGTTTAGGTAGAATAGGATTAGGGTTAATAGGATTAGGTATAGTAGGAGAAGATAAACTAGGTTCACTTGGTGGCTCAACAGGACTTACAACAGGAGGTACTACAACTGTACTGACACCATTATCTTCTATTATCTTAGGTCTAGTAACTTCATTACTTACAACAACCTTATTATTTACTAATACTAAATCTTTATCCTTATCATTACCATAAATACGTTCTCTTACACTCTTATCCTCTTTATCTCTTTCTTTTTCTGTTTTATCATTATAACCTTTATAATTAGTTTCTTCTTTAACCTTTTTAAGTTCTTCCTCAGCCCTATTTAACTTCTCAACATACCTTTTTTTAGTTTTACCGTCATCATCATCTGCTTTTTGATAAATTTCTACTAGCTTTTGATATCTGTCCTTATCTTCTTTAGCAATTTGGTACTTGTTAAATGCTACTGTAATTAATACTATAAATAGAGCAACTACAATAGTTATAAGTGTTATAGTAATCTCATTACTACTAAACTTACGTTTCATATTATTTATTCCTACCTATCCATAATGGTCTCATAATATCTATTATAACTTATCTAGTTTTTCCTTTTCTTCTTCTTCAATACGTTTCTTTTCTTCATAGTCTTTGCTTAACATAAATGTAATACTAACATTAAGCTCATTACTAGATAAAACATTACTTAAAGCTGTGTCGGTTACAACAACATCACCTAACTTAATAGCTTCTCCATTTTGTACATCTTCTTTAAACTGCTTGTTAGCTTCAAAAATATCAATATTATAATCAAAAGCTAATTTAAAAAGTTTTTGGTGTTCTTCACCTGTTAATGAATCATCTAATCTACTTTGAAACACCATTAGAGAACCGTCTAATCTTTGTGTTTCATCAATAGGGTCTTGCCTTAATACATTGTAAGAACTATATAGCTTATTAATCATCTCACATAATGTTTTACTAAATTCTTTAACTTTATTTTCTTTTTCTTCTGTAGAAATAGGTGTAATTAACTCTTCCAATGTTTTTGTATTATTATCTTTAATCATTCATATCTCCCTTTTTTAAGTTGTTTATAATATCCTTTTTTACTTGTATAAGCAACTTCCTAGTATTGTACATTCTTTTCTCTCTTATTACTACATTTACAACTACTAATATAATAATACTTATATATATAATTGTATAAATGTGTACAGTGCTAAATAAGCTCACTGTACTCACCTAAAAATAACTTTATATCTTTCTTTTTTAACACATACTCATCTTTACATTTAATAAATCCTAAAGATTTTAAGAACTCTATGGCTTGAGGTAATTCTATATCATAAACAACAGCGTTCTTGTTCTTCTTTATTGCTAAAGAAATTAACTCTAGAATAGACCTAGCACCTACTCCATTAGTTTCGAGGTCTGATACATACCCGTGTAATATAATGTCGGAATCTGTTTCTTTAAAAGAAGCTAACCCTATTGGGTTATTGTTATCGTCTACAAATTCTTTGTATATTGATGCGTTGCCATCTATGTGGTCAGTGTTCACACCTTTATTCTTTAGTGTAGAAAGAGAACTGGCAATCTTTTTAGGATTAGGTTTATCGTCTTCACCATGAGTAAGAACCCTAGAACCTTTAGCAGTTTTAGGTTCTTTTGATTCTTCACTATTATTCTCTTTAGGTTTATCATCATTTTTATTATCTTCATAGACTGTCATTTCAATTTCTTTCCCATTACGTACTACAGTTCTTTTTACTTTATTCAATGAGCCTATGTCTTTAGCTCCACCTTTGTATATACGTTCTGGTTCTCTTGCTATGTATAAATAACAGTCCATGAAGTTATCAAAGCCTAGTGATTTATATATGTAATCATATTTATCATCTAAAAAGTCACTATGTTTAGAAACATAGGATAAAGTTAAAGGTTCTTCAATTAGTAAATTAAATGTCTCTTTACTTATATCATCTTCTTGTATTGTATCATAATTTAATATACTTGTCAAGTCGTCAGTCCTTTCTTAGTCATCAAAATAGAACTCATTAGACGAGTTGTTTTGTGTACTATTATAATCCGTTGGTATAAAAGTAGATGTGAAAGCTGTACCGTTGCCTTTGTCATATAATTCTTTTAGACGAGTAAGACCGATGTAACCAATACAGGCAGACTGAGAGTAATGGTCGTCGCCTTTACGTTTAATAATTTGATAAAGTTCTCCTGTTTTTTCATCTTCTTCGTCCATGATTAGGACATTTTGCCAGTGCTTAAGATAAGTTTTTAATTCATCATCTACCTGTTGGTACATTCTTATACGTTTAGCTTTTAATTCTTGTATATATCGTTTATTATGCATTAATTTATCTACAGTTACTGTATTACTGTTTTCATTAAATTGTGCATATAATTGACCTGATGAACGTGGGCTAGACTTATAAGTACAACCAAATACTTTATCCTTACCAAAGAAATTAATTAATTTAAGTACGTTGTTACCCGAATCACCATTATCTGCAACAATAATATCAGGGTCATATTTAGATATCTCTAATATTATAGCTTCTAAATCTGCTTCTACCATATCTGGTCTACTGTTTTTCTTAATAGAGAATAAACGTATTAAATCTACTTTACCCTCCTCAGTCATACCATGTACAGTTACCCAGTGGAAGTTACCCCAGTCTATACCTACTGAAATAAATTTGTATTTATCTCTATTAAATAACTGTGTTTTTGCAATTTCTGACTTATTGTCAAAGATGTCTTCTGGTAAAACACGCATTTTAACATCTTCATAAGGCATACCCAAAGAATAGTTATAAAATGCTTGCTTAGAATCTGTATTCATTTCTTTCTCTACTAATTGGCTTGCACTTATCCATACAGCATTCATCTGTGAAATGTAGTAACCCCTAATACCTGAATTATTTTTTGTTCTTTCTGGATACCTTGCTTTCCAAATGCCATTATACCAACGGTCTAGGGGTTTTCCACATTTCTGACAAACGTATTGATATGTACCTTCTTGTACTGTTTTAGCTTGTTCATCAATACCATCTGGGTTTAAAAGTAAAAGATTACCACTCTTATTTAAGTCATTAGGGTCATAATCAGCATATTTCATTTCGTTTTCATATTGACAATGTTGACACACATGAGCATAGTACCATTGGTCAGATTGTTGATATAATTTGTGTATACCTACCCCAGGTGCTGACGGAGTTGAGAATCTTCTTACTACTTTAAAAGGTGAACTTGACATAGACTCTAAAGCCGAACTTTCGGCTAGTGAGTTCACCCTCTCAAATTCGTCCATTGCGAGGAAGTCTATGTCAACACCCTCAACTGAACCTGGTTTACTACTAGTTCTAAAAAACAAACTTGAGTTTCTAATTTGTTTATAGCCTAAGGAGTCTTTATCCCAATTCACAATATCTCTAAAATAAGTTTTATCTAATACAGGATTAAGACGTGACTGTACAAATTTCTTTAACTGCTCTTGTGTCATTTTTTACCCTCGGTTTCCCGATATTTATTAGGGGATTAGACTATATCATAGCTACTAATTTTGGTTAGTAGCTCCTTGCTTTACTTTTTTAACTAAATACGAAAGTATATTGTCTATTTCATCCATGTTATAATAGTAAGGTATTCGTATCAATGATATGTTGTTATCTTTGGCATATATAACAGTATACTCGTCACCTACTAGATTATACACATCTTGAACAAACTCTTTATGTGTTTTCTTTTTAGTCATTACAATATACCTTTTCTTTCTTACATGTTTAGTTAAAATTTTCTTATACTATTTTCACTATATCCGTTTATATAGTTATTAGTAAGTTTAGTCGTTAGGCTTTTAGCTAACTTTATAAATACAGTATAACATACACTACATATAAAGTCAACAGTTAGCACGGTTGGTTCCCACTGTCTGTGTATAGTCAGATTTAGGGTTTCTTACCAGTATATTGTTTTTTCTATACATTATTTTACTATGCCCGTTTAACAAGGTTTTAATTCCCCCACACTGTTTAATCAAGGGAACGTATAGAGGCACTTTACATTTCTGTAACTATACATGTCAGCAAAGTGTACCATTTCCATTACTGACATCTCACTGAGTCCTAATTGTCTACTCTTAATTACCACTTTATTAGGGTGACTATCGTTGACAATCTTAACTTGCCCACTACTACCCTCGGTTTCCCGATATTTATTAGGGGATTAGACTATATCATAGCCCTTAGTTTTGGTTAAGGGTTCTCTGCTTTACTTCTCTATAAAGAGTTTTCTTATCTAGTTCTCACTATCTCCATTTAGATAACTACCTAGAAATTTAGTCGTTAGAGTTTTTCCTCTACATGTTGTAGATTCTTTACTACGGTATCAGCTCTATCCATTAGGACTTAGCTTTTCTTACCAGGATATTCTTTATTTTCCTATGACCGTTTAACAGAGTTTAAAGACCACAGCACTAGTTTATGGTCTATGAGCTTGTGCTTTACTTCTGTCCCTGTTTGGAATACTAAAAGTTATCGGGTGACCTCGTAACGTATGATATTTTAGCATATAAGTACTAGGGTTTAACATGTTGATAATATGGTCAACTTGTTCTTGCGTAACATTTTGTGTACCAAATGTTTCTTGTGTTATTTTTAATAATTCTTTACCATCCATTCATATACACCTTTCTTTAGAATGTATTTGAGTTCTCTTCGTTCATAACCTTTTCTTTATCAATAATCATAGCAGTAATATCATCAGCAGATAGTTGAGATAACTTCTCTAAATCTACTTCTTTCTCACCTTTACTATTCTCATTTGTTATTTCATCAAAGAGCTCTTGTTGTGGTATTGATAATTGCGGTATAGCACCGCCACCATCAGAACCATCTGTAATTAAGTTTTGCATTTGTTGGAAGATAACAAACACTTTATACAAATCATTAGGGTCTTTTACTTCTATTTCCCCTCTGTCAATCTTTTTATTAAAGTCATACATAAGTTTAGTAATACCTGACATAAATCCATCAGCTATATATTTACGTTTATCTTCGTCTTCAATTTTTTTCTTAGATAACATATCTCTTAAACTTTCAACGCTCACTCTATCAATTCACCTACTTTCTTTAAATTCTTGTAACAGTTATTAATATCTGCGCACATGTCAAAATATAAGTACTTAGAGTACTGTAAATGAAAATGATTAACTTTAGCTATAGCTTTACCTTTAGTATAATTCATCCCTGAAAGAGATTGACCACATAAACAACACACTCTACTAGGACTTGCAATACGTTTATCTCCTTTTTTTGTTAAGGAAACAGCAGTAGCATTATCTTTCAGCTCTTTACGTTGTTCTTTAATGTCCTTCTTCGTTTTCATTGACAGCATCTCTCTTTTTATCTTTTAGTATTCGACGTTGTGCTTTTGCTCTTACTCTTACTTCCTCAGCAGAAACATTAGTTTGTGACTCTACAATTTTCTTTAGTACTTGTAATTCATTGTTATTTAGCTCTACTTCTTTTAGAATATAATCAGGTAGGGGGTCTTCTTTGTGTAATAATAATTTATCAGTTATTGTTAATGCCACATTAGAAACTATCCCACCGAATATAAAGTAAGTCATAACTGTACTAGGTCGAATAGAGTATATTAATGACAGTGAGTTAATAATAGACAAAATAAACAAAATAAAAATAATAATTATTAGAGTTTTAAATATAAATACAGCTATGTTATTATTCACCCTATTAGTTCAGTCCTCCTAATTTAAAATATACCGTACACTATTAATGTAACATTGTTGATTTATAAACAGGTTTCAATGTTATATTAAAGTTGTATTATATAAGATTTTATTATCTAGCTAAAAGAAATTAGGTGTAATTAGTGGTTATACTAGCAGGCATTATAGCTATACCTCTTTTTATTTTTTATTTTTATTTTCTGTTTAGCTTATCTAAATCACTAGCATACGTAGTAGTATTAAAAGAGTGTAAAAACATTATGAAATATATAGGCTACTTGGTGGTTGTTTATATACTATCTTGTTTTTCATTATGGTTAATAAGTACAGGTGGTTGGTGGTTGCTAATTTTATTAAACATAATACTTATATCTGCTACTGCAATAACTATTATAACACAAAACTAGTGTAGCTCAAAATTAATTATAAGGGGGTAAGTTGATTTGACTAAGTATAAAGATATATTAAAATTAGAGTTTAAAGATGCCTTAGCTTACTTTAGACGAGATAGAAAATTCTTCCACGTCTATAGGATTGATAGGTTGCTTATCAACGGCTCTATTATATATTTTGATTATTATTACATACCATCTGATAATCCTAATACCGTTATTAAAGAAATAGACCTCCATGAGTTTGGTAAGCTTAGGTTTGAGATAAATACTAAAACGTCATACGGTGAGATAGTTACTGAGGATTATATGCAAATTATTAATAACTTTTTCGAAAACTATGACGTCCATTCAGAATCTGAAAAGTTAGACATTAAGAGGTGACTTTAGTTGAATGAAGAACTAAAAAACCTTGTAGGACAAGTAGATAAGATAAAAGATAAAATACAAGATGGTAGCTATATTGATAAAAATACGTATAAGGAATTAGAAAATGAAGTTGATGAACTAAGAAAAATGGTAGTTAGTTTAGACAAAGAAGTAGCTGTTAATAGTGAGAAACAATCGTCTATCTACATACAGCTAGATAGATTAGACGAAAAGATAAAAGAACTCACTAACAATACAGTTGTTAAGGACACAAGAAAGAAAGATACTACCGAGAAAGTATTATTACTAGTGTTAGGTTCTATTATAACTTTCGTTTTCAATAAATTTAGTTAGGAGTTTTGATATGGTAAAACATGCTGAGGTAACGATGATTAGTGGAAAAAAATATTATTTAATCTCTGACGATAGTATTGAGTATACACAAAGAGAGATAAATGGAACAATTAGAGGACATGGACAAGCATCAGTTAGAGTTAGAGTCTCTGAGGATATTAATTCTGATACAGTATTCATTAACCCTTTATTCATAGAATCATTTAAGTTAGTATTTGAAAATTAGTGACTTTTAAGTAAGTCACTTTTTTTATTACTCTTTGTTGACTTTCCTATATATATTATTAATTATTATAACTAGTATTATTATTTTAGTATTTATAATTATTTATTATATATATAAGGAATCCTCCTTATTTTCCAAATAGGTAAAAAAATCTTTAAAACCCTTGATATAAAAGGATTTCTCAAAATAATTACATAAAATTTAACAAAAAGCATTGACATTCATTAACCCTTTATTCATAGAATCATTTAAGTTAGTATTTGAAAATTAGTGACTTTTAAGTAAGTCACTTTTTTTATTACTCTTTGTTGACTTTCCTATATATATTATTAATTATTATAACTAGTATTATTATTTTAGTATTTATAATTATTTATTATATATATAAGGAATCCTCCTTATTTTCCAAATAGGTAAAAAAATCTTTAAAACCCTTGATATAAAAGGATTTCTCAAAATAATTACATAAAATTTAACAAAAAGCATTGACATTCATTAAGTCTTATGTTAGAATAAGAGTATCAATTAAAAGAAAAGGACTGATGTAACATGGAAAACCAATTAATGTTTAATTTTGAAGGAGAATCAGTAAGAACAGTAGTTAAAGACAATCAAACTTACTTTGTAGGTAACGAAGTAGCTAAGATATTAGGATATTCAAATTATCGAAACGCTATAAATAACCATGTAGAGGATGAAGATAAGCTACGTACCCAAATTAGGTACGCAGGTCAATTAAGGACTGTGACATTAATCAACGAATCAGGTTTATACAGTTTAATCTTTTCATCAAAACTAGAATCAGCTAAACGATTCAAGCGTTGGGTAACTTCAGAAGTTCTACCTGATATTAGAAAGTATGGAATGTACATGAATGATGATTTTGCTAAAGCTATTATAGATAATCCTCAAGAAGCTAAAAAAGAAATGCTTAAGTACTTTGAGGAGTCAGAAAGATTAAATAAATTGGTGACTGATTTACAAAAAGAAAATGATAGGTTATCTTCAGTAGAGAACAAAGTTATGGAATTAGAAAATAAACTAGAGTTTTTACAAAAAAGACCTGAAAATAATGATTTGAAACAAGAAGCAAATAAAATGGTTAGAAAATTAACACCTAAAATTAGTAGTATTATCAACCCCAACTTTGGTAAAACATGGAATGAGGTTTATAAAGAAATGCTATATTCTCAAAATCTCAATATTAAATCAAAACATACTCGAAGATTAAAGAAAATGAAAAGTAATAACGTTCCTCAAAGTACAATAGATAATACAAAAATTATTGACACTATAGGAACTGATATTGAGTACGTTGATAAATTATTCAAAGCCCTAGATAACTTAGAAGATAAATATACTACTCCAGTATCAGAAGAATACCCATCTTGTTTCTTAAAGCTTGAGTATTAAAAATTAACTAGAAACATTAAATAAAGGTGTTGACCTAATACTCAACACCTGATATAATCTAAATATAAAACAAATTAAAAGAAAAGGATTGATAATCATGAAAAAAAGACAGAAAATGTTCTACAGTAATTTAGTTTGTTCAAAATGTGGTAATACTTTTACAGTACCAAGAAAAAGAGCTCAGAAAAGAGAAGAGGGACATATAAAGCATTTATACTGTATCAAATGTAAATGTACTACTGCTCACATTGAGGATAATAGAACAGAATCAGAAAAATATTGGGATAGAGTACAAGAAGAATTATCAAGATAAAAAAGTAAAAAATAACTTGACAAACTCAAAATAGTATGTTATATTATATATAAGCTCATAAAGAGCTATAATTTCATTTTGCATAATAAACATTCTTCTCCTTATTTTTATTTGTCGAAACTAGGTCTTTTATTACGTTTTTACCCTAGTATAAAAAAACTATAAAACGTAACACATTTTTTAATTGACAAATGAATGATAATATGTTATACTTTAAATGTAGTATAATTAAACATACATACATAATGGCTGATTTAAACAGGGTGGTACCTGTAAGGCGTAAGATTGTCGAACGAATTAAAACTTATCGGTATACGTCGGTAAGGTAATTCGTCAATAGTAATGTTTATTACAATCGGAATGCTTAGCAGTAATGTATTAGGTTTATAAAGTATAGTATCCGATGGGCTTAATTTTTGTAGGGGGTTTTGGTGGTATCCTTTACAAATACACCTTAACAAGTACATGCAGTTGGAGCATTGAAAAATGTTTGATAACATACGATACTAGTACGAGTAGCATAAACCTGCAAAATAATAATTGGTAAAAATATAAAGATGCCGTTAAAATTCTTCATACCATGTGAAAGTTACTAATTAATATGTTAGTATCACATTACACTATTAAACGGACTCAACCCTATGGTTGTACTGCTTTAGTAGGTTACGTGAGATGGACTTAGGTTAGCTACCTAATAGAGTAAAGCGTAGTGATTAACTTAACAATAGGTCTAGTATGTTACTTACCAGTGAGACGGTTTATGTATGTATGTTTAATTATACTATAGAAGGGTAGATACTAATATGGCATCTGCAAAACAAATTTATTATACTGAAAGTTTAATCGGTAGAGCAATTATTAATGAAAAATTCACAACTAAAAAAGATATTTGGGATAAATTAGATTTACTTCCACACACTAAGTTAGAAGACTTAGATAATAAACAAATGTCAGAAGTAATCAAAACACTTTCTCAAATTAACGAACAATAACTTAAAATTTAATAACTAAAACCATTCTTTTTGTTATATTATTATTAGCTTTACAATAACAGAAAGGATGGTATTTTTTTATGTCAAAAAAAGATAAAAAACCATTATTAATAGCAGGTAACAATATTACTGCAAAAGCAAAAAGTGCTACATTTTGGACAGGTTTTGTACCTGTTTTAGCTACGTTTATTGTTAGTGTATGTAGTTTACTAGGAATCAAAGGTGCAGAAGATATTGTAAACCAAGGCACTGCAATTGCAGGTGTAGTTATTAGTTTCTTGACTGGTTTAGGTGTTCTTGTAAGTCATGACACTAAAGGTATAGCGGATAGCCCTATTGTACAGGACTTTAACAAACCTAGAGATTATAATGACCCAGATAAAGCTTTAACATACAAGAGTGAAGCAATGAATAGTACCTCAGAGTTACCTCCTACAAAGATGCCGATGGCTCCTGAAGGAGTTAATAATGAAGACATAGATACAAGTCATGCAGAACCATTAGAACATGGTAAAGTAGAAAAAGACTTAGTGTCTGAATTAGATAAAGAAGATAACCCAAAAGAAGTAGGTGAACAGTAATGATAGAAATTTGGAAAGGTGTAAGTGTTAGATATGATTTACTACCTATTGGAACAAGACGCACAGGTCAAGCTATGGCGGTTAAAAAACCCGTTTTTATTGTAGCTCATGATACAGGGAATATTAATACTACAGCTCAAAATAATGTAGATTATTACAAAAATACATATAACATTGATTGGGCTTCCACTGCATCCGCACATATCTTTGTAGATGATAAAGAAGCTATCATATGTGTTCCTACTACAGAAAAAGCTTGGCATGTGTTGTATAACACTCCTATGGATGACCTATGGTACGGAATTAACGCTAATGATGGTGCTATTGGTGTAGAAATTTGTTACTTTAGTGATAAAGAACGTTCTAAAAAATCATTAGACAATGGAGCTCGTGTCTTAGCTTATTTAGCTGAATACTGGGGTGTTGATTACAAAACAAATATGCCAGGTCACCAAGACATCCAAAACGACAAACAAGACCCAGGTAACTTATTAGAAGCATGTGGATTAGGTAGAAACACTAGTAACTTAGATAAGGAAGTAGCTAAGTATTACAAGAAAGTTATTAAGTCAGTAGATGTAAAGAAATCAGGTAATGCTGAGCCTAGAGTAAAAACACAATCTACTAAAACTATGTGGAGCTGGAAAGGTACTTTTTATCCAGATAGAGCTATTAAAGTTAGAAAATCTCCAGGACTTAAAGGCACTATAGTAAATAGAGATTCATGGCTATACGATAAGGATGATTGGGTTGAATTTGACCAAGTTATTAAAGTAGACGGCTATTGGTGGATTCGATTTAAATATCCAAAACCAGGCTCTAGTAAAAATTATTTCTATTGTGCTGTATGTGAGATAACAGATAAACAAGAGCGTATTAAGAAAGAAAAATATTTTGGAAAAATAGATTGGAAATAAGGAGTGAAAACTTTTGAAAGCATCGATGACTAGAAGTGAATTTGTTCGATTTTTAAAAAGTCTAGAAGGCAAAGCAATAGACTTTGATGGTTGGTATGGTCAGCAATGTTACGACTTAGCTAACTATGGATTTAACAAGCTCTTCCCAGGTTATTCTTTAGTTGGAGAGAGTGCATGTAACATTCCATGTGATAATAAAGCTATGTTAAAAGATAAAGCTAGAGTAGTAGAGAATACACCATCCTACATTCCTAAACCAGGCACTATGGTTATCTTTAATAATTCATACGGGGGCGGTTATGGTCATGTCGCATGGGTACTAAGTGCAAACCAAAACCAAATTATAGTAATTGAAAATAATTGGTTAGGTGGAGGTTGGACTTGTGGAGATGCTCAAGGAGGCGGTGGCTGGGAGAAAGCTACCGTTAGAGCCCATGGTTATGACTTTCCTATGTGGTTTATAGAACCTAATTTCAAAGACGAGGTACAAACAACTTGGAATTGGGGAGGTAAATTTACTGCTGATAGAACGATTAAGGTAAGACGCACACCAGGTTTAAGGGGTTCAATAGTAGGTGCTGAATCATTTATTTATAGTGGTCAATATGTAAACTTTGACCAAGTTATTAAAGCAGACGGCTACTGGTGGATTAGGTTTAAATATCCTACAAACCCGTCAGCTGGTAACTTCTATATGGCAGTATGTAAAATCACTGACAAGCGGGAACGTATGCTAAAAGAGAAGTATTGGGGTCGTATTAACTGGAAATAATGTACTAGGGAATTTTCCCTAGTATTTTTTTATTTTTAAGTTGACAATGTATTTATCATATGCTACAATACATATATAAGTTTTAAAGGTGGTTATAATAAATGGAAAAATTAAAGAAATGGTTTAAACGTAATGTATTAAAAAGTGAGATTACGCAGTACAAAGTATATATTAAGCATACACGTTCAAATAAAAGTAATGTTTTCTATGTTAATATGAAAGCTAAAGGTAAAGTAGAGGCTAAAGAAAAAACGCTTGACGTTTTAAATAAGTATGCTTATAATAAAAATAACTATAGTATTTTAAAAATTGAAGAAAGATAGGTAGTGGTTTATTATGGAAGAGACTAAAGTATTAAATTTAAAAAAAGTAAGAGAAGAAAAAGGTCATACAGTTAGAAGTTTAGCACAAGAGATTGGAGTTCACTACTCACTTATTTCTTATTGGGAGAGTGGTAAAAGAAAACCTAAGAGTGCTAATCTTATGAAATTAGAAAAAGCTTTAAATACTAATAGTGTAGAATTATTTAAAGAGGTTGATGTTGATGAATAAATTTACAAAATCTATTATTAACTTTGTTGAGCGTCATGAGATTGAGGAAATGATTAATATTTTTGAACTTCAAGATGTTAATAAAGCAATAGGAGACAAAGCATTTTATACTATTATAGATAATATCTTAACCTTAGATAATATAGAAGATAGAGCTATTATTTTAACTTCTTTAGATAAGTTATTAAACACTAATAGGAGTTCTTTAGTTGATTATGATTCTAAAAACCCTAATATTAGAATTTCATATAGTACTGAAGAAAAAGGTAATACAATGCAAAAAGTAGTAGAGCATTTAAGTAATAAATTAGATAATTGTTTATATCAATCTTACCCTAATATATCTAAATATAGTATTATTAGAAGTACGGCTGAGTTATTAGGAGACCTATCGTATATCGAGGATTATTATACTGGTGATGACTTAACAAACATTATTAAAGACACACATCTAGAATATATACACAACATCATTAATAGTAGTGAATTTGATAGTATCACATTATTAGAGCAGTTTGAACTTTTAGAAGAGTCATACAGACTTGAAGAAGTAAAAGAAAAATTAGAAGAGCTAGAACACTCAGAAAAGTACACTGAAATTGATTTAATTAAGTACCTTATTAAATTATAAAGGGGTTTTTTAAATGTTTAAGAAATTGTTCGTTATTTTAGTTGATGGTTTTGAAGTTAATGTTATTGCAGATGACTATATCGAAGCAGAAGAACATTGTTATAAGTTTTTTGATTTCTCTACTATAAAATTACAAGACTACAAAGAGATTTATACAAGTGAGATGTTCCCTTGCTTTGTAGAAGGGCATAAATATGCATAAGACTGCATTAATATATACAGATGGTAGCTCATCTTATAATAAAGGTCTTGTTGGAGCAGGGGCTATTATTTTAGATAAAAATGAGAACATTGTAAAAGAAATCAGTAAACCTATTGAAAATAGTAGTTTAATTAAGTATAATAATGTTTCAGGTGAAATACTAGCTTGTTGTTATGGTATTGAAGAGGCTATAAAACTAGGTTATAAGCAGGCTATTATTCATGTAGATTATATAGGACTTATTCAATGGTATGAAGGTTCGTGGAAAACTAAAAACAATTTAAGTAAAACATATATTAATATGCTAAGGGAATACTCAAAGTTTATAGATATAAATTTTATAAAAGTAAAGGCTCATGATAATAACAAATGGAATGAATATGTAGATGCATTAGCAAAAAAAGCAATTGGAATATAAGGAGAAATATTATGATGAAAAAATTATCAAAGAAGTTTCAAAAAGGTGGATTTTGGGAAAAGTTGTTTTTATTTACAGTAACAACATTACTTGTAGTGGCTACATGGTTTTTAGTAGATAGTGTGATGTTTTTCTTGCAAACAGTGCTAACATTCTGGGGATTAGTATTATTAGCACCTATTGTAGCTCTAGGTATTATTGCTTTTAGTATTTTAAAGTATCCAAGAGTAAAGGATATTAATGATTACTCGGAACCAGTTAGAAAGTACTTATAAGGAGACTAAAATAATGACAGAATTAAAAGTTAAGGTAGGAACAAATAAAGTTAAAACAAAAGATGTTAATAAAATTAGTGAGTACTTAAAGGATACCTACGAAAAACTAGATATGGAACAATCTATAGATTTTCAAAATAGAACACCGTATTTAATTAGTGATGACGGTACTTTTATTGCATAGTATTTAGAAAAAGCAAATGCTGTAGGTTTTTATAAGGAGTCTATTATACAAGGAAAAGTTAAACAACTTGTTCATGTAACACCTGCAGATATAGAACATACAACTTGGACTATTGAAGAAGATGATATCGTAGATGTGTATAATGATGAACTACCTGTTGGAGACATTATCATTTATTTTTAGTAGAAGTATCAGTAGTGAATTGAGTGCTTATTTATTACCTCATGTATCTTTTAGAGAATATATAGATGGTTTAGGATTACAGACCCTTAGTTGTATACCTAAAATAGTTTACACAGGTATTTCAAAAGGTAGAAGAGGGAAAAAATTATCTCTTAGTAAAACTGTAAAAGGATATCCTCAAATAATACTGAAAACAAAACAGATTAAAAAAGGGTTTAGAATACACAGACTTGTTGCAGAGTATTTTGTTTATAATGATAATCCTGAGGTAAAAAAACCAAGTTAATCATATAGACGGAAACAAAGAGAATAATTCAGTAGAAAACTTAGAGTGGTGTTCTAACAAAGAAAATCACGAGCATAAAATGAAAAACAATCTTAATGTAGCTTTAAAAGGGTCGAAGCATTACAATAGTATTTTAACGGAGAATGATGTTATAGATATATTCAAGTCTGAGGAGCTTTATAGTGAGCTAATGAAAAAATATAGTGTTTCTAAATCAACAATATCTTCTATAAAACGAGGAAGAAATTGGAATCATTTAACAAAGGAGCTAAGATAATGGTAAACAAAATTAAAGATAAAGTTTGTTATTTAGGAGGGCATCTACTTAATCAGGCTATGGTAGATTATAGAGACAAACAGCATAAACAAGTAGAGGGTATTGTAGGAGTTGCTCCTTACAGTCCTCATAAAGACAAATCAATCAATGACAAAGCTAACGCAGAACAAGATGGGTTAGCTGAACGTATCTTGAATAATGACTTTAGAGCTATGCAAGAGTCAGATATATTTGTATTTGATGTATTGAATGAGGGATTAGGAACGATTTCAGAATTAGGAATTTTGTTAGGTATGAAACACCAAGCTCAACAAATTATCAACAAATATGAAGATGTAGATTTTAGAGAGTTAGATAAAAACACACAAGATGATATATTAGAAGCGTATCATGTCGTCAATAAACCTGTTTTAATTTATTGCTCTGATATTCGTCAAGGGCACGGGAAACCATACACTGACCCAGACAGAGCAGAGTTTTCAACGAACCAGTTTGTCTATGGAATGGTTTTATCATTAACCAACGGTAAAGGTTTTATTTCATGGGAAGAAGTTTTAAATGAGATAGAGAATTTCGGAGGGTCATATGAATAATTTAGCTCATATATTAAGCATCCTATATGCTATATTAGTTACTGTAGGATATATACCTGCTTTAGTAGGTTTGATAAGAGATAAGAATGTTAAAGGTGTAGATAGCTATTTTTGGTTTTATATTGTTGTTACAGTAAGTATTAGCTTAACAAGCTTATTTGTAACACATGCACCCCTATTTCAAATTATATCAGTAAGTATTAATTTATTACTAGGTATTATTTGTTTTATTATATACTTATTTAGAACAACAGAAGTTAGTATTTTAGAAATGGTTATGTTTATAATTGTTATTTATATTGGCTATTCAGTAGCTAACTATAATGTTGAATATGGACAGATAATGGCTACTATTAGTATTATCGTAGCTTATTTATCCCAAATAAATAAATTTTATAAAACTAAAAGTACAAATGGAACTAGCAAATATTTATTTCTTATTATAGGTATTGCATTAGCTTGTTTAATTATTAGTATGTTAATAACAAATACGACACCACATGTAATATATACAGAAGTAGCTAACTTTATTCTTATTACGATATGTTACCTACAGGCATCTTATTATGTATATAAAGGCGTGGATAACAATGAAAGACTTAATACAAAAAGGTAATAAATTTTATTATAAGGTTAGAAATGGTGATACCTTATGGACTATAAGTAAGAAATATGATGTGTCTATTAAACAACTACAAGAACTTAATGATATGACCTCGGTGTCTTTATCAGACAAAGATTGTATACTTGTTTATGTAGACTAGAAAGGACTTCTATATGGATTTAATAGATAATAAAGAAGTAACTAGTACCGATGAGATTATTTTTAAAAGTAAATCTAAAAATTTATATATTAGTGACATAGATATAATATCTAAAGTTACTATGTACACAGATGAGTTAGAGGAAGTTTTAGCAATGCCTAATACTATTAACTTTAAAAATTCTAAGAAGTACAAAGACTTAATGAGTAATCCCGATATTGTACCCGTAAGAAGAACTAAAAAAATTAAATATGAAACTTATCTAGAAGAACTGTAAAAAAGTTCTTCTTTTTTGTTGACTATTAAATTTAACTATGTTATCATACTTATATAATAATAATAAATGAGGTGATGACACATGTCAGTAGAATATAAAGAAACAGGATTAACGGAAGAAGAAATTCTTAAATTGTCTAAAGTAAATAGAAATAGTATATTTATAGGTGAAGAAAGAGTATATTTAAAAATAAATAATAAAAATATTGTAGATATTGGCTCTAAAGAATTATTAAGAGATATTAATAATACCTTTTGTTATTCTAGCGCTTTAAATTTACTTTTATTTATAGCATTATGTGGAAATAAAAAACTTACTACGTTTAAGGGAGACCCATATAAAAAAGTACAAGAGTTAAGTAAAACAGTTACAGATGTAAATACTGTATATAGTGAGTATATAGAAAGTGACGATAGGTCTGAATTTCCTTTATATAACAAAAGATACTATCGTAATAATATATACTGCCGTGCAAACTATGAAAATGAACTAAAACAGTTTGACAATACGCAAAATAAGAATAGTAATAATTACCTTACAAAAAAAATAAGAGACTTAAAAAGACAAATAAATACTACAACTAATGATATACTTGATGTATTATTAATGGGTGACTATAGTATATTTGGTATTAATATTGACCCTTATGCATTTGGTAAATCTTATGATAATAACTACGAATACTACAATGAAGTTTTAAAAAATATAAAAATAGGGCTTAACAAATTAACACCTATAAAAGATAATAATACTCCGTTTTTAATTAAGACTTGTTATTTAAAAGACATAAGTATAGTAACAACAGATTGGAGTATAGTAAACGGTGACTTTAATAATAAAAATGGAAATGTATACCTACACCTATCAAATACACTACAACATAAAGAATTTAAATTTAATATGTATGAAGATGATTTTAATAAGGATAAACTAAAAAATAACATTACTTTACCTGTCCTTTTAAATATTATTTTAAGTAAATATGGAAAGGAAAATTTAGCTTTTGACATAATAATCCAAACACTAAAGAATAATGATTATTACTTAAATCTAAGTAGACTTAATGTAAAAAACTTTGATGTATACTCTATGATAGATGGACCTGATGGTTATCGCACAGTTAGTAAAGGTGAAAATGCTACTGATAATTTAAACAATCTGTTAAAATTAGTTGTGTCTAATATTGATAAAGTTTATAACAACGAAGATTGTGATATATTTAAAGAACACAGAGAGTTTCTAGTAATACCAAACAAAAATAAATGGAAATTACATGAATCTTTAAATTTAAGTAAACAAACATATAATAAGTTTATTACTCTTAGTAAAGAAGAGCAAGAAAATTACCTTAATATACTTCGAGTTATCATAAATAAATTTCCTAGTTTATATAATGAGTCTAACTTACACAAACTATTCGATGACGACTTTATAATGGTGACTAATTCATATTCAATAGGAAATGCTTTATCTTTTAAAGGTACTACGAAAGAAGTTCTTAACTTTTCATTTTCTGACTTTAGAAAAATGGTGAATTATATAAACTATGATGTCAGAAACAGACAACGTATACATTCATACGCTGTTAATAATTTATATAGAGATTATATAGACTTTGCTTCAGACCTAGTACTTCTTGGATATAGAACTAAAGAAAGTATTAACTTAACACCATATTCTTTAAAACTAGAGCATGATATTGTTGCTGATGAGTATTTAACAGTTAAAGATGAAGTCGATGACTTAAAGTTACAACAAAAATATGATAATAAATTAAATAATATCACAAATAAAGAATATAAGTTAAACGATGGCTCTAAAGTTAAATTTTTACCTGCGGATACTACTGAAAAATTAAAAAGAGAAGGTGAACAGCTATCTCATTGTGTCGGCAGTTATGCTTCGAATATTATAAATGACAGATGTTTAATATTACTAGCTAGAAAAGTTGACGATTTAGAAAAATCATGGTATACTGTAGAAGTAAGGATAACAAAATATGGATATACGTTAGGTCAACAACAATCTTTAAAAAGTCATGAGTTACCTAAAGAATTAAAAGACGAATTAATAAAAGATATTAAAAATATAAATAAACAATTTAGTGAGGATGTTGCGTAATGGTAAAACCAGTTATAACTTTAGAACCTAAAGAAGTTAAGACATTAATAGAGTATTTAAGTCATTTTGAAGAAGATGTACGAAAATATAAAGATATGGAGAAATTATATGAAGAATTACACAAAAAGTATCAGCTTGCTAAAGGAAACTACGTTGAGTAATGGAAAGGTATAGTAAAGAATATGTAGATATAGACATTACAGTTAGAGCATTAGTACAAACACCTTATAGAGACTCATATGATGTTACAAATAATAGAAACGAATTAGTAGAAGATAATATCGTCGTTAATAGTTTATCAGATTATGTTAAAGTACAAGAAGTTAAAATAAATGATATAGATTAAAAGGCAAAGGAATTGTTATATTATATGTGTACTTTATAGTACACTTCCATAATATCTTTCCTTTTCCCTATCTATATTCTAGATAGGGTTTTTATTTTAGATACGAAAGGACACCAATATGGATACTAGAGAATTTATTGATTCACAAATTGGAAGTAACAAAGAGGCAACAGAATTAAAAGAATTAAAGATAAACATTGTTGAAGCATCTTTAGATGTGACACATTCTTTAGATGACACATTATATTATGCTAAAAAGCTTATGAAAAATGTAGAACAACTGGAGTTATACTATAATGTCAACTCTACCACTAATACACCGAACCATTATAAAGGTAAAAAAGATGTTATATCATTTTTAGAAGAATATTTCTACATTACTGGCTTTATAGACTGCATGCTATTTAATATTGTTAAATATACAACAAGATTAGGAAGAAAAGACGATGAAAGAAAAGAAGTAGAGAAAATTAAAACCTATACCGAAAGGTTGTTAAACTTCATAGAATATGGTAATAGTAATGGAAGAGGATAAAAAAAAGATACATAAATACTTTTGTTACCTATACTTTTCAGATTACTTACCATCAAAAGGTATAGTTGTTTTAAATCATAATGTTACCTCTCATGCTACGGAGAACGGAGTTAAAAATTATTACATAGGTAATATTCTAATAGATAACGCAGAAATAACAGTTGTTATAGACTTAACGGATTTACAAAAAGCAAGTAGTATGCAAAATATGTTAGAAATATTGAATAAAAATACAGAATCTTGTATCTTTAAAAGCAAAGAATTAACTACTGAGACGGTAAATACCTTCTTTAAAGGAAAAATTTTATGAAAAAATTAAATATATGTTTAACTATTATATCATTCTTTATCACATATAAAGTGTTAACAAAAAAGAAAAAGCATACACATGTCATTGTAGACCATTCAGTACAAGACCATATTCATCTAAATGATATCTGTAACTAAAGGGCAATTTGCCCTTTTTTGTGTTTTATGATATATTAACATTGACTAATAGTAAAGGAGATTTTCAATGCCTCATTTAAAAGCATATGATAAATACGGTAATATATTGGCAATAGGTTACAATGTAGAGTTACATGAAGAAGTAGGGTCTGTAATCATACCTAACTTAGCTCCTCATACCCATTACCCTCAAGGTGAGTTCTATGTATCATGAGAAGCTGAAAAATATGAAACCGATAAAGTAGTAGTTCCTGGTTTTACAACCCTAGAATCATCATTCAAAGAAATAACATTATATTTTAAAGACCATATACTTGTAAATGCTAAATCTGCTTATGATGTAGCGGTAGATAATGGTTTTGTCGGTTCTGAAGAAGAATGGGTTAAGTCTATTAAAGGAGAAAAAGGGGAGGAAGGGGAACAAGGTAAGCAAGGTTTAAGTGCTTATGAAGTAGCTGTAAATAACGGTTTTACAGGTTCAGCTACAGATTGGCTTAAAACAGGTAAAAGTCCTTATGTATACTCTAACGAGTATATAAAGCAAAAAGATGATACTTCGGATGTTCAAAGGTTAAGACGTGCTATTAAAGATACAAGTGAAGGTAATACCCTACACATTCCTTCTAGTGAATCACCTATTAAAATAGATGATACTTTGATAATAGATGAGAATATTAATATTGTATCTGATGCTAAGATTGTTTATAATGGTAGTAAGGATAAACCAGCTATTAAACTAGATAGTTTATCATATTCTAATGTTACAATTAAAGGTATTTATGATGATAGTCATTATCCAACTTATGGTGGAGGCTATCATGGTTTTAAGAGTCAAAACTATATAGGACTAGAATTAGTTAACTGTAGAAATGTTAATACTAATATTAATGAAATTATTGGTTTTACAGTCGGTAATAAACATAAAGCTACTGGTGGTAAAGGTCATTGGTTTAATAATACTATTATTAATTTCTTTATTAATAATGAAACACATATAGAATTAAATACAGATGGTATAGGTTCTAATGGTGAGCAATCTTGGATGAATAGTAATTACTTCTATAAATCAGCTTTTTCATATAGTGGCACTGAGTTTAATAAACACCCTAACACATACTATAACATCAAACAAACTCTAACAAATGCTAATACCTATGGAGGAAATAGCAATGTATTCGATTCACTTAAATTTGAAACTGCTTCCACAACATCTGAAAATTATGTTATGGTGTATCTTAAAAAAGCAGTAGGATTTATATTTAAGAATTACAGATTTGAATTTAATAACAAAGCTACCTTTGCTATTATAGATTTAGAAACACAAGACATGACAAAATCTTATGTAACACATAGTAAAGATATTAAGTTTATTCCTGAATTTGTTTTAGGTAATGGACATAAACTAACGTTTACAAATATTAATACTGCTAAAATACCTAGAAGTAGTATTGCTAAAATAGTAGACGAATACAAAACAACATTATTGTATAAAAATAATGATTTTAGCAAAGACTATAGAAGATTAAGGGGTAACTATCACACAGTCAAAAATGTATTTAGAAAACCATTACAGTCAACTTCTCTGACAGATGAAGTATCTTATGACTATAGTACTACACCTAGTTTAGTAGATGATAAAGGACTACTTACCTTTACAGGCTCGTACCCTATGGCTTTATATGTTAATAATGTTAGTGTTGGTGACGAGCTAATTATTAACAAGTTATCATTTATAGGTAATTCTAGTGGTATATTTATTAAATGTTTTGATAAAGACGGTAATATATTAGACAAAGTATCTAATAATTATGATACAATATTACTAGATGGTTATTATAATGATAAATATAAAGCGTTCACTTTCAATAACGCCCAAAAAGATACTTTTACTGTTAATAGTGAAGATGTTAAGTCTATCGTTATTTTAATATCTGGAACTATGCAAGGTTTACTTGTAGATTCAACTAATCCATCCAATATTATTAAGTCTTCAAACGATAGTAGCAAGAATAAAACTGATGTTTTTTATTCTCATGTTAAACCTTCTAGTGTTGAAGATTTTAAATATGATGAAAAAGTATACAACAATGGTACAACACAAGTATATGGTTGGGTACTAAAAGGTAATGATTGGAAAGAACTAGGTAAAGACACTAATTCTAAGAGTAAAGTAATAGTTAATATAGAAGATTACCCAAGAATTAATGATGAAGATAATGACTACCCTAGATTCCAAAGAGCTTTAGATTATTTAACAAGTACTAAAGGTGGTACTCTTATAGTACCTAAAGGAACAGAGGACTATTTATTCAAAACTAAGACACCTACTGTACAAAACCCATCACGTGTAAAAGTAACAGGAAGTAATATACACATTAAAGGTGAAGGTAATCCTACATTTATTATGTCAGGAATCACTAAAAACTATTTAGACTCTATAGATGATATTTCTTCTAGTGGTAGAGATATGTTTACAGGATTCTCATTTATCAACTGTGATAACATTCTTTTAGAAGGATTAACATTTAAAGGGGAATGGGATAGTAAAGGTGAATTTAGATATGCGTCACCTCGTTCTATTGGAGTAGCGTTTAAAGGAAGTAGAAACTGTAAAGCATATAATGTACATGGCTATAATATCATGGGTAATGTTGTAAATGCAGTAAACACTATGCAAGCAGTAGATGGTGTTTATGGTTACTCAGACAACATTACTATAGATAGTTGCTCAGCTACACAATGTTTAGAGAATGGTTTTAACTTTATGGGTGGTACTAAAAATGGATATTATGTTAATAATATATCTACAGGAAATGGTTCAAGTGGATTTGAATCAGGAACAGAAAATGTTATTATAAGTAGTAATATACACACAAATAATAAGTACTCAGGTTTAAGTATATCTGGCACTAATTACACAATTACTAATAACGTAATTTATGGTAATAGTAATAAAGGAGAGTTAAGTAATAAACCATCTAATGGTATTGCTATTACAGGAGGTAGTAAAGGAATTATTAGTAACAATAATGTATCAGGTAATGAGGGTTACGAGTTGTACCTTTATCCAGGAGTTAATAACATAGATATACAAAATAATGTATTAAAACAAGATACAACAAGTTTAAAAACAAGTATTATTTATGCCTCAGGAACAACTAGTAAACCTGTGTCAGAAATTAACTTTAAAAATAATACATTAAGAAGTACAAATACTGCTTTGGATAAAGCTATGTTCTTAAATTTTGTTATGGATAGTACAATTACTAATAATGATATAAAAACAGATAAAGGTAATGATTCATTAAGTATTCAAGGTTCTTGTAGTAGTCTATTCGTATTAAATAACAATATGAATAAAAACTTAAGTATTTCTAGTAATGCATTTAATGTTATAAGTAAGGATAACATAGCTTATAATTTACCTAAAGTACTGAACGGTACTGCAATACCAACTACAGGGAGTTGGAGATTGGGAGATATTATTGTTAATACTAGTAGAACCCTAACATCAGGTAGTCCTGAGAAATGGAGATGTACTAGTGATGGAGTTGCTACTAATATGAAGTGGACATCTAACACGGATTACACACAAGGTCAAATTGTTTATAATGGGAATTATGTATATAAAGCAGTAGCTTCAGGTACAAGTGGTGGAACACAACCTACTCATAATAACGGTGTTATATCAGATGGCTCTATACTGTGGGAATTTATATCCACAAAAGCTAATTTTGAAGTCATAAGCCAAATAGGTGTAACTGAAAGCATTAGTAATATACCTTTATACAAAGGTCAAATTGCTATAATAGGTTCATCTGTATATGTAGCTAAAGGTACATCAAGCAATACTGATTGGATAATTTTAAATTAGTAAAAAGGGGATTTAATGATGACAGAAGACAATTTATATTTATTTAAAGCACACGTGGACAAAGTAGTGGATGGGGATACTATACGTGTAACTATTGACCACGGAATGAGAACATACTCTGAGCAAAGAATAAGATTACTAGGTGTCGACACACCAGAAAAGAAACAAAATAATTACCAAGAAGCTAAGGAATTTACAACAACTATGTTAGAAGGAAAAGATGTTTTAATTCAAACATACAAAGATGATTCTTTTGGTAGATATTTAGCTAAAGTGTTCTACAAAGAAAATAAAGAGTATAAAAATATTAGTGAAGAATTAATTAAAAAAGGATTACTAAAAGAAAAAAGTAAATGGAATAAAGAACTTGACAAACAATAAAATATATGCTATATTATTATAGTAGTAGTTAACTAACGCCTCTTAACAATGCGAAACACAGTTAGCATTTTTTAACTTTATAATGAGAGTAACAGCCTAACTATATGGGTACTGTAAAATCATTATATTCTACCTATCTACCAAGCGTAGAAAAGGTCTACGGTAACGTTATGACTCTATTTAGCGTTACTAGCAATCCTGAGTAATGGTATTGGCTAGTTGTAGCTACCTAGTCAGGGGGTTCGAGTCCCCTCTCAGGATTTTTTCCACAAGATACCTACTAAAATATCTTACACCTACTTATTTTTAAAGTAGGTGTTTTTTTTATTGACTTCTATTTACTTATGTGTTATATTTACTATATACTAAAAAAAAGGAATGATTATTAATGACTAAAAAAATTAAAAATATTGAAATTGTTTTTGAAAACTTAGATAGTGCGGTATTAGAACCAGAAAATGTAGAGTTGATACTAGAAGGTATTAGTGAAGTAGATACAAGTAAATCAGCAAAAAAAGTTTCTATTGAGGTAAGTGGTATGAAGGATGAATACTTTGAAGAGTTTCATGGTTTCTTAGATGAGCCCTACAACATGACATTATATGATAGATTAAGTGGCAAAGATATTGTTTGTGTTTGTTTGAATTATGAGGATGGTACAGACGATACTGTATATGTACCTTATCCTGAGTATGAGCAGTATAATTATATGCAGAGAAATAAGTACGAAAAAGAAATAGACACTTTATTTATTACAATAGAGGATAGAGAACAAGAAGAACATGTACCAAATGATGAAAAACCTAACTTTAATGAAGGTGAAACAGAAGACCGCACGCTAGATGGTTTAGTTAGTCAAGTAGAGGAATGGAGTAAAGATAAAGGATTGGACAATAACAATCCTGATAGACAAGCCCTTAAATTCTACGAAGAAGCAGGTGAAGTAGCATCGGCATTATCACGTGGTAACCTAGAAGCTCTTAAAGATGGTATTGGGGACACTGTAGTTACTTTAATTATTTTAGCTCAGCAACACGACATGTCATTACAAGAGTGTTTAGAGTTTGCTTACGATGAAATTAAAGGTCGTAAAGGAAAAACAGTTAATGGTACCTTTATTAAGGAGGAAGATTTAAATGAGTGATAACTTTAGTCAATTTATAAGTAAAAAAAGCAATGAATTAAACAAAGCTACAGAAAAACAAAAAGATTTTATCTATAATCATATAGATTGTTTATATGATGAGTCAACTTTTGATATAGAGTCATTAAGTAAAGATGAAGCTACTGAACTTATAAATGATATAACTATAGAGTTAAGCTGTTCAGATGATTTTCTTGATTGGTATGATTATCAGTAAAGAATAAGCAGGTAAAGGTTTTGAAAGCCCTTACCTGTTTTTTATATGCTATATTATAAGTAAGAATTTAACAGAATAGGAGATTTTCAATGCCACATTTAAAAGCTTATGATAAAGAAGGTAATATACTAGCTATAGGTTATAATGTAACAGGTGCCCAAGGTTCAGTTATTATACCTAACTTAAAACCGCATACTAATTACCCACAAGGGGAATTTTATGTTTCATGGGAAGGTGACAACTACGAATCAGAAAAAACTGTAGTTCCTGAATTTACTACATTAGAGTCTTCGTATAAAGAGATTACTTTTTATGCTAAAGACATCTTAGCTGTTAAACCTAAAACAGCTTATGATATAGCAGTAGATAATGGATTCGAAGGAACAGAAGAAGAATGGGTTAAATCTATTAAAGGAGAACCAGGTCCACAAGGTCCTCAAGGTCCTAAAGGAGATAAAGGTGATAGAGGTGAAAAAGGAGAACAGGGTGAGCGTGGTCCTGAAGGCTCTGAGGGACCTAAAGGAGAACCAGGTCCTCAAGGTCCTCAAGGTCCTAAAGGAGATATAGGTCCTCAAGGTCCTAAAGGAGATATAGGTCCTCAAGGTCCTAAAGGAGATAAAGGTGATAGAGGTGAACCTGGTGAAAAAGGAGAACAGGGTGAGCGTGGTCCTGAAGGCTCTGAGGGACCTAAAGGAGAACCAGGTCCTCAAGGTCCTCAAGGTCCTAAAGGAGATATAGGTCCTCAAGGTCCTAAAGGAGATAAAGGTGAAGATGGAATTGATGGTGAAATAGGTCCACAAGGTCCAACAGGTCCTATGGGACCGAAAGGGGATAAGGGTAACACTGGAGAAAAAGGTGAAAAAGGAAATGGTTCTGTCAATCAAACTAGACTACCTCAAATATTAAGAGAGCAATATTTTGAAAACTTAGAAATTCCAGTAGTCGATAGTGATAAAGGAATCATAGAGCAAATCAATCCGCTCAATGCACAAACGGTAAATTACTACTTTATTGGTAATGTTTTGGATATTAAGAAACCGGAAACAAAAACAGATGATTTTACACAGTTTCAACAAGGTATTGTAACAACGGATTGGACTGATAGTTCAGTCTCTATATCTAATGCTACAATAAAAACTTATATAAATACGACAAATACTGCTTTTGCTTTGTTACACATATATAACGGAAAACCTGTCTTAGACAAAGCCTATATCAGTCCGTCTATGCGTGAAGATTATATGAATGACCTAATAAAAACGTTTGTAAACAAAAACGATTTTGAAATCAAATTAGGAAAGGGTATTATTTTCGATATTTCAAGACGTTTCACCAACTTAGCAACATTAAAAAAAATTGTTGACGAAATTTCAGCTAACAAAGGAGATTATTTACAATTACATTTTTCTGATGACCAAGGTTATTCAATTTATTCAGAAATTTTAGGTCAGAATGGGACTACAAGTAATGATAAATATTTAACTAAAAAAGAAATTATGGAACTTATAGACTATGCCAATGGTAAAAATGTTATGATTGTTCCTGATTTCGATGTCCCAGGTCATTCTCGAGGGTGGTTAGACTTATTAAAAGAAAAAAATCCCGATTTATATACTAATGTAGTGTCTAATTATGATACTGGTTTGGCTGATTATTATGGAAATGATATATCTGCAAAATTTATAGAAGACCTTATTGAAGAAATTACAACTATGTTTTATCAACCTAAATACGGTGATAGATTAGTTTTCTCAATTGGAGCCGATGAAGTACCCGGTGTCGATGTTGCACAAATTAATTATGTGAATTTTGTTAATAGAATGGCAAAAAAAGTTTATGAGAGAGGTTATTATCCTAGAATGTGGAATGACTGTCTTACAGACGACAGTATTAAAATATTAAACGATAATATCGAGGTAGTTTATTGGAAACAAGGGCTATCTTCTGCCGAGAAATTTATTGAGGAAAATAAGATGGTAGTTAATAGTAATTACTATCTTCTAACTTATGCCCCATCTTTAAATGGAAAAGTAGAGGGTTTCATTGATAAACAAATAGATTATATACGTTCTAATTTTGCTAATAATAAGTTTTGTGAGAAAGAAAATCCGTATACAGTAGTTAATACTAAAGATAATTTAAAAGGTACAGCTTTTACTTTTTGGAATGAAAAAGGTAATGAATTAACAGATGAAGAATTGTTAGGTCAAGTTATACCAATTATAAAAGCATATTTTACATTTGTTTAAGCCGGCTCATTGAGACGAAATATTAACGCATGACTTACACAATAACCCTAATGTACAAATTGTAGATGCACCTGAAGCACAAGACATCATGGCTACAGATGAATGGTCATGGGAAGAAGAATAAATCATTAAGTCACTCTAATAGAGTGGCTTTTTTATTTTAGATATGTTGACTTTATATTTAGAGGCTCTATATTTATACTATAAATTGTTGACTTATAGGGTAGGGTTGTAATGTTGACTTATAATAGGAGGTGTTGACTTTTAAATATTTATTTTCATAATTTTTCCCAAAAAATAAGTACCTG
